# Supplementary material for: Interspecific introgression mediates adaptation to whole genome duplication
Source: Nat Commun. 2019 Nov 18;10:5218. doi: 10.1038/s41467-019-13159-5 (PMC6861236; doi:10.1038/s41467-019-13159-5)
Supplement: Supplementary file 5 — Supplementary Dataset 1 [file 41467_2019_13159_MOESM5_ESM.xlsx]

## Sheet: Overlap outliers Let Lwt
Supplementary Dataset 1: Gene coding loci that repeatedly emerged as top 1% empirical outliers in two independent genome scans (diploid A. lyrata vs. Let populations [“Let scan”] and diploid A. lyrata vs. Lwt [“Lwt scan”]).
Lyrata ID	thaliana homolog	Name	Description
AL1G10040	AT1G02180		ferredoxin-related; FUNCTIONS IN: molecular_function unknown; INVOLVED IN: biological_process unknown; LOCATED IN: endomembrane system; EXPRESSED IN: 23 plant structures; EXPRESSED DURING: 15 growth stages; Has 54 Blast hits to 54 proteins in 11 species: Archae - 0; Bacteria - 0; Metazoa - 0; Fungi - 0; Plants - 54; Viruses - 0; Other Eukaryotes - 0 (source: NCBI BLink).
AL1G10050	AT1G02170	METACASPASE 1 (MC1)	Encodes a type I metacaspase. Two Arabidopsis metacaspases, AT1G02170 (MC1) and AT4G25110 (MC2) antagonistically control programmed cell death in Arabidopsis. MC1 is a positive regulator of cell death and requires conserved caspase-like putative catalytic residues for its function. MC2 negatively regulates cell death. This function is independent of the putative catalytic residues. A third type I…
AL1G10060	AT1G02160		Cox19 family protein (CHCH motif); FUNCTIONS IN: molecular_function unknown; INVOLVED IN: biological_process unknown; LOCATED IN: cellular_component unknown; EXPRESSED IN: 24 plant structures; EXPRESSED DURING: 14 growth stages; CONTAINS InterPro DOMAIN/s: MTCP1 (InterPro:IPR009069), CHCH (InterPro:IPR010625); Has 36 Blast hits to 36 proteins in 21 species: Archae - 0; Bacteria - 0; Metazoa - 2; …
AL1G10070	AT1G02150		Tetratricopeptide repeat (TPR)-like superfamily protein; FUNCTIONS IN: binding; LOCATED IN: chloroplast; EXPRESSED IN: 22 plant structures; EXPRESSED DURING: 13 growth stages; CONTAINS InterPro DOMAIN/s: Pentatricopeptide repeat (InterPro:IPR002885), Tetratricopeptide-like helical (InterPro:IPR011990); BEST Arabidopsis thaliana protein match is: Pentatricopeptide repeat (PPR) superfamily protein …
AL1G10080	AT1G02145	HOMOLOG OF ASPARAGINE-LINKED GLYCOSYLATION 12 (ALG12)	homolog of asparagine-linked glycosylation 12 (ALG12); FUNCTIONS IN: alpha-1,6-mannosyltransferase activity; INVOLVED IN: ER-associated protein catabolic process, protein amino acid terminal N-glycosylation; LOCATED IN: endomembrane system, intrinsic to endoplasmic reticulum membrane; CONTAINS InterPro DOMAIN/s: Alg9-like mannosyltransferase (InterPro:IPR005599); Has 793 Blast hits to 783 protein…
AL1G10090	AT1G02140	MAGO NASHI (MAGO)	Encodes a homologue of the exon junction complex (EJC) component MAGO that participates in intron-mediated enhancement of gene expression.
AL1G10670	AT1G01695	TON1 RECRUITING MOTIF 33 (TRM33)	Phosphatidylinositol N-acetyglucosaminlytransferase subunit P-related; FUNCTIONS IN: molecular_function unknown; INVOLVED IN: biological_process unknown; LOCATED IN: cellular_component unknown; BEST Arabidopsis thaliana protein match is: Protein of unknown function (DUF3741) (TAIR:AT4G00440.1); Has 30201 Blast hits to 17322 proteins in 780 species: Archae - 12; Bacteria - 1396; Metazoa - 17338; F…
AL1G10680	AT1G01690	PUTATIVE RECOMBINATION INITIATION DEFECTS 3 (PRD3)	Encodes a novel plant-specific protein that is involved in meiotic double strand break formation.
AL1G10690	AT1G01680	PLANT U-BOX 54 (PUB54)	plant U-box 54 (PUB54); FUNCTIONS IN: ubiquitin-protein ligase activity; INVOLVED IN: response to stress, protein ubiquitination; LOCATED IN: ubiquitin ligase complex; CONTAINS InterPro DOMAIN/s: UspA (InterPro:IPR006016), U box domain (InterPro:IPR003613); BEST Arabidopsis thaliana protein match is: RING/U-box superfamily protein (TAIR:AT1G01660.1); Has 2251 Blast hits to 2122 proteins in 140 sp…
AL1G10700	AT1G01670		RING/U-box superfamily protein; FUNCTIONS IN: ubiquitin-protein ligase activity; INVOLVED IN: protein ubiquitination; LOCATED IN: ubiquitin ligase complex; EXPRESSED IN: 12 plant structures; EXPRESSED DURING: 7 growth stages; CONTAINS InterPro DOMAIN/s: U box domain (InterPro:IPR003613); BEST Arabidopsis thaliana protein match is: RING/U-box superfamily protein (TAIR:AT3G61390.2); Has 3857 Blast …
AL1G12700
AL1G12710	AT4G02840		Small nuclear ribonucleoprotein family protein; FUNCTIONS IN: molecular_function unknown; LOCATED IN: nucleus, small nucleolar ribonucleoprotein complex; EXPRESSED IN: 22 plant structures; EXPRESSED DURING: 13 growth stages; CONTAINS InterPro DOMAIN/s: Like-Sm ribonucleoprotein (LSM) domain (InterPro:IPR001163), Like-Sm ribonucleoprotein (LSM) domain, eukaryotic/archaea-type (InterPro:IPR006649),…
AL1G12720
AL1G12730	AT1G03220		Eukaryotic aspartyl protease family protein; FUNCTIONS IN: aspartic-type endopeptidase activity; INVOLVED IN: response to salt stress; LOCATED IN: cell wall, plasma membrane, membrane, plant-type cell wall; EXPRESSED IN: 6 plant structures; CONTAINS InterPro DOMAIN/s: Peptidase aspartic (InterPro:IPR021109), Peptidase aspartic, catalytic (InterPro:IPR009007), Peptidase A1 (InterPro:IPR001461); BE…
AL1G12740	AT1G03250		unknown protein; FUNCTIONS IN: molecular_function unknown; INVOLVED IN: biological_process unknown; LOCATED IN: cellular_component unknown; EXPRESSED IN: 24 plant structures; EXPRESSED DURING: 15 growth stages.
AL1G26540	AT1G14570	PLANT UBX DOMAIN-CONTAINING PROTEIN 7 (PUX7)	Encodes a nuclear UBX-containing protein that can bridge ubiquitin to AtCDC48A.
AL1G26550	AT1G14580		C2H2-like zinc finger protein; FUNCTIONS IN: sequence-specific DNA binding transcription factor activity, zinc ion binding, nucleic acid binding; LOCATED IN: intracellular; EXPRESSED IN: 7 plant structures; EXPRESSED DURING: LP.04 four leaves visible, LP.10 ten leaves visible, LP.02 two leaves visible, 4 leaf senescence stage; CONTAINS InterPro DOMAIN/s: Zinc finger, C2H2-like (InterPro:IPR015880…
AL1G26910
AL1G26920	AT1G14890		Plant invertase/pectin methylesterase inhibitor superfamily protein; FUNCTIONS IN: enzyme inhibitor activity, pectinesterase inhibitor activity, pectinesterase activity; INVOLVED IN: biological_process unknown; EXPRESSED IN: 22 plant structures; EXPRESSED DURING: 13 growth stages; CONTAINS InterPro DOMAIN/s: Pectinesterase inhibitor (InterPro:IPR006501); BEST Arabidopsis thaliana protein match is…
AL1G26930	AT1G14900	HIGH MOBILITY GROUP A (HMGA)	Encodes a protein belonging to the subgroup of HMGA (high mobility group A) proteins that interact with A/T-rich stretches of DNA.
AL1G26940
AL1G26980	AT1G14930		Polyketide cyclase/dehydrase and lipid transport superfamily protein; FUNCTIONS IN: molecular_function unknown; INVOLVED IN: response to biotic stimulus, defense response; LOCATED IN: cellular_component unknown; CONTAINS InterPro DOMAIN/s: Bet v I allergen (InterPro:IPR000916); BEST Arabidopsis thaliana protein match is: Polyketide cyclase/dehydrase and lipid transport superfamily protein (TAIR:A…
AL1G26990
AL1G27000	AT1G14940		Polyketide cyclase/dehydrase and lipid transport superfamily protein; FUNCTIONS IN: molecular_function unknown; INVOLVED IN: response to biotic stimulus, defense response; LOCATED IN: cellular_component unknown; CONTAINS InterPro DOMAIN/s: Bet v I allergen (InterPro:IPR000916); BEST Arabidopsis thaliana protein match is: Polyketide cyclase/dehydrase and lipid transport superfamily protein (TAIR:A…
AL1G27690	AT1G15570	CYCLIN A2;3 (CYCA2;3)	A2-type cyclin. Negatively regulates endocycles and acts as a key regulator of ploidy levels in Arabidopsis endoreduplication. Interacts physically with CDKA;1. Expressed preferentially in trichomes and young developing tissues.
AL1G27700	AT1G15580	INDOLE-3-ACETIC ACID INDUCIBLE 5 (IAA5)	auxin induced protein
AL1G36300	AT1G22760	POLY(A) BINDING PROTEIN 3 (PAB3)	Putative poly(A) binding protein May there fore function in posttranscriptional regulation, including mRNA turnover and translational initiation. Expression detected only in floral organs.
AL1G36320	AT1G22770	GIGANTEA (GI)	Together with CONSTANTS (CO) and FLOWERING LOCUS T (FT), GIGANTEA promotes flowering under long days in a circadian clock-controlled flowering pathway. GI acts earlier than CO and FT in the pathway by increasing CO and FT mRNA abundance. Located in the nucleus. Regulates several developmental processes, including photoperiod-mediated flowering, phytochrome B signaling, circadian clock, carbohydra…
AL1G38110	AT1G23810		Paired amphipathic helix (PAH2) superfamily protein; FUNCTIONS IN: molecular_function unknown; INVOLVED IN: regulation of transcription, DNA-dependent; LOCATED IN: nucleus; CONTAINS InterPro DOMAIN/s: Paired amphipathic helix (InterPro:IPR003822); BEST Arabidopsis thaliana protein match is: Paired amphipathic helix (PAH2) superfamily protein (TAIR:AT1G24250.1); Has 824 Blast hits to 569 proteins …
AL1G47190
AL1G47780	AT1G33400	TETRATRICOPEPTIDE REPEAT 9 (TPR9)	Encodes one of the 36 carboxylate clamp (CC)-tetratricopeptide repeat (TPR) proteins (Prasad 2010, Pubmed ID: 20856808) with potential to interact with Hsp90/Hsp70 as co-chaperones.
AL1G56950	AT1G49580		Calcium-dependent protein kinase (CDPK) family protein; FUNCTIONS IN: in 6 functions; INVOLVED IN: protein amino acid phosphorylation, N-terminal protein myristoylation; LOCATED IN: plasma membrane; EXPRESSED IN: 22 plant structures; EXPRESSED DURING: 13 growth stages; CONTAINS InterPro DOMAIN/s: Protein kinase, ATP binding site (InterPro:IPR017441), Serine/threonine-protein kinase domain (InterP…
AL1G56960	AT1G49590	ZINC-FINGER AND OCRE DOMAIN-CONTAINING PROTEIN 1 (ZOP1)	Encodes a novel nucleic acid-binding protein that is required for both RdDM (RNA-directed DNA methylation) and pre-mRNA splicing.
AL1G56970	AT1G49600	RNA-BINDING PROTEIN 47A (RBP47A)	RNA-binding protein 47A (RBP47A); FUNCTIONS IN: RNA binding; EXPRESSED IN: 24 plant structures; EXPRESSED DURING: 14 growth stages; CONTAINS InterPro DOMAIN/s: RNA recognition motif, RNP-1 (InterPro:IPR000504), Nucleotide-binding, alpha-beta plait (InterPro:IPR012677); BEST Arabidopsis thaliana protein match is: RNA-binding protein 47B (TAIR:AT3G19130.1); Has 46260 Blast hits to 24920 proteins in…
AL1G59010	AT1G51210		UDP-Glycosyltransferase superfamily protein; FUNCTIONS IN: transferase activity, transferring glycosyl groups; INVOLVED IN: metabolic process; LOCATED IN: cellular_component unknown; EXPRESSED IN: 16 plant structures; EXPRESSED DURING: LP.04 four leaves visible, 4 anthesis, petal differentiation and expansion stage, LP.08 eight leaves visible, E expanded cotyledon stage; CONTAINS InterPro DOMAIN/…
AL2G19010
AL2G25520	AT1G67140	SWEETIE (SWEETIE)	SWEETIE (SWEETIE); FUNCTIONS IN: binding; INVOLVED IN: trehalose metabolic process, carbohydrate metabolic process, starch metabolic process; LOCATED IN: cytosol; EXPRESSED IN: 25 plant structures; EXPRESSED DURING: 13 growth stages; CONTAINS InterPro DOMAIN/s: Armadillo-type fold (InterPro:IPR016024).
AL2G25820	AT1G67300		Major facilitator superfamily protein; FUNCTIONS IN: carbohydrate transmembrane transporter activity, sugar:hydrogen symporter activity; INVOLVED IN: transport, transmembrane transport; LOCATED IN: integral to membrane, membrane; EXPRESSED IN: 22 plant structures; EXPRESSED DURING: 13 growth stages; CONTAINS InterPro DOMAIN/s: Sugar transporter, conserved site (InterPro:IPR005829), Major facilita…
AL2G25830	AT1G67310		Calmodulin-binding transcription activator protein with CG-1 and Ankyrin domains; FUNCTIONS IN: calmodulin binding, transcription regulator activity; INVOLVED IN: regulation of transcription; LOCATED IN: cytosol; EXPRESSED IN: 23 plant structures; EXPRESSED DURING: 13 growth stages; CONTAINS InterPro DOMAIN/s: Immunoglobulin E-set (InterPro:IPR014756), Ankyrin repeat-containing domain (InterPro:I…
AL2G25900	AT1G67350		unknown protein; Has 2 Blast hits to 2 proteins in 1 species: Archae - 0; Bacteria - 0; Metazoa - 0; Fungi - 0; Plants - 2; Viruses - 0; Other Eukaryotes - 0 (source: NCBI BLink).
AL2G25910	AT1G67360		Rubber elongation factor protein (REF); INVOLVED IN: biological_process unknown; LOCATED IN: vacuole; EXPRESSED IN: 24 plant structures; EXPRESSED DURING: 15 growth stages; CONTAINS InterPro DOMAIN/s: Rubber elongation factor (InterPro:IPR008802); BEST Arabidopsis thaliana protein match is: Rubber elongation factor protein (REF) (TAIR:AT2G47780.1); Has 125 Blast hits to 125 proteins in 21 species…
AL2G25920	AT1G67370	ASYNAPTIC 1 (ASY1)	meiotic asynaptic mutant 1 (ASY1). ASY1 protein is initially distributed as numerous foci throughout the chromatin. During early G2, the foci are juxtaposed to the nascent chromosome axes to form a continuous axis associated signal.
AL2G25930	AT1G67390		F-box family protein; CONTAINS InterPro DOMAIN/s: F-box domain, cyclin-like (InterPro:IPR001810), F-box domain, Skp2-like (InterPro:IPR022364); BEST Arabidopsis thaliana protein match is: F-box family protein (TAIR:AT3G60790.1); Has 1872 Blast hits to 1854 proteins in 24 species: Archae - 0; Bacteria - 0; Metazoa - 0; Fungi - 0; Plants - 1872; Viruses - 0; Other Eukaryotes - 0 (source: NCBI BLink…
AL2G31960	AT1G72290	WATER-SOLUBLE CHLOROPHYLL PROTEIN (ATWSCP)	Encodes a water-soluble chlorophyll protein involved in herbivore resistance activation.
AL2G31970
AL2G31980	AT1G72300	PSY1 RECEPTOR (PSY1R)	Encodes a leucine-rich repeat receptor kinase (LRR-RK) involved in the perception of PSY1. PSY1 is an 18-aa tyrosine-sulfated glycopeptide encoded by AT5G58650 that promotes cellular proliferation and expansion.
AL2G33250	AT1G73480		alpha/beta-Hydrolases superfamily protein; FUNCTIONS IN: hydrolase activity; EXPRESSED IN: 25 plant structures; EXPRESSED DURING: 15 growth stages; BEST Arabidopsis thaliana protein match is: alpha/beta-Hydrolases superfamily protein (TAIR:AT1G18360.1); Has 6390 Blast hits to 6380 proteins in 1730 species: Archae - 36; Bacteria - 4672; Metazoa - 140; Fungi - 153; Plants - 452; Viruses - 63; Other…
AL2G33260	AT1G73500	MAP KINASE KINASE 9 (MKK9)	member of MAP Kinase Kinase family. Autophosphorylates and also phosphorylates MPK3 and MPK6. Independently involved in ethylene and calmalexin biosynthesis. Induces transcription of ACS2, ACS6, ERF1, ERF2, ERF5, ERF6, CYP79B2, CYP79B3, CYP71A13 and PAD3.
AL2G36950	AT1G76810		eukaryotic translation initiation factor 2 (eIF-2) family protein; FUNCTIONS IN: translation factor activity, nucleic acid binding, GTP binding, GTPase activity; LOCATED IN: plasma membrane; EXPRESSED IN: 25 plant structures; EXPRESSED DURING: 15 growth stages; CONTAINS InterPro DOMAIN/s: Small GTP-binding protein (InterPro:IPR005225), Translation elongation factor EFTu/EF1A, domain 2 (InterPro:I…
AL2G36960
AL2G36970	AT1G76850	EXOCYST COMPLEX COMPONENT SEC5 (SEC5A)	Encodes a member of the exocyst complex gene family. The exocyst is a protein complex involved in tethering vesicles to the plasma membrane during regulated or polarized secretion.
AL2G36980	AT1G76860	SM-LIKE 3B (LSM3B)	Small nuclear ribonucleoprotein family protein; CONTAINS InterPro DOMAIN/s: Like-Sm ribonucleoprotein (LSM) domain (InterPro:IPR001163), Like-Sm ribonucleoprotein (LSM) domain, eukaryotic/archaea-type (InterPro:IPR006649), Like-Sm ribonucleoprotein (LSM)-related domain (InterPro:IPR010920); BEST Arabidopsis thaliana protein match is: Small nuclear ribonucleoprotein family protein (TAIR:AT1G21190.…
AL2G36990	AT1G76870		BEST Arabidopsis thaliana protein match is: sequence-specific DNA binding transcription factors (TAIR:AT1G21200.1); Has 406 Blast hits to 351 proteins in 76 species: Archae - 0; Bacteria - 2; Metazoa - 137; Fungi - 14; Plants - 127; Viruses - 0; Other Eukaryotes - 126 (source: NCBI BLink).
AL2G37790	AT1G77580		Plant protein of unknown function (DUF869); CONTAINS InterPro DOMAIN/s: Protein of unknown function DUF869, plant (InterPro:IPR008587); BEST Arabidopsis thaliana protein match is: Plant protein of unknown function (DUF869) (TAIR:AT1G21810.1); Has 35333 Blast hits to 34131 proteins in 2444 species: Archae - 798; Bacteria - 22429; Metazoa - 974; Fungi - 991; Plants - 531; Viruses - 0; Other Eukaryo…
AL2G37800	AT1G77590	LONG CHAIN ACYL-COA SYNTHETASE 9 (LACS9)	Encodes major plastidic long chain acyl-CoA synthetase with a slight substrate preference of oleic acid over any of the other fatty acids.
AL2G37810	AT1G77600	PDS5-like	ARM repeat superfamily protein; FUNCTIONS IN: binding; INVOLVED IN: biological_process unknown; LOCATED IN: cellular_component unknown; EXPRESSED IN: 20 plant structures; EXPRESSED DURING: 9 growth stages; CONTAINS InterPro DOMAIN/s: Armadillo-type fold (InterPro:IPR016024); BEST Arabidopsis thaliana protein match is: binding (TAIR:AT5G47690.2).
AL2G37820
AL2G37830	AT1G77620		P-loop containing nucleoside triphosphate hydrolases superfamily protein; FUNCTIONS IN: nucleoside-triphosphatase activity, nucleotide binding; INVOLVED IN: DNA repair, cell cycle; LOCATED IN: nucleus; CONTAINS InterPro DOMAIN/s: Checkpoint protein Rad24 (InterPro:IPR004582), ATPase, AAA+ type, core (InterPro:IPR003593); BEST Arabidopsis thaliana protein match is: replication factor C1 (TAIR:AT5G…
AL2G37840	AT1G77630	LYSIN-MOTIF (LYSM) DOMAIN PROTEIN 3 (LYM3)	Encodes a lysin-motif protein mediating bacterial peptidoglycan sensing and immunity to bacterial infection. Induction of chitin-responsive genes by chitin treatment is not blocked in the mutant.
AL2G38080	AT1G77850	AUXIN RESPONSE FACTOR 17 (ARF17)	Posttranscriptionally regulated by miR160 and is essential for proper development.Regulates early auxin response genes.
AL2G39430	AT1G78980	STRUBBELIG-RECEPTOR FAMILY 5 (SRF5)	STRUBBELIG-receptor family 5 (SRF5); FUNCTIONS IN: protein serine/threonine kinase activity, kinase activity, ATP binding; INVOLVED IN: transmembrane receptor protein tyrosine kinase signaling pathway, protein amino acid phosphorylation; LOCATED IN: endomembrane system; EXPRESSED IN: 7 plant structures; EXPRESSED DURING: L mature pollen stage, M germinated pollen stage, 4 anthesis, petal differen…
AL2G39440	AT1G78990		HXXXD-type acyl-transferase family protein; FUNCTIONS IN: transferase activity, transferring acyl groups other than amino-acyl groups, transferase activity; INVOLVED IN: biological_process unknown; LOCATED IN: cellular_component unknown; EXPRESSED IN: root; CONTAINS InterPro DOMAIN/s: Transferase (InterPro:IPR003480); BEST Arabidopsis thaliana protein match is: HXXXD-type acyl-transferase family …
AL2G39450	AT1G78995		unknown protein; Has 30201 Blast hits to 17322 proteins in 780 species: Archae - 12; Bacteria - 1396; Metazoa - 17338; Fungi - 3422; Plants - 5037; Viruses - 0; Other Eukaryotes - 2996 (source: NCBI BLink).
AL2G39460	AT1G79000	HISTONE ACETYLTRANSFERASE OF THE CBP FAMILY 1 (HAC1)	Homologous to CREB-binding protein, a co-activator of transcription with histone acetyl-transferase activity. No single prior lysine acetylation is sufficient to block HAC1 acetylation of the H3 or H4 peptides, suggesting that HAC1, HAC5, and HAC12 can acetylate any of several lysines present in the peptides. HAM2 acetylates histone H4 lysine 5. A plant line expressing an RNAi construct targeted …
AL2G40670
AL2G40680	AT1G80740	CHROMOMETHYLASE 1 (CMT1)	ecotype Kl-0 chromomethylase (CMT1). A plant line expressing an RNAi construct directed against DMT4 has reduced agrobacterium-mediated tumor formation.
AL2G40690	AT1G80730	ZINC-FINGER PROTEIN 1 (ZFP1)	Encodes a zinc finger protein and is expressed at high levels in the shoot apex, including the apical meristem, developing leaves and the developing vascular system. expression induced three days post germination. T-DNA insertion mutant has a dominant phenotype in leaf initiation.
AL2G40700
AL2G40710
AL2G40720	AT1G80710	DROUGHT SENSITIVE 1 (DRS1)	Encodes a WD-40 repeat family protein containing a DWD (DDB1 binding WD-40) motif. Mutant analysis demonstrates that DRS1 promotes tolerance to drought stress, possibly mediated by ABA, and suggests involvement of DDB1- Cul4?mediated protein degradation in drought response.
AL2G40730
AL2G40740	AT1G80980		unknown protein; FUNCTIONS IN: molecular_function unknown; INVOLVED IN: biological_process unknown; LOCATED IN: mitochondrion; BEST Arabidopsis thaliana protein match is: unknown protein (TAIR:AT1G80700.1); Has 477 Blast hits to 341 proteins in 85 species: Archae - 2; Bacteria - 44; Metazoa - 78; Fungi - 37; Plants - 42; Viruses - 0; Other Eukaryotes - 274 (source: NCBI BLink).
AL2G40750	AT1G80690		PPPDE putative thiol peptidase family protein; CONTAINS InterPro DOMAIN/s: Protein of unknown function DUF862, eukaryotic (InterPro:IPR008580); BEST Arabidopsis thaliana protein match is: PPPDE putative thiol peptidase family protein (TAIR:AT5G25170.1); Has 30201 Blast hits to 17322 proteins in 780 species: Archae - 12; Bacteria - 1396; Metazoa - 17338; Fungi - 3422; Plants - 5037; Viruses - 0; O…
AL3G20350	AT3G09240	BRASSINOSTEROID-SIGNALING KINASE 9 (BSK9)	Protein kinase protein with tetratricopeptide repeat domain; FUNCTIONS IN: binding, protein kinase activity, ATP binding; INVOLVED IN: protein amino acid phosphorylation; LOCATED IN: cellular_component unknown; EXPRESSED IN: root; CONTAINS InterPro DOMAIN/s: Tetratricopeptide-like helical (InterPro:IPR011990), Protein kinase, catalytic domain (InterPro:IPR000719), Serine-threonine/tyrosine-protei…
AL3G20360	AT3G09250		Nuclear transport factor 2 (NTF2) family protein; FUNCTIONS IN: DNA binding, nuclease activity; INVOLVED IN: nucleotide-excision repair; EXPRESSED IN: 22 plant structures; EXPRESSED DURING: 13 growth stages; CONTAINS InterPro DOMAIN/s: UvrB/UvrC protein (InterPro:IPR001943); BEST Arabidopsis thaliana protein match is: Nuclear transport factor 2 (NTF2) family protein (TAIR:AT4G10925.3).
AL3G20370	AT3G09260	(PYK10)	Encodes beta-glucosidase.The major constituent of ER bodies. One of the most abundant proteins in Arabidopsis seedlings. Exist in an soluble (inactive) and non-soluble (active) form, most probably formed in a polymerization process. Involved in the mutualistic interaction between Arabidopsis and the endophytic fungus Piriformospora indica.
AL3G22660	AT3G11130	CLATHRIN HEAVY CHAIN 1 (CHC1)	Clathrin, heavy chain; FUNCTIONS IN: structural molecule activity, binding; INVOLVED IN: intracellular protein transport, vesicle-mediated transport; LOCATED IN: plasma membrane, vacuole; EXPRESSED IN: male gametophyte, guard cell, cultured cell, pollen tube; EXPRESSED DURING: L mature pollen stage, M germinated pollen stage; CONTAINS InterPro DOMAIN/s: Clathrin, heavy chain (InterPro:IPR016341),…
AL3G25490	AT3G13580		Ribosomal protein L30/L7 family protein; FUNCTIONS IN: structural constituent of ribosome, transcription regulator activity; INVOLVED IN: translation; LOCATED IN: cytosolic ribosome, cytosolic large ribosomal subunit, large ribosomal subunit, membrane; EXPRESSED IN: 22 plant structures; EXPRESSED DURING: 13 growth stages; CONTAINS InterPro DOMAIN/s: Ribosomal protein L30, N-terminal (InterPro:IPR…
AL3G25500
AL3G25510
AL3G29920	AT3G16940		calmodulin binding;transcription regulators; FUNCTIONS IN: calmodulin binding, transcription regulator activity; INVOLVED IN: regulation of transcription; LOCATED IN: nucleus; EXPRESSED IN: 24 plant structures; EXPRESSED DURING: 13 growth stages; CONTAINS InterPro DOMAIN/s: Ankyrin repeat-containing domain (InterPro:IPR020683), CG-1 (InterPro:IPR005559), Cell surface receptor IPT/TIG (InterPro:IP…
AL3G29930	AT3G16950	LIPOAMIDE DEHYDROGENASE 1 (LPD1)	encodes a plastid lipoamide dehydrogenase, subunit of the pyruvate dehydrogenase complex which provides acetyl-CoA for de novo fatty acid biosynthesis. The gene is highly expressed in developing seeds.
AL3G29940	AT3G16960		FUNCTIONS IN: molecular_function unknown; INVOLVED IN: biological_process unknown; LOCATED IN: endomembrane system; CONTAINS InterPro DOMAIN/s: Plant self-incompatibility S1 (InterPro:IPR010264); BEST Arabidopsis thaliana protein match is: Plant self-incompatibility protein S1 family (TAIR:AT3G16970.1); Has 22 Blast hits to 22 proteins in 3 species: Archae - 0; Bacteria - 0; Metazoa - 0; Fungi - …
AL3G29960	AT3G16980	(NRPB9A)	One of two highly similar, non-catalytic subunits common to nuclear DNA-directed RNA polymerases II, IV and V; homologous to budding yeast RPB9. Appears to be redundant with At4g16265
AL3G39520
AL3G39530	AT3G23980	BLISTER (BLI)	Encodes a protein that interacts with the Polycomb-group (Pc-G) histone methyltransferase CLF (CURLY LEAF). It colocalizes with CLF to the nucleus and represses a subset of Pc-G target genes. The pleiotropic developmental mutant phenotype suggests that BLI prevents premature differentiation.
AL3G53070	AT2G18870	VERNALIZATION5/VIN3-LIKE 3 (VEL3)	vernalization5/VIN3-like (VEL3); FUNCTIONS IN: molecular_function unknown; INVOLVED IN: biological_process unknown; LOCATED IN: endomembrane system; BEST Arabidopsis thaliana protein match is: vernalization5/VIN3-like (TAIR:AT4G30200.2); Has 107 Blast hits to 107 proteins in 14 species: Archae - 0; Bacteria - 0; Metazoa - 0; Fungi - 0; Plants - 107; Viruses - 0; Other Eukaryotes - 0 (source: NCBI…
AL4G15260
AL4G15270
AL4G15280
AL4G16350	AT2G25160	CYTOCHROME P450, FAMILY 82, SUBFAMILY F, POLYPEPTIDE 1 (CYP82F1)	member of CYP82F
AL4G16360
AL4G23120	AT2G28620		P-loop containing nucleoside triphosphate hydrolases superfamily protein; FUNCTIONS IN: microtubule motor activity, ATP binding; INVOLVED IN: microtubule-based movement; LOCATED IN: chloroplast; EXPRESSED IN: 18 plant structures; EXPRESSED DURING: 9 growth stages; CONTAINS InterPro DOMAIN/s: Kinesin, motor region, conserved site (InterPro:IPR019821), Kinesin, motor domain (InterPro:IPR001752); BE…
AL4G23130
AL4G24480	AT2G29700	PLECKSTRIN HOMOLOGUE 1 (PH1)	Encodes a protein containing one PH (pleckstrin homology) domain with a short N-terminal extension
AL4G24490	AT2G29710		UDP-Glycosyltransferase superfamily protein; FUNCTIONS IN: UDP-glycosyltransferase activity, transferase activity, transferring glycosyl groups; INVOLVED IN: metabolic process; LOCATED IN: cellular_component unknown; CONTAINS InterPro DOMAIN/s: UDP-glucuronosyl/UDP-glucosyltransferase (InterPro:IPR002213); BEST Arabidopsis thaliana protein match is: UDP-glucosyl transferase 71D1 (TAIR:AT2G29730.1…
AL4G24500	AT2G29720	(CTF2B)	Encodes CTF2B.
AL4G29370	AT2G33700	PROTEIN PHOSPHATASE 2C G GROUP 1 (PP2CG1)	Encodes a putative protein phosphatase 2C that positively regulates salt tolerance in abscisic acid-dependent manner.
AL4G29380	AT2G33710		encodes a member of the ERF (ethylene response factor) subfamily B-4 of ERF/AP2 transcription factor family. The protein contains one AP2 domain. There are 7 members in this subfamily.
AL4G29570
AL4G29580	AT2G33810	SQUAMOSA PROMOTER BINDING PROTEIN-LIKE 3 (SPL3)	Encodes a member of the SPL (squamosa-promoter binding protein-like)gene family, a novel gene family encoding DNA binding proteins and putative transcription factors. Contains the SBP-box, which encodes the SBP-domain, required and sufficient for interaction with DNA. It binds DNA, may directly regulate AP1, and is involved in regulation of flowering and vegetative phase change. Its temporal expr…
AL4G29590	AT2G33820	(MBAC1)	encodes a mitochondrial ornithine transporter which exports ornithine from the mitochondrion to the cytosol
AL4G29630	AT2G33845		Nucleic acid-binding, OB-fold-like protein; FUNCTIONS IN: molecular_function unknown; INVOLVED IN: biological_process unknown; LOCATED IN: chloroplast; EXPRESSED IN: 22 plant structures; EXPRESSED DURING: 13 growth stages; CONTAINS InterPro DOMAIN/s: Nucleic acid-binding, OB-fold-like (InterPro:IPR016027), Nucleic acid-binding, OB-fold (InterPro:IPR012340); BEST Arabidopsis thaliana protein match…
AL4G29640	AT2G33847		unknown protein; LOCATED IN: chloroplast; BEST Arabidopsis thaliana protein match is: unknown protein (TAIR:AT1G28395.4); Has 74 Blast hits to 74 proteins in 10 species: Archae - 0; Bacteria - 0; Metazoa - 0; Fungi - 0; Plants - 74; Viruses - 0; Other Eukaryotes - 0 (source: NCBI BLink).
AL4G29650	AT2G33850		unknown protein; FUNCTIONS IN: molecular_function unknown; INVOLVED IN: biological_process unknown; LOCATED IN: endomembrane system; EXPRESSED IN: 17 plant structures; EXPRESSED DURING: 9 growth stages; BEST Arabidopsis thaliana protein match is: unknown protein (TAIR:AT1G28400.1); Has 3053 Blast hits to 2119 proteins in 133 species: Archae - 6; Bacteria - 52; Metazoa - 135; Fungi - 96; Plants - …
AL4G29660	AT2G33855		unknown protein; Has 35333 Blast hits to 34131 proteins in 2444 species: Archae - 798; Bacteria - 22429; Metazoa - 974; Fungi - 991; Plants - 531; Viruses - 0; Other Eukaryotes - 9610 (source: NCBI BLink).
AL4G30770	AT2G34780	MATERNAL EFFECT EMBRYO ARREST 22 (MEE22)	Encodes a novel protein of unknown function that is essential for embryonic development. Severe loss of function alleles are embryo lethal. Analysis of a partial loss of function allele indicates a role for EMB1611 in regulation of endoreduplication and maintenance of meristem cell fate. It appears to be required for maintaining the CLV-WUS regulatory pathway.
AL4G30780	AT2G34790	MATERNAL EFFECT EMBRYO ARREST 23 (MEE23)	Encodes a BBE-like enzyme that acts in monolignol metabolism by catalyzing the oxidation of aromatic allylic alcohols, such as coumaryl-, sinapyl-, and coniferyl alcohol, to the corresponding aldehydes.
AL4G30840
AL4G30850	AT2G34830	WRKY DNA-BINDING PROTEIN 35 (WRKY35)	member of WRKY Transcription Factor; Group II-e
AL4G34740
AL4G34750	AT2G37800		Cysteine/Histidine-rich C1 domain family protein; FUNCTIONS IN: zinc ion binding; INVOLVED IN: intracellular signaling pathway; LOCATED IN: cellular_component unknown; CONTAINS InterPro DOMAIN/s: Protein kinase C-like, phorbol ester/diacylglycerol binding (InterPro:IPR002219), Zinc finger, PHD-type (InterPro:IPR001965), DC1 (InterPro:IPR004146), C1-like (InterPro:IPR011424); BEST Arabidopsis thal…
AL4G41500
AL4G41510
AL4G46450	AT2G46970	PHYTOCHROME INTERACTING FACTOR 3-LIKE 1 (PIL1)	encodes a novel Myc-related bHLH transcription factor, which physically associated with APRR1/TOC1 and is a member of PIF3 transcription factor family.
AL4G46460	AT2G46980	ASYNAPTIC 3 (ASY3)	Encodes ASY3, a coiled-coil domain protein that is required for normal meiosis.
AL4G46470	AT2G46990	INDOLE-3-ACETIC ACID INDUCIBLE 20 (IAA20)	Encodes a member of the Aux/IAA family of proteins implicated in auxin signaling. IAA20 lacks the conserved degron (domain II) found in many family members, and IAA20 fusion proteins are stable in Arabidopsis seedlings. IAA20 transcripts are induced by auxin treatment, and overexpression of IAA20 leads to defects in gravitropism, root development, root meristem maintenance, etiolation, and cotyle…
AL4G46490	AT2G47000	ATP-BINDING CASSETTE B4 (ABCB4)	Encodes an auxin efflux transmembrane transporter that is a member of the multidrug resistance P-glycoprotein (MDR/PGP) subfamily of ABC transporters. Functions in the basipetal redirection of auxin from the root tip. Exhibits apolar plasma membrane localization in the root cap and polar localization in tissues above and is involved in root hair elongation.
AL5G11320
AL5G11340
AL5G13410	AT2G03630		unknown protein; BEST Arabidopsis thaliana protein match is: unknown protein (TAIR:AT1G74220.1); Has 126 Blast hits to 126 proteins in 28 species: Archae - 0; Bacteria - 6; Metazoa - 7; Fungi - 5; Plants - 87; Viruses - 0; Other Eukaryotes - 21 (source: NCBI BLink).
AL5G13420	AT2G03640		Nuclear transport factor 2 (NTF2) family protein with RNA binding (RRM-RBD-RNP motifs) domain; FUNCTIONS IN: RNA binding, nucleotide binding, nucleic acid binding; INVOLVED IN: transport, nucleocytoplasmic transport; LOCATED IN: intracellular; CONTAINS InterPro DOMAIN/s: Nuclear transport factor 2 (InterPro:IPR002075), Nuclear transport factor 2, Eukaryote (InterPro:IPR018222), RNA recognition mo…
AL5G13440	AT2G03667		Asparagine synthase family protein; FUNCTIONS IN: asparagine synthase (glutamine-hydrolyzing) activity; INVOLVED IN: asparagine biosynthetic process; LOCATED IN: cellular_component unknown; CONTAINS InterPro DOMAIN/s: Rossmann-like alpha/beta/alpha sandwich fold (InterPro:IPR014729), Asparagine synthase (InterPro:IPR001962), Glutamine amidotransferase, type II (InterPro:IPR017932); Has 30201 Blas…
AL5G13450	AT2G03670	CELL DIVISION CYCLE 48B (CDC48B)	CDC48 - like protein AAA-type ATPaseCell. division control protein 48 homolog B
AL5G16100	AT3G27040		Meprin and TRAF (MATH) homology domain-containing protein; CONTAINS InterPro DOMAIN/s: TRAF-like (InterPro:IPR008974), MATH (InterPro:IPR002083); BEST Arabidopsis thaliana protein match is: TRAF-like family protein (TAIR:AT2G01790.1); Has 987 Blast hits to 591 proteins in 49 species: Archae - 0; Bacteria - 0; Metazoa - 4; Fungi - 46; Plants - 924; Viruses - 0; Other Eukaryotes - 13 (source: NCBI …
AL5G16110
AL5G16120
AL5G16130
AL5G16140
AL5G16150
AL5G22000	AT3G43980		Ribosomal protein S14p/S29e family protein; FUNCTIONS IN: structural constituent of ribosome; INVOLVED IN: translation; LOCATED IN: cytosolic small ribosomal subunit, ribosome; EXPRESSED IN: cultured cell; CONTAINS InterPro DOMAIN/s: Ribosomal protein S14 (InterPro:IPR001209); BEST Arabidopsis thaliana protein match is: Ribosomal protein S14p/S29e family protein (TAIR:AT4G33865.1); Has 986 Blast …
AL5G23650
AL5G23660	AT3G45140	LIPOXYGENASE 2 (LOX2)	Chloroplast lipoxygenase required for wound-induced jasmonic acid accumulation in Arabidopsis.Mutants are resistant to Staphylococcus aureus and accumulate salicylic acid upon infection.
AL5G25110
AL5G26920	AT3G47630		CONTAINS InterPro DOMAIN/s: Mitochondrial matrix Mmp37 (InterPro:IPR015222); Has 35333 Blast hits to 34131 proteins in 2444 species: Archae - 798; Bacteria - 22429; Metazoa - 974; Fungi - 991; Plants - 531; Viruses - 0; Other Eukaryotes - 9610 (source: NCBI BLink).
AL5G32850	AT3G52260		Pseudouridine synthase family protein; FUNCTIONS IN: pseudouridine synthase activity, RNA binding; INVOLVED IN: pseudouridine synthesis, RNA modification; LOCATED IN: cellular_component unknown; EXPRESSED IN: 21 plant structures; EXPRESSED DURING: 13 growth stages; CONTAINS InterPro DOMAIN/s: Pseudouridine synthase, catalytic domain (InterPro:IPR020103), Pseudouridine synthase, RsuA and RluB/C/D/…
AL5G32860	AT3G52270		Transcription initiation factor IIF, beta subunit; FUNCTIONS IN: RNA polymerase II transcription factor activity, catalytic activity, ATP binding; INVOLVED IN: transcription initiation from RNA polymerase II promoter; LOCATED IN: transcription factor TFIIF complex; EXPRESSED IN: 9 plant structures; EXPRESSED DURING: M germinated pollen stage, 4 anthesis, F mature embryo stage, petal differentiati…
AL5G32870	AT3G52280	GENERAL TRANSCRIPTION FACTOR GROUP E6 (GTE6)	Bromodomain containing nuclear-localized protein involved in leaf development. GTE6 binds to the promoter and intron of AS1 and regulates its expression via histone acetylation.
AL5G32880
AL5G39280	AT3G57660	NUCLEAR RNA POLYMERASE A1 (NRPA1)	Encodes a subunit of RNA polymerase I (aka RNA polymerase A).
AL5G41240
AL5G41250
AL6G15370	AT5G05480		Peptide-N4-(N-acetyl-beta-glucosaminyl)asparagine amidase A protein; FUNCTIONS IN: molecular_function unknown; INVOLVED IN: biological_process unknown; LOCATED IN: vacuole; EXPRESSED IN: 21 plant structures; EXPRESSED DURING: 10 growth stages; CONTAINS InterPro DOMAIN/s: Peptide-N4-(N-acetyl-beta-glucosaminyl)asparagine amidase A (InterPro:IPR021102); BEST Arabidopsis thaliana protein match is: P…
AL6G15380	AT5G05490	SYNAPTIC 1 (SYN1)	Encodes a RAD21-like gene essential for meiosis. Encodes a 627 a.a. protein that is slightly longer in the N-terminus than SYN1 BP5.
AL6G15390	AT5G05500	(MOP10)	Encodes Proline-rich protein-like PRPL1, controls elongation of root hairs.
AL6G15400	AT5G05510		Mad3/BUB1 homology region 1; CONTAINS InterPro DOMAIN/s: Mitotic checkpoint serine/threonine protein kinase, Bub1 (InterPro:IPR015661), Mad3/BUB1 homology region 1 (InterPro:IPR013212); BEST Arabidopsis thaliana protein match is: BUB1-related (BUB1: budding uninhibited by benzymidazol 1) (TAIR:AT2G33560.2); Has 1807 Blast hits to 1807 proteins in 277 species: Archae - 0; Bacteria - 0; Metazoa - 7…
AL6G15410	AT5G05520		Outer membrane OMP85 family protein; FUNCTIONS IN: molecular_function unknown; INVOLVED IN: biological_process unknown; LOCATED IN: mitochondrion, plastid; EXPRESSED IN: 24 plant structures; EXPRESSED DURING: 14 growth stages; CONTAINS InterPro DOMAIN/s: Bacterial surface antigen (D15) (InterPro:IPR000184), Surface antigen variable number (InterPro:IPR010827); BEST Arabidopsis thaliana protein ma…
AL6G19210
AL6G19220	AT5G08520		Duplicated homeodomain-like superfamily protein; CONTAINS InterPro DOMAIN/s: Molecular chaperone, heat shock protein, Hsp40, DnaJ (InterPro:IPR015609), SANT, eukarya (InterPro:IPR017884), Myb-like DNA-binding domain, SHAQKYF class (InterPro:IPR006447), SANT, DNA-binding (InterPro:IPR001005), Myb, DNA-binding (InterPro:IPR014778), Homeodomain-like (InterPro:IPR009057), HTH transcriptional regulato…
AL6G19700	AT5G09310	PEN-2 (PEN-2)	Encodes a gamma-secretase subunit. Associates with other subunits in intracellular membrane compartments.
AL6G19720
AL6G19730	AT5G09330	NAC DOMAIN CONTAINING PROTEIN 82 (NAC082)	NAC domain containing protein 82 (NAC082); FUNCTIONS IN: sequence-specific DNA binding transcription factor activity; INVOLVED IN: multicellular organismal development, regulation of transcription; LOCATED IN: cellular_component unknown; EXPRESSED IN: 24 plant structures; EXPRESSED DURING: 13 growth stages; CONTAINS InterPro DOMAIN/s: No apical meristem (NAM) protein (InterPro:IPR003441); BEST Ar…
AL6G19740	AT5G09350	PHOSPHATIDYLINOSITOL 4-OH KINASE BETA2 (PI-4KBETA2)	Encodes a phosphatidylinositol 4-OH kinase, PI-4Kbeta2. Arabidopsis contains 12 PI-4Ks in three separate families: PI-4Kalphs, PI-4kbeta, and PI-4Kgamma. PI-4Kbeta2 is 83% identical to PI-4kbeta1 encoded by At5g64070. Important for polarized root hair growth as the loss of this gene and its close relative PI-4kbeta1, leads to the formation of abnormal root hairs.
AL6G26410	AT5G15550	ARABIDOPSIS THALIANA PESCADILLO ORTHOLOG (ATPEP2)	Transducin/WD40 repeat-like superfamily protein; FUNCTIONS IN: nucleotide binding; INVOLVED IN: biological_process unknown; LOCATED IN: nucleolus, CUL4 RING ubiquitin ligase complex, heterotrimeric G-protein complex; EXPRESSED IN: 21 plant structures; EXPRESSED DURING: 13 growth stages; CONTAINS InterPro DOMAIN/s: WD40 repeat 2 (InterPro:IPR019782), WD40 repeat, conserved site (InterPro:IPR019775…
AL6G35380
AL6G35400
AL6G36850	AT5G25190	ETHYLENE AND SALT INDUCIBLE 3 (ESE3)	encodes a member of the ERF (ethylene response factor) subfamily B-6 of ERF/AP2 transcription factor family. The protein contains one AP2 domain. There are 12 members in this subfamily including RAP2.11.
AL6G37960	AT5G26000	THIOGLUCOSIDE GLUCOHYDROLASE 1 (TGG1)	member of Glycoside Hydrolase Family 1. encodes one of two known functional myrosinase enzymes in Arabidopsis. The enzyme catalyzes the hydrolysis of glucosinolates into compounds that are toxic to various microbes and herbivores.
AL6G46960
AL7G11270	AT4G39280		phenylalanyl-tRNA synthetase, putative / phenylalanine--tRNA ligase, putative; FUNCTIONS IN: phenylalanine-tRNA ligase activity, tRNA binding, aminoacyl-tRNA ligase activity, nucleotide binding, ATP binding; INVOLVED IN: phenylalanyl-tRNA aminoacylation, tRNA aminoacylation, translation, tRNA aminoacylation for protein translation; LOCATED IN: cytoplasm; EXPRESSED IN: 23 plant structures; EXPRESS…
AL7G11290	AT4G39300		unknown protein; FUNCTIONS IN: molecular_function unknown; INVOLVED IN: biological_process unknown; LOCATED IN: chloroplast; EXPRESSED IN: 22 plant structures; EXPRESSED DURING: 13 growth stages; Has 30201 Blast hits to 17322 proteins in 780 species: Archae - 12; Bacteria - 1396; Metazoa - 17338; Fungi - 3422; Plants - 5037; Viruses - 0; Other Eukaryotes - 2996 (source: NCBI BLink).
AL7G11300	AT4G39320		microtubule-associated protein-related; FUNCTIONS IN: molecular_function unknown; INVOLVED IN: biological_process unknown; LOCATED IN: plasma membrane; EXPRESSED IN: 13 plant structures; EXPRESSED DURING: 6 growth stages; Has 30201 Blast hits to 17322 proteins in 780 species: Archae - 12; Bacteria - 1396; Metazoa - 17338; Fungi - 3422; Plants - 5037; Viruses - 0; Other Eukaryotes - 2996 (source: …
AL7G12520
AL7G12530	AT4G38090		Ribosomal protein S5 domain 2-like superfamily protein; CONTAINS InterPro DOMAIN/s: Uncharacterised protein family UPF0029, Impact, N-terminal (InterPro:IPR001498), Ribosomal protein S5 domain 2-type fold (InterPro:IPR020568); Has 30201 Blast hits to 17322 proteins in 780 species: Archae - 12; Bacteria - 1396; Metazoa - 17338; Fungi - 3422; Plants - 5037; Viruses - 0; Other Eukaryotes - 2996 (sou…
AL7G12540	AT4G38080		hydroxyproline-rich glycoprotein family protein; FUNCTIONS IN: molecular_function unknown; INVOLVED IN: biological_process unknown; LOCATED IN: endomembrane system; EXPRESSED IN: embryo, hypocotyl, root; EXPRESSED DURING: C globular stage; BEST Arabidopsis thaliana protein match is: hydroxyproline-rich glycoprotein family protein (TAIR:AT2G22510.1); Has 4732 Blast hits to 2740 proteins in 428 spe…
AL7G13410	AT4G37410	CYTOCHROME P450, FAMILY 81, SUBFAMILY F, POLYPEPTIDE 4 (CYP81F4)	member of CYP81F
AL7G17570	AT4G33880	ROOT HAIR DEFECTIVE 6-LIKE 2 (RSL2)	RSL2 was expressed concurrently with RSL4 and its expression was controlled by RHD6 and RSL1. Required for root-hair growth.
AL7G17580
AL7G21590	AT4G30550	GAMMA-GLUTAMYL PEPTIDASE 3 (GGP3)	Class I glutamine amidotransferase-like superfamily protein; FUNCTIONS IN: catalytic activity, acyltransferase activity; INVOLVED IN: L-methionine biosynthetic process from homoserine via O-succinyl-L-homoserine and cystathionine; LOCATED IN: endomembrane system, cytoplasm; EXPRESSED IN: 23 plant structures; EXPRESSED DURING: 15 growth stages; CONTAINS InterPro DOMAIN/s: Homoserine O-succinyltran…
AL7G21600	AT4G30540		Class I glutamine amidotransferase-like superfamily protein; FUNCTIONS IN: catalytic activity; LOCATED IN: cellular_component unknown; CONTAINS InterPro DOMAIN/s: Glutamine amidotransferase class-I, C-terminal (InterPro:IPR000991), Glutamine amidotransferase type 1 (InterPro:IPR017926); BEST Arabidopsis thaliana protein match is: Class I glutamine amidotransferase-like superfamily protein (TAIR:A…
AL7G21610	AT4G30530	GAMMA-GLUTAMYL PEPTIDASE 1 (GGP1)	Encodes a gamma-glutamyl peptidase, outside the GGT family, that can hydrolyze gamma-glutamyl peptide bonds.
AL7G35780	AT4G18501		unknown protein; Has 35333 Blast hits to 34131 proteins in 2444 species: Archae - 798; Bacteria - 22429; Metazoa - 974; Fungi - 991; Plants - 531; Viruses - 0; Other Eukaryotes - 9610 (source: NCBI BLink).
AL7G35790	AT4G18490		unknown protein; Has 30201 Blast hits to 17322 proteins in 780 species: Archae - 12; Bacteria - 1396; Metazoa - 17338; Fungi - 3422; Plants - 5037; Viruses - 0; Other Eukaryotes - 2996 (source: NCBI BLink).
AL7G38800
AL7G38810	AT4G16250	PHYTOCHROME D (PHYD)	Encodes a phytochrome photoreceptor with a function similar to that of phyB that absorbs the red/far-red part of the light spectrum and is involved in light responses. It cannot compensate for phyB loss in Arabidopsis but can substitute for tobacco phyB in vivo.
AL7G38820
AL7G38840
AL7G38860	AT4G16230		GDSL-motif esterase/acyltransferase/lipase. Enzyme group with broad substrate specificity that may catalyze acyltransfer or hydrolase reactions with lipid and non-lipid substrates.
AL7G38870
AL7G38880	AT4G16210	ENOYL-COA HYDRATASE/ISOMERASE A (ECHIA)	enoyl-CoA hydratase/isomerase A (ECHIA); FUNCTIONS IN: catalytic activity; INVOLVED IN: metabolic process; LOCATED IN: peroxisome; EXPRESSED IN: 22 plant structures; EXPRESSED DURING: 13 growth stages; CONTAINS InterPro DOMAIN/s: Crotonase, core (InterPro:IPR001753); BEST Arabidopsis thaliana protein match is: enoyl-CoA hydratase/isomerase D (TAIR:AT1G60550.1); Has 36619 Blast hits to 36609 prote…
AL7G38900	AT4G16190		Papain family cysteine protease; FUNCTIONS IN: cysteine-type peptidase activity, cysteine-type endopeptidase activity; INVOLVED IN: proteolysis; LOCATED IN: vacuole; EXPRESSED IN: 23 plant structures; EXPRESSED DURING: 13 growth stages; CONTAINS InterPro DOMAIN/s: Peptidase C1A, papain (InterPro:IPR013128), Proteinase inhibitor I29, cathepsin propeptide (InterPro:IPR013201), Peptidase C1A, papain…
AL7G38910	AT4G16180		unknown protein; FUNCTIONS IN: molecular_function unknown; INVOLVED IN: biological_process unknown; LOCATED IN: plasma membrane; BEST Arabidopsis thaliana protein match is: unknown protein (TAIR:AT3G28720.1); Has 5 Blast hits to 5 proteins in 3 species: Archae - 0; Bacteria - 0; Metazoa - 0; Fungi - 0; Plants - 4; Viruses - 0; Other Eukaryotes - 1 (source: NCBI BLink).
AL7G39620
AL7G39630	AT4G15740		Calcium-dependent lipid-binding (CaLB domain) family protein; CONTAINS InterPro DOMAIN/s: C2 membrane targeting protein (InterPro:IPR018029), C2 calcium/lipid-binding domain, CaLB (InterPro:IPR008973), C2 calcium-dependent membrane targeting (InterPro:IPR000008); BEST Arabidopsis thaliana protein match is: Calcium-dependent lipid-binding (CaLB domain) family protein (TAIR:AT3G16510.1); Has 658 Bl…
AL8G13930
AL8G13940
AL8G24220
AL8G24230	AT5G50200	WOUND-RESPONSIVE 3 (WR3)	Wound-responsive gene 3 (WR3). Encodes a high-affinity nitrate transporter. Up-regulated by nitrate. Involved in jasmonic acid-independent wound signal transduction.
AL8G25550
AL8G25560	AT5G51290	ACCELERATED CELL DEATH 5 (ACD5)	Encodes a ceramide kinase that plays a role in modulating cell death.
AL8G25570	AT5G51300	ARABIDOPSIS SF1 HOMOLOG (ATSF1)	Encodes a nuclear localized splicing factor homolog that is involved in alternative splicing of some mRNAs.
AL8G25580	AT5G51310		Mutants exhibit longer root hairs under phosphate-deficient conditions.
AL8G25590	AT5G51330	SWITCH1 (SWI1)	Encodes novel protein involved in sister chromatid cohesion and meiotic chromosome organization during both male and female meiosis. Gene has two alternate transcripts which produce two similar proteins, one 57 aa shorter than the other.
AL8G25600	AT5G51340		Tetratricopeptide repeat (TPR)-like superfamily protein; Has 214 Blast hits to 140 proteins in 56 species: Archae - 0; Bacteria - 4; Metazoa - 151; Fungi - 0; Plants - 55; Viruses - 0; Other Eukaryotes - 4 (source: NCBI BLink).
AL8G25610
AL8G25620	AT5G51350	MORE LATERAL GROWTH1 (MOL1)	Encodes a receptor-like kinase that represses secondary growth, the production of secondary vascular tissues.
