# Supplementary material for: Interspecific introgression mediates adaptation to whole genome duplication
Source: Nat Commun. 2019 Nov 18;10:5218. doi: 10.1038/s41467-019-13159-5 (PMC6861236; doi:10.1038/s41467-019-13159-5)
Supplement: Supplementary file 6 — Supplementary Dataset 2 [file 41467_2019_13159_MOESM6_ESM.xlsx]

## Sheet: Supplementary Dataset 2
Supplementary Dataset 2: Results from GO enrichment analysis of Let Lwt overlap divergence outliers.
GO ID	GO Term	PValue (Corrected with Benjamini-Hochberg)	Associated Genes Found
GO:0070192	chromosome organization involved in meiotic cell cycle	5.97125e-05	ASY1, ASY3, PRD3, SWI1, SYN1
GO:0045132	meiotic chromosome segregation	7.30059e-05	ASY1, ASY3, PRD3, SWI1, SYN1
GO:0007127	meiosis I	0.000102784	ASY1, ASY3, PRD3, SWI1, SYN1
GO:0045143	homologous chromosome segregation	0.000105948	ASY1, ASY3, PRD3, SYN1
GO:0098813	nuclear chromosome segregation	0.000229948	ASY1, ASY3, PRD3, SWI1, SYN1
GO:0090627	plant epidermal cell differentiation	0.000309413	ABCB4, AT5G51310, CYCA2;3, MOP10, PI-4KBETA2, RSL2
GO:0048469	cell maturation	0.00031303	ABCB4, AT5G51310, MOP10, PI-4KBETA2, RSL2
GO:0048764	trichoblast maturation	0.00034108	ABCB4, AT5G51310, MOP10, PI-4KBETA2, RSL2
GO:0048765	root hair cell differentiation	0.00034108	ABCB4, AT5G51310, MOP10, PI-4KBETA2, RSL2
GO:0140013	meiotic nuclear division	0.00034108	ASY1, ASY3, PRD3, SWI1, SYN1
GO:0048767	root hair elongation	0.000391422	ABCB4, AT5G51310, MOP10, PI-4KBETA2
GO:0010053	root epidermal cell differentiation	0.000623193	ABCB4, AT5G51310, MOP10, PI-4KBETA2, RSL2
GO:0007129	synapsis	0.000675328	ASY1, ASY3, PRD3
GO:0080147	root hair cell development	0.000868168	ABCB4, AT5G51310, MOP10, PI-4KBETA2
GO:0007131	reciprocal meiotic recombination	0.00187961	ASY1, PRD3, SWI1
GO:0042430	indole-containing compound metabolic process	0.00189523	CYP81F4, GGP1, MKK9, PYK10
GO:0006402	mRNA catabolic process	0.00555453	LSM3B, MAGO, PAB3
