# Supplementary material for: Interspecific introgression mediates adaptation to whole genome duplication
Source: Nat Commun. 2019 Nov 18;10:5218. doi: 10.1038/s41467-019-13159-5 (PMC6861236; doi:10.1038/s41467-019-13159-5)
Supplement: Supplementary file 7 — Supplementary Dataset 3 [file 41467_2019_13159_MOESM7_ESM.xlsx]

## Sheet: Let Lwt Yant 2013 overlap
Supplementary Dataset 3: Results from GO enrichment analysis of list of genes that overlap all three scans: Let, Lwt and (Yant 2013 outliers)
GO ID	GO Term	PValue (Corrected with Benjamini-Hochberg)	Associated Genes Found
GO:0007131	reciprocal meiotic recombination	6.5023e-06	ASY1, PRD3, SWI1
GO:0035825	homologous recombination	6.5023e-06	ASY1, PRD3, SWI1
GO:0045143	homologous chromosome segregation	1.78845e-08	ASY1, ASY3, PRD3, SYN1
GO:0007129	synapsis	1.80414e-06	ASY1, ASY3, PRD3
GO:0098813	nuclear chromosome segregation	1.09235e-08	ASY1, ASY3, PRD3, SWI1, SYN1
GO:0070192	chromosome organization involved in meiotic cell cycle	1.97618e-09	ASY1, ASY3, PRD3, SWI1, SYN1
GO:0140013	meiotic nuclear division	1.9093e-08	ASY1, ASY3, PRD3, SWI1, SYN1
GO:0045132	meiotic chromosome segregation	2.49669e-09	ASY1, ASY3, PRD3, SWI1, SYN1
GO:0007127	meiosis I	3.63216e-09	ASY1, ASY3, PRD3, SWI1, SYN1
