# Supplementary material for: Interspecific introgression mediates adaptation to whole genome duplication
Source: Nat Commun. 2019 Nov 18;10:5218. doi: 10.1038/s41467-019-13159-5 (PMC6861236; doi:10.1038/s41467-019-13159-5)
Supplement: Supplementary file 8 — Supplementary Dataset 4 [file 41467_2019_13159_MOESM8_ESM.xlsx]

## Sheet: Sheet1
Supplementary Dataset 4: Genomic windows with weightings above 0.5 for topologies 6, 11 and 14 in the Twisst analyses.
Scaffold	Start	End	Topology 6	Topology 11	Topology 14	Gene code	Gene names/descriptions	Divergence outlier in Let and Lwt scans?
5	16015366	16018368	0.00	0.00	0.97	AL5G32860, AL5G32870	General Transcription Factor Group E6 (GTE6)	Y
1	6574060	6580007	0.00	0.02	0.83	AL1G27690, AL1G27700	CyclinA2, AUX2-27	Y
1	223932	226348	0.00	0.02	0.76	AL1G10680	PRD3	Y
4	22850121	22852899	0.00	0.24	0.70	AL4G46460	ASY3	Y
1	10042273	10045276	0.00	0.01	0.65	AL1G36300	PAB3	Y
8	14,458,156	14464337	0.00	0.02	0.65	AL8G25590, AL8G25600	SWITCH1/DYAD; TPR-like protein	Y
4	22844577	22846492	0.00	0.00	0.62	AL4G46460	ASY3	Y
2	12433734	12435794	0.00	0.00	0.52	AL2G25930	F-box family protein	Y
4	16060740	16062577	0.22	0.01	0.50	AL4G29630, AL4G29640	NAB-protein; unknown protein	Y
5	16012272	16015365	0.61	0.25	0.12	AL5G32850, AL5G32860	Transcription initiation factor IIF, beta subunit: Functions in RNA polymerase II transcription factor activity	Y
2	12361908	12366462	0.53	0.01	0.11	AL2G25820, AL2G25830	Major facilitator superfamily protein, Calmodulin-binding transcription activator protein	Y
2	17706707	17711747	0.00	0.53	0.09	AL2G37810	PDS5B	Y
2	17699612	17702009	0.00	0.53	0.00	AL2G37790, AL2G37800	Plant protein of unknown function; LACS9	Y
2	17711761	17719925	0.00	0.84	0.00	AL2G37810	PDS5B	Y
3	7249091	7250525	0.67	0.01	0.00	AL3G29960	NRPB9A	Y
4	22846509	22850070	0.00	0.94	0.00	AL4G46460	ASY3	Y
6	2001716	2004254	0.85	0.00	0.00	AL6G15380	SYN1	Y
7	10777449	10781380	0.00	0.86	0.00	AL7G35790	Unknown protein	Y
7	1197758	1200855	0.00	0.10	0.65	AL7G35790	Unknown protein	Y
2	12426370	12428014	0.00	0.01	0.51	AL2G25910, AL2G25920	Rubber elongation factor protein (REF), ASY1	Y
	14,455,172	14458152				AL8G25590	DYAD, SWI1, SWITCH1	Y
1	6153088	6154834	0.00	0.00	0.79	-	-
4	22852903	22854800	0.75	0.03	0.03	-	-
1	5863149	5865096	0.00	0.55	0.00	AL1G25810	F7A19.6 PROTEIN-RELATED
3	898131	909960	0.01	0.59	0.00	AL3G12650, AL3G12660, AL3G12670, AL3G12680	NA; D-XYLOSE-PROTON SYMPORTER-LIKE 1-RELATED; RECEPTOR LIKE PROTEIN 1; Zinc-binding dehydrogenase family protein
3	5074959	5078080	0.00	0.76	0.00	AL3G24370	AGC1.5
4	11343507	11345147	0.00	0.61	0.00	-	-
4	15946480	15950615	0.00	0.60	0.00	-	-
7	1195890	1197751	0.70	0.00	0.00	AL7G13140	CYCLIN D5;1
8	14464343	14467293	0.00	0.69	0.00	AL8G25600	TPR-like protein
8	22399387	22401441	0.00	0.61	0.00	AL8G44080	CYCLIN D3;2
8	22887894	22888902	0.00	0.81	0.00	AL8G45520	PROTEIN PHOSPHATASE 2C 46-RELATED
6	10294826	10296779	0.00	0.03	0.74	AL6G35310	FERRIC REDUCTION OXIDASE 4-RELATED
6	50702	52120	0.00	0.00	0.73	AL6G10140	PXC2
6	55978	58647	0.00	0.00	0.59	AL6G10160, AL6G10170	Predicted to encode a PR (pathogenesis-related) protein; C2H2 and C2HC zinc fingers superfamily protein
5	21050709	21053088	0.00	0.00	0.54	AL5G45950	COPPER TRANSPORT PROTEIN ATOX1-RELATED
6	10302552	10303565	0.00	0.14	0.52	AL6G35320	Unknown protein
1	5207059	5209632	0.00	0.00	0.51	AL1G24160, AL1G24170	PLANT THIONIN FAMILY PROTEIN-RELATED, PEPKR2
1	9782320	9784568	0.08	0.28	0.5	-	-
3	2728635	2731871	0.00	0.00	0.5	AL3G17600	PAPS3
5	10458247	10459353	0.00	0.06	0.5	AL5G21800 AL5G21820	-
6	33193	36396	0.00	0.00	0.5	AL6G10100, AL6G10110	MAN6; STN8
6	49093	50693	0.00	0.51	0.25	AL6G10140	PXC2
3	87586	89077	0.00	0.55	0.16	AL3G10270	Unknown protein
5	3702559	3703574	0.05	0.52	0.09	AL5G16650	Zinc finger (C3HC4-type RING finger) family protein
8	19574160	19575637	0.56	0.00	0.09	AL8G37140, AL8G37150	GRIK2; na
3	5456164	5457829	0.03	0.53	0.05	AL3G25330	Unknown protein
5	10828842	10832583	0.12	0.61	0.04	AL5G22400, AL5G22410	LEUCINE-RICH REPEAT EXTENSIN-LIKE PROTEIN 3-RELATED; unknown protein
4	12760600	12761151	0.00	0.55	0.03	-	-
5	19998130	19999531	0.03	0.59	0.03	-	-
7	453902	456071	0.53	0.03	0.02	AL7G11180	APL3
1	11672344	11674979	0.00	0.51	0.01	AL1G40070	TLP10
8	14770059	14770988	0.01	0.59	0.01	AL8G26130	Unknown protein
8	21918629	21919871	0.00	0.52	0.01	AL8G42970	alpha/beta-Hydrolases superfamily protein
1	12770163	12771676	0.00	0.54	0.00	-	-
4	1991412	1992764	0.00	0.52	0.00	AL4G13650, AL4G13660	NA; HOMOLOG OF YCF37
4	17317825	17319837	0.00	0.53	0.00	-	-
5	20879453	20881679	0.00	0.56	0.00	-	-
6	45702	49046	0.00	0.73	0.00	AL6G10140	PXC2
6	1520826	1524373	0.00	0.59	0.00	AL6G14170, AL6G14180	C2H2 and C2HC zinc fingers superfamily protein; KCS19
8	15057877	15063973	0.00	0.55	0.00	AL8G26700, AL8G26710	na; LTI78
