# Supplementary material for: Interspecific introgression mediates adaptation to whole genome duplication
Source: Nat Commun. 2019 Nov 18;10:5218. doi: 10.1038/s41467-019-13159-5 (PMC6861236; doi:10.1038/s41467-019-13159-5)
Supplement: Supplementary file 9 — Supplementary Dataset 5 [file 41467_2019_13159_MOESM9_ESM.xlsx]

## Sheet: Let Lwt Arenosa to Lyrata
Supplementary Dataset 5: Results from GO enrichment analysis of list of genes that overlap Let Lwt divergence scan and Arenosa to Lyrata gene flow topology by Twisst analysis
GO ID	GO Term	PValue (Corrected with Benjamini-Hochberg)	Associated Genes Found
GO:0007131	reciprocal meiotic recombination	3.64139e-06	ASY1, PRD3, SWI1
GO:0035825	homologous recombination	3.64139e-06	ASY1, PRD3, SWI1
GO:0045143	homologous chromosome segregation	8.00363e-09	ASY1, ASY3, PRD3, SYN1
GO:0007129	synapsis	1.00862e-06	ASY1, ASY3, PRD3
GO:0098813	nuclear chromosome segregation	3.86259e-09	ASY1, ASY3, PRD3, SWI1, SYN1
GO:0070192	chromosome organization involved in meiotic cell cycle	6.95817e-10	ASY1, ASY3, PRD3, SWI1, SYN1
GO:0140013	meiotic nuclear division	6.76193e-09	ASY1, ASY3, PRD3, SWI1, SYN1
GO:0045132	meiotic chromosome segregation	8.79976e-10	ASY1, ASY3, PRD3, SWI1, SYN1
GO:0007127	meiosis I	1.28147e-09	ASY1, ASY3, PRD3, SWI1, SYN1
