# Supplementary material for: Interspecific introgression mediates adaptation to whole genome duplication
Source: Nat Commun. 2019 Nov 18;10:5218. doi: 10.1038/s41467-019-13159-5 (PMC6861236; doi:10.1038/s41467-019-13159-5)
Supplement: Supplementary file 10 — Supplementary Dataset 6 [file 41467_2019_13159_MOESM10_ESM.xlsx]

## Sheet: Let Lwt Lyrata to Arenosa
Supplementary Dataset 6: Results from GO enrichment analysis of list of genes that overlap Let Lwt divergence scan and Lyrata to Arenosa gene flow topology by Twisst analysis
No categories enriched, but few loci in list
AL2G37790	AT1G77580	AT1G77580.2	Plant protein of unknown function (DUF869); CONTAINS InterPro DOMAIN/s: Protein of unknown function DUF869, plant (InterPro:IPR008587); BEST Arabidopsis thaliana protein match is: Plant protein of unknown function (DUF869) (TAIR:AT1G21810.1); Has 35333 Blast hits to 34131 proteins in 2444 species: Archae - 798; Bacteria - 22429; Metazoa - 974; Fungi - 991; Plants - 531; Viruses - 0; Other Eukaryo…	protein_coding
AL2G37800	AT1G77590	AT1G77590.1	Encodes major plastidic long chain acyl-CoA synthetase with a slight substrate preference of oleic acid over any of the other fatty acids.	protein_coding	LONG CHAIN ACYL-COA SYNTHETASE 9 (LACS9)	LONG CHAIN ACYL-COA SYNTHETASE 9 (LACS9)
AL2G37810	AT1G77600	AT1G77600.3	ARM repeat superfamily protein; FUNCTIONS IN: binding; INVOLVED IN: biological_process unknown; LOCATED IN: cellular_component unknown; EXPRESSED IN: 20 plant structures; EXPRESSED DURING: 9 growth stages; CONTAINS InterPro DOMAIN/s: Armadillo-type fold (InterPro:IPR016024); BEST Arabidopsis thaliana protein match is: binding (TAIR:AT5G47690.2).	protein_coding
AL3G29960	AT3G16980	AT3G16980.1	One of two highly similar, non-catalytic subunits common to nuclear DNA-directed RNA polymerases II, IV and V; homologous to budding yeast RPB9. Appears to be redundant with At4g16265	protein_coding	(NRPB9A)	(NRPB9A); (NRPD9A); (NRPE9A)
AL4G46460	AT2G46980	AT2G46980.2	Encodes ASY3, a coiled-coil domain protein that is required for normal meiosis.	protein_coding	ASYNAPTIC 3 (ASY3)	ASYNAPTIC 3 (ASY3);ARABIDOPSIS THALIANA ASYNAPTIC 3 (ATASY3)
AL6G15380	AT5G05490	AT5G05490.1	Encodes a RAD21-like gene essential for meiosis. Encodes a 627 a.a. protein that is slightly longer in the N-terminus than SYN1 BP5.	protein_coding	SYNAPTIC 1 (SYN1)	(REC8);SYNAPTIC 1 (SYN1); (ATREC8)
AL7G35790	AT4G18490	AT4G18490.1	unknown protein; Has 30201 Blast hits to 17322 proteins in 780 species: Archae - 12; Bacteria - 1396; Metazoa - 17338; Fungi - 3422; Plants - 5037; Viruses - 0; Other Eukaryotes - 2996 (source: NCBI BLink).	protein_coding
