# Supplementary material for: Interspecific introgression mediates adaptation to whole genome duplication
Source: Nat Commun. 2019 Nov 18;10:5218. doi: 10.1038/s41467-019-13159-5 (PMC6861236; doi:10.1038/s41467-019-13159-5)
Supplement: Supplementary file 11 — Source Data [file 41467_2019_13159_MOESM11_ESM.zip]

Archive with 9 entries (8 files):
- Fig3b.txt
- __MACOSX/
- __MACOSX/._Fig3b.txt
- Fig3a.txt
- __MACOSX/._Fig3a.txt
- 1D.tiff
- __MACOSX/._1D.tiff
- 1E.tiff
- __MACOSX/._1E.tiff
