# Supplementary material for: Interspecific introgression mediates adaptation to whole genome duplication
Source: Nat Commun. 2019 Nov 18;10:5218. doi: 10.1038/s41467-019-13159-5 (PMC6861236; doi:10.1038/s41467-019-13159-5)
Supplement: Supplementary file 11 — Source Data [file 41467_2019_13159_MOESM11_ESM.zip › Fig3b.txt]

arn_lyr_72.scf1.DP5MIN58MAC2.w100m20.LDphase.phyml_bionj.arn2_arn4_lyr2_lyr4_halleri.weights
#topo1 (halleri,(((arenosa2,arenosa4),lyrata2),lyrata4));
#topo2 (halleri,(((arenosa2,arenosa4),lyrata4),lyrata2));
#topo3 (halleri,((arenosa2,arenosa4),(lyrata2,lyrata4)));
#topo4 (halleri,(((arenosa2,lyrata2),arenosa4),lyrata4));
#topo5 (halleri,(((arenosa2,lyrata2),lyrata4),arenosa4));
#topo6 (halleri,((arenosa2,lyrata2),(arenosa4,lyrata4)));
#topo7 (halleri,(((arenosa2,lyrata4),arenosa4),lyrata2));
#topo8 (halleri,(((arenosa2,lyrata4),lyrata2),arenosa4));
#topo9 (halleri,((arenosa2,lyrata4),(arenosa4,lyrata2)));
#topo10 (halleri,(arenosa2,(arenosa4,(lyrata2,lyrata4))));
#topo11 (halleri,(arenosa2,(lyrata2,(arenosa4,lyrata4))));
#topo12 (halleri,(arenosa2,(lyrata4,(arenosa4,lyrata2))));
#topo13 (halleri,((arenosa2,(arenosa4,lyrata2)),lyrata4));
#topo14 (halleri,((arenosa2,(arenosa4,lyrata4)),lyrata2));
#topo15 (halleri,(arenosa4,(arenosa2,(lyrata2,lyrata4))));
topo1	topo2	topo3	topo4	topo5	topo6	topo7	topo8	topo9	topo10	topo11	topo12	topo13	topo14	topo15
0	472192	9888256	0	0	0	516544	157696	39424	318976	0	0	0	233408	1275904
0	373184	11289600	0	0	0	656320	0	35840	322560	0	0	0	224896	0
9	67	660	0	70	22	21	127	37	76	62	43	3	25	287
0	243712	7827456	0	0	0	460544	0	387072	3913728	0	0	0	69888	0
0	5376	6120576	1792	20608	22400	5376	112000	84224	4157440	5376	213248	19712	51072	2083200
0	0	1216000	4032	76608	0	0	17920	14336	8402112	46592	336448	64512	0	2723840
53760	0	1290240	0	10752	0	0	17920	304640	9053184	484288	870464	129024	0	688128
nan	nan	nan	nan	nan	nan	nan	nan	nan	nan	nan	nan	nan	nan	nan
nan	nan	nan	nan	nan	nan	nan	nan	nan	nan	nan	nan	nan	nan	nan
594	184	215	171	53	4	7	3	1	89	0	10	28	11	105
292320	6272	1905120	314160	1602720	398720	85120	761040	224784	750960	0	136080	24976	29568	6370560
66	12	206	7	158	64	25	134	46	117	24	12	14	8	353
0	558656	11415040	0	0	0	402752	32256	0	0	0	0	0	167552	326144
358400	176512	8243200	60928	64512	32256	102592	157696	0	0	0	0	0	79296	3627008
183	908	229	0	0	0	34	0	0	0	0	0	0	35	0
nan	nan	nan	nan	nan	nan	nan	nan	nan	nan	nan	nan	nan	nan	nan
1895040	334208	10233216	0	0	0	324800	0	0	0	0	0	0	115136	0
0	928256	11741184	0	0	0	114688	0	0	0	0	0	0	118272	0
5447232	4040512	3104640	0	0	0	166656	0	0	0	0	0	0	143360	0
129024	538496	11612160	0	0	0	215040	0	0	0	0	0	0	407680	0
0	796992	11249280	0	0	0	470848	0	0	0	0	0	0	385280	0
0	709184	11749248	0	0	0	214592	0	0	0	0	0	0	229376	0
459648	1866816	10257408	0	0	0	189504	0	0	0	0	0	0	129024	0
3560256	4761792	4354560	0	0	0	145152	0	0	0	0	0	0	80640	0
0	219072	11576320	0	0	0	97216	0	35840	680960	0	0	0	292992	0
29120	82880	3711232	0	15680	33600	15680	66752	94976	6674752	219520	131712	2240	13888	1810368
25	26	115	67	72	9	31	21	17	154	87	180	26	28	88
nan	nan	nan	nan	nan	nan	nan	nan	nan	nan	nan	nan	nan	nan	nan
221	99	151	120	36	4	27	2	12	96	20	29	338	59	12
76	92	205	44	11	43	96	62	75	40	22	21	22	18	173
213	572	380	7	13	7	58	38	9	21	11	9	16	61	46
nan	nan	nan	nan	nan	nan	nan	nan	nan	nan	nan	nan	nan	nan	nan
nan	nan	nan	nan	nan	nan	nan	nan	nan	nan	nan	nan	nan	nan	nan
nan	nan	nan	nan	nan	nan	nan	nan	nan	nan	nan	nan	nan	nan	nan
nan	nan	nan	nan	nan	nan	nan	nan	nan	nan	nan	nan	nan	nan	nan
0	86912	2499840	104832	362880	596736	60480	6272	31360	402304	10752	3584	0	40768	8695680
92	378	94	4	9	2	131	10	29	8	73	48	22	378	0
234	369	157	11	49	13	41	50	12	56	98	72	6	76	23
63	61	114	33	27	56	31	44	56	87	23	33	25	28	125
719	593	71	0	0	0	115	0	0	0	0	0	0	30	0
9920	788032	8408576	1856	3072	3520	595968	143616	19904	1274368	125952	72704	4672	827904	622336
54	139	708	2	1	12	48	4	13	346	35	8	2	48	105
33	113	445	0	0	0	11	7	9	605	190	20	2	27	20
159	158	699	12	8	3	70	12	16	164	34	8	20	108	52
52	61	335	45	46	53	9	15	14	198	19	19	9	32	419
324	516	199	11	11	51	92	3	3	20	48	21	16	102	2
68	144	475	7	29	46	21	0	6	179	33	5	6	37	327
67	83	104	14	106	30	17	120	23	78	97	93	19	13	290
68	49	170	21	33	30	21	123	43	125	78	42	31	16	267
0	29	774	0	0	0	38	6	0	8	0	0	0	79	26
20160	799360	8586784	26784	70080	108256	422432	21120	91360	979040	23680	51520	22400	529664	1149760
0	1104576	10054656	0	0	0	804160	0	0	0	0	0	0	939008	0
9	118	860	0	0	0	73	0	9	310	75	3	2	41	0
139	661	327	0	9	0	83	45	1	0	0	0	0	234	11
633	450	128	0	0	0	134	0	0	0	0	0	0	152	0
39	46	351	3	3	7	15	8	21	762	92	65	4	10	107
331	307	450	5	2	3	35	4	5	3	7	1	0	206	0
278	283	465	9	4	0	80	32	13	41	5	4	8	96	56
nan	nan	nan	nan	nan	nan	nan	nan	nan	nan	nan	nan	nan	nan	nan
nan	nan	nan	nan	nan	nan	nan	nan	nan	nan	nan	nan	nan	nan	nan
116	120	170	9	82	20	15	78	18	249	28	28	8	31	113
24960	106240	2743168	110208	74304	30912	124096	5760	162816	6296768	53568	339072	226176	60736	2543616
4	62	618	0	0	12	19	0	50	516	47	15	4	44	98
16	156	899	0	0	0	197	0	0	0	0	0	0	167	0
188160	243264	6246912	10752	0	215040	1205120	247296	752640	2107392	865536	0	37632	180544	602112
213248	311360	7156352	50176	10240	204800	198464	775040	150528	1147776	545664	0	37632	274176	1826944
258048	1769600	9031680	0	0	0	1101184	0	0	0	0	0	0	741888	0
89	629	656	0	0	0	66	0	0	0	0	0	0	68	0
370	605	270	0	0	0	133	0	0	0	0	0	0	104	0
370	616	221	0	0	0	128	0	0	0	0	0	0	153	0
236	455	108	7	20	20	123	97	15	12	9	10	7	177	68
32	2	89	83	40	82	2	7	21	276	62	39	158	4	368
57	106	449	4	17	10	132	105	90	42	49	62	18	74	143
42	76	283	25	118	87	70	164	54	64	32	40	20	16	52
33	249	546	0	4	0	128	40	134	47	46	70	4	99	43
129	408	308	2	1	5	204	12	45	24	11	16	13	132	4
149	287	209	13	4	40	106	79	76	19	20	8	0	116	24
nan	nan	nan	nan	nan	nan	nan	nan	nan	nan	nan	nan	nan	nan	nan
nan	nan	nan	nan	nan	nan	nan	nan	nan	nan	nan	nan	nan	nan	nan
66	37	66	64	32	64	24	47	189	113	89	59	53	29	34
0	13	12	618	302	283	5	13	5	3	0	9	92	8	126
2632	897316	868532	112	14	42	403648	42	11298	105966	205282	22582	31472	10352272	1190
28	24	44	56	45	21	55	2	118	332	64	616	63	8	12
9	182	251	12	2	3	330	41	24	63	50	31	6	184	26
37	185	534	12	15	37	87	8	42	241	31	27	0	146	32
32	56	510	201	12	68	17	3	8	294	71	32	21	74	15
35	42	40	65	181	62	27	114	9	96	74	61	12	22	108
241836	191870	10282986	166796	1218	4830	172970	1750	17192	1469720	79744	47936	37408	185738	406
792400	142352	9585520	1120	94976	38528	140448	43008	21952	461888	55888	121632	89040	35280	1278368
121520	1701728	9964640	0	0	0	462000	0	59024	253456	0	31248	3472	305312	0
20	663	730	0	0	0	38	6	3	0	1	0	0	44	25
16	75	892	0	0	0	43	0	0	114	14	0	0	87	0
374976	1795136	9874368	0	0	0	501312	0	0	0	0	0	0	356608	0
214830	372428	6373290	6076	0	3038	298802	17360	65968	4484088	344162	36022	104160	304850	277326
124992	990976	10624320	0	0	0	633024	0	0	0	0	0	0	529088	0
124992	780416	10749312	0	0	0	561792	0	0	0	0	0	0	685888	0
176	164	345	0	1	35	52	8	93	183	80	13	9	76	0
nan	nan	nan	nan	nan	nan	nan	nan	nan	nan	nan	nan	nan	nan	nan
1	10	201	4	14	14	17	2	30	673	35	86	41	21	365
nan	nan	nan	nan	nan	nan	nan	nan	nan	nan	nan	nan	nan	nan	nan
nan	nan	nan	nan	nan	nan	nan	nan	nan	nan	nan	nan	nan	nan	nan
0	11	267	9	114	45	45	121	9	202	9	3	0	22	646
607600	190344	3373916	5208	75516	67704	150556	88536	327236	5486628	445284	659680	25172	333984	1065036
71	33	492	10	21	14	36	49	28	228	23	16	24	25	329
850640	1209824	9964640	0	0	0	393680	0	38192	284704	0	0	24304	136416	0
104160	1542128	8228640	3472	6944	10416	579264	439040	0	0	0	0	0	342608	1645728
1267728	885360	5679744	0	196392	437472	202944	401016	124992	745920	114576	56112	0	179424	2610720
45136	187544	4401628	33852	143220	402752	541128	284704	11284	992992	124124	0	0	175364	5558672
17	14	225	6	13	8	11	52	31	291	157	139	18	30	144
44	38	284	5	35	40	33	32	39	217	33	42	11	22	270
12	17	851	0	3	0	14	9	3	7	12	17	1	17	157
5	25	281	18	53	78	18	36	29	197	73	42	26	27	437
113	528	427	27	65	2	154	57	0	0	0	0	0	18	38
nan	nan	nan	nan	nan	nan	nan	nan	nan	nan	nan	nan	nan	nan	nan
325	745	375	0	0	0	53	0	0	0	0	0	0	34	0
0	594048	11374272	0	0	0	714560	0	0	0	0	0	0	219520	0
0	1227856	10815280	0	0	0	245952	38192	0	0	0	0	0	266112	309008
737856	4497472	5757696	0	0	0	1009792	0	0	0	0	0	0	899584	0
499968	766976	10874304	0	0	0	337792	0	0	0	0	0	0	423360	0
0	8	907	0	57	14	19	98	5	65	0	0	0	48	110
25088	0	326144	121856	512512	243712	6272	250880	0	0	0	0	0	896	11415040
31150	9268	1230236	148484	510188	239316	70266	403620	26670	1630524	59486	57442	55678	7280	8422792
64512	435456	5741568	10752	88256	110656	161280	338688	0	1494080	107968	10752	0	48384	4290048
782208	5047616	6318144	0	0	0	509824	0	0	0	0	0	0	244608	0
0	268800	11612160	0	0	0	403200	0	0	0	0	0	0	618240	0
979776	1547392	9580032	0	0	0	165760	0	0	0	0	0	0	629440	0
34	3	517	7	22	23	3	17	5	158	19	15	12	2	680
20	13	322	9	19	11	1	39	10	411	22	13	25	2	400
35	34	876	2	10	4	52	64	5	36	0	2	1	26	337
326144	336000	4763136	86016	53760	118272	146944	516096	0	2480128	254464	103936	28672	162176	3526656
0	1035776	10321920	0	0	0	1265152	0	0	0	0	0	0	279552	0
208	370	145	8	16	9	113	42	25	42	85	54	10	99	42
14	10	130	40	54	37	8	54	9	307	16	6	29	7	807
17	1	212	14	19	18	5	30	26	583	40	48	16	10	429
106560	102016	2413376	39424	100352	54016	20032	89408	41536	5964480	1129856	295360	56768	39616	2449600
146	100	509	3	7	18	25	15	27	191	31	26	13	38	264
28	17	90	63	195	93	18	98	21	116	25	39	24	8	683
509	127	83	1	363	16	35	168	0	0	0	0	0	49	62
nan	nan	nan	nan	nan	nan	nan	nan	nan	nan	nan	nan	nan	nan	nan
nan	nan	nan	nan	nan	nan	nan	nan	nan	nan	nan	nan	nan	nan	nan
0	262528	10526208	0	0	0	450688	78848	39424	318976	0	0	0	587776	637952
49	40	572	0	280	70	21	194	13	17	23	29	0	40	113
262	527	519	0	0	0	85	0	0	0	0	0	0	35	0
32	50	468	9	9	16	9	15	21	410	31	15	9	9	274
83	78	190	54	58	52	52	94	25	53	75	25	10	34	86
2719542	2926504	3129504	16170	214928	216832	585116	526400	323470	523306	538958	199066	29400	505134	448070
49	539	562	0	0	0	140	0	0	0	0	0	0	164	0
90	118	82	36	26	26	90	53	65	21	9	14	48	51	56
211	219	178	76	4	7	75	12	7	37	3	1	54	80	65
42	111	55	101	20	35	88	65	27	17	20	20	77	67	19
272	439	164	2	17	20	50	15	53	29	173	39	2	57	15
44856	112896	4473672	70952	174048	187656	0	0	357504	4592840	311976	218120	60760	206976	2090144
808704	1250048	9456192	0	0	0	488320	0	0	0	0	0	0	899136	0
2193408	5628224	3790080	0	0	0	617792	0	0	0	0	0	0	672896	0
175616	396032	7490560	10752	0	10752	354816	161280	28672	2379776	430080	0	28672	542976	892416
0	503552	7757568	0	0	0	581504	0	424704	3216640	80640	41216	0	296576	0
6237504	4567360	1233792	0	0	0	491008	0	0	0	0	0	0	372736	0
0	1012480	11612160	0	0	0	211456	0	0	0	0	0	0	66304	0
246080	1339840	2254624	149760	7488	173344	1587008	175872	697440	1887424	63392	10528	309216	1575648	2424736
0	1171072	10967040	0	0	0	483840	0	0	0	0	0	0	280448	0
90656	99912	2156472	0	27136	3328	26376	64032	29624	6123696	333528	324480	18272	19384	3585504
0	0	1568000	0	0	0	0	0	0	10038784	268800	86016	0	0	940800
278	890	35	0	0	0	21	0	0	0	0	0	0	11	0
128128	200256	6554240	0	20608	206080	208768	82432	349440	2970240	139776	34944	0	255808	1751680
0	745472	9934848	0	0	193536	333760	16128	0	0	0	0	0	275520	1403136
516096	316288	10838016	0	0	0	904960	0	0	0	0	0	0	327040	0
281	894	193	0	0	0	40	0	0	0	0	0	0	42	0
131	190	908	0	0	0	23	0	0	0	0	0	0	94	0
664992	148576	5688480	21984	135936	73920	149568	287808	129280	2611200	201600	125760	164160	42784	2456352
177408	517440	4924416	85120	149632	176512	124544	575232	43008	1356544	160384	44800	8064	304192	4255104
76	77	73	42	34	11	45	36	19	79	42	39	65	47	127
150	105	334	31	53	38	21	43	63	75	94	92	48	28	45
288512	9408	6809600	111552	2240	11648	34944	13440	77952	2811200	11648	2240	53760	25536	2638720
3842496	4214784	3975552	116928	0	0	328384	8064	16128	8736	10080	0	233856	137984	9408
0	587776	11225088	0	0	0	783104	0	0	0	0	0	0	306432	0
0	41664	5033728	0	0	0	9856	69888	23296	5748736	745472	23296	0	693952	512512
0	448	1163904	0	0	0	0	30464	896	1696128	2688	2688	0	448	10004736
0	29568	4374720	0	176960	548800	88704	9408	0	0	0	0	0	211008	7463232
0	0	2395904	0	0	0	14784	57344	3584	8320256	476672	25088	0	53312	1555456
0	438144	11870208	0	0	0	310016	0	0	0	0	0	0	284032	0
0	390656	9096192	0	0	0	96768	150528	43008	670208	0	3584	0	93184	2358272
0	204288	10612224	0	0	0	336000	0	0	1516032	96768	0	0	137088	0
0	409472	11791360	0	0	0	174272	0	21504	333312	0	3584	0	168896	0
0	0	212	8	89	41	5	38	11	265	153	75	1	4	211
2845920	1622880	6782400	0	81312	0	0	46368	0	439520	13552	7728	0	0	1062720
0	5040	370440	81480	160160	171640	730800	443520	388080	2899400	220920	163800	0	65520	7201600
143	193	47	28	178	12	31	233	24	12	22	15	11	19	88
197568	29120	3504704	62720	185024	344960	37632	171584	29120	537152	8064	8064	0	38976	7747712
0	192192	10665984	0	0	0	36736	57344	14336	344064	0	0	0	215488	1376256
5845280	2395232	3945088	21504	322336	0	0	140896	0	0	0	0	0	0	232064
0	0	863	0	0	0	11	0	3	159	50	43	0	0	22
550	400	372	0	41	0	23	23	0	0	2	1	5	7	22
111104	0	5444096	25088	0	0	0	0	0	5389216	259168	322560	121856	0	1229312
0	27328	7451136	0	0	0	11648	0	37632	4921280	148064	269024	0	36288	0
0	448	3087616	0	0	0	17472	48384	0	7650048	145152	0	0	30464	1922816
193536	38528	6193152	0	96768	0	7168	32256	0	3049984	21504	64512	0	18816	3186176
16128	6272	2628864	13440	14336	17024	22400	75264	75264	6712832	180208	196112	3584	14336	2926336
0	47040	4878720	2688	12096	29568	2240	20160	11200	1486464	21504	0	4032	0	6386688
7	24	353	1	82	1	10	289	1	28	59	13	0	4	617
13440	30464	4630080	9408	15232	33600	12992	30464	54208	4393312	557760	227360	8960	17024	2868096
0	322560	7938560	0	0	0	31360	96768	0	2705920	161280	0	0	129920	1516032
0	8512	7451136	4928	13888	12544	56000	0	21504	3753792	12544	19264	896	10752	1536640
193536	639744	8805888	0	0	0	5376	0	0	2935296	225792	64512	0	32256	0
0	510080	8201088	4992	28544	224512	113280	768	7296	710400	4224	7680	0	45952	3043584
0	53120	8674112	0	1920	11904	80000	2880	0	3304000	100800	0	0	133568	540096
516096	275520	11741184	0	0	0	152320	0	0	0	0	0	0	217280	0
4572288	3622080	4108608	0	0	0	97664	0	0	0	0	0	0	501760	0
0	544320	11999232	0	0	0	172928	0	0	0	0	0	0	185920	0
341	705	196	0	0	0	46	0	0	32	109	32	0	64	0
636	731	109	0	0	0	18	0	0	0	0	0	0	36	0
37	16	26	20	91	4	3	87	0	365	103	124	33	6	347
2915136	4047232	1880256	190848	0	18816	1550080	24192	354816	0	0	112896	1145088	628096	34944
0	361984	11698176	0	0	0	53312	0	28672	673792	14336	0	0	72128	0
0	5120	1179904	10752	84480	11520	4608	110080	11904	5137792	10752	15360	4992	768	6314368
215040	76160	3956736	95232	254208	62720	31360	247296	10752	329728	0	0	17920	21504	7583744
nan	nan	nan	nan	nan	nan	nan	nan	nan	nan	nan	nan	nan	nan	nan
236544	97216	7332864	17920	89600	43008	186368	200704	0	0	0	0	0	31808	4666368
nan	nan	nan	nan	nan	nan	nan	nan	nan	nan	nan	nan	nan	nan	nan
3	0	783	1	31	2	3	37	0	48	22	5	0	0	42
169344	89600	8043840	30912	0	36288	76608	0	84672	2936640	0	0	69888	87808	1276800
46	158	112	43	22	17	180	9	4	58	27	29	47	114	80
107	632	456	0	0	0	24	0	9	114	51	11	5	87	0
1920	31168	6761696	17280	53280	50400	220384	66528	59136	2349248	71744	8832	32640	168832	3009312
1	16	886	26	2	11	19	3	10	217	112	94	8	22	39
27	11	739	2	1	3	3	5	12	395	73	68	9	7	176
168	105	526	58	31	18	39	27	17	143	41	26	30	18	180
227	191	127	25	10	46	76	44	52	35	72	33	32	50	24
1	0	75	0	5	2	1	15	81	796	118	219	25	3	190
9	11	530	7	30	40	11	35	63	272	122	108	10	24	159
429	452	255	3	33	13	32	57	1	0	0	0	5	45	36
333	306	446	41	18	9	39	10	5	7	2	3	61	25	50
19	13	329	4	16	2	0	0	7	439	33	70	12	7	396
60	75	285	10	110	6	10	38	22	311	57	114	18	10	61
198	223	671	17	11	12	10	12	22	113	80	67	11	16	51
198	239	194	27	49	15	33	43	42	42	27	42	16	26	74
163584	28608	1757728	198240	12480	155040	3168	16128	51744	6164704	112896	122304	591552	21312	3502912
97	243	144	5	20	2	34	39	5	202	27	63	4	12	177
0	24	909	0	0	9	16	0	10	192	43	10	2	10	127
131	276	842	20	3	4	33	2	2	66	0	3	13	41	78
31	79	782	0	0	0	21	1	1	18	0	1	0	18	23
179292	105720	9179548	180404	166796	23800	3940	11200	71800	339360	0	18620	259420	14700	2347800
261504	283136	8228124	187284	75456	20124	260932	34816	27308	1697876	0	7840	229776	233904	1354320
150248	84378	7402696	272538	82054	123228	41006	39312	261576	721630	252	3626	327516	45472	3346868
1408	496640	8630784	7808	22784	141952	156032	54656	31488	781056	33792	11904	5760	270336	2256000
44800	268800	9527040	38912	14848	51200	115200	61440	30720	587520	0	0	34560	629760	1497600
0	725760	11612160	0	0	0	365568	0	0	0	0	0	0	198912	0
582464	235968	9880640	13568	3840	9088	552256	3072	13696	998464	7936	22016	52288	211072	316032
161	613	627	0	0	0	59	0	0	0	0	0	0	34	0
200	362	865	0	0	0	38	0	0	0	0	0	0	31	0
322	774	143	17	4	22	79	0	11	6	8	19	16	109	3
74	220	700	12	9	0	54	18	1	49	8	1	79	263	35
201	62	106	0	153	8	12	91	11	88	42	84	7	12	115
111	259	60	22	77	11	130	119	8	46	76	27	33	75	49
279160	120120	282968	186144	1952440	162456	23576	1027152	114912	5519584	351400	607264	20440	16576	2238208
141	89	894	0	10	2	28	7	0	0	0	0	0	27	53
32256	112896	3757824	18816	0	26880	110656	456960	211456	3789184	107520	84224	18816	107968	4066944
64512	69888	2870784	48384	0	48384	174720	435456	145152	4429824	112896	118272	32256	45696	4306176
0	291200	9354240	0	0	0	299264	107520	143360	1268736	0	21504	0	448896	967680
25	51	594	12	11	54	42	12	115	341	43	42	9	40	84
628	437	349	0	0	0	9	0	0	0	0	0	0	71	0
11648	35840	7262080	0	0	19712	69440	118272	93184	3656128	614096	70896	896	102592	847616
0	567424	11303424	0	0	0	489088	0	33280	299520	0	0	0	209664	0
0	551488	10436608	0	0	0	103488	129024	0	0	0	0	0	377216	1304576
0	0	4513600	33152	56448	98560	150080	126784	89600	2999360	60480	25984	5376	85120	4657856
0	1792	1833216	896	9408	1792	0	18816	9856	6790784	159488	24640	4032	1792	4045888
0	290752	6924288	14336	0	200704	220864	0	172032	2472960	0	0	43008	90496	2472960
0	129024	11741184	0	0	0	32256	0	0	0	0	0	0	999936	0
nan	nan	nan	nan	nan	nan	nan	nan	nan	nan	nan	nan	nan	nan	nan
8064	96768	6947136	34944	20160	146496	120960	30912	129024	2013312	8064	0	0	219072	3127488
0	363328	10762752	0	0	0	355264	96768	0	0	0	0	0	345856	978432
16	1	237	7	5	12	2	6	1	608	56	5	2	0	526
410	429	294	0	25	0	46	34	0	35	6	3	0	37	18
169344	683620	7223580	0	56448	0	241024	366156	24192	1031940	153468	0	0	149632	2802996
3	5	258	0	5	1	0	9	5	839	88	57	2	2	242
0	379456	11870208	0	0	0	495488	0	0	0	0	0	0	157248	0
519680	162176	9458176	50176	64512	10752	178304	100352	0	0	0	0	0	75264	2283008
125440	556416	11164160	0	0	0	480704	0	35840	318976	0	0	3584	217280	0
0	443968	11354112	0	0	0	368256	0	0	0	0	0	0	736064	0
126784	146240	5563840	10592	15744	22464	34016	36736	17792	4299744	75328	48704	35232	55520	2413664
210258	9150	1229430	8281	15680	1299444	6813	13884	135036	8391227	541132	145800	31905	397149	467211
73	145	706	21	3	6	40	10	7	296	77	32	3	49	57
156	34	821	4	2	43	13	1	17	283	21	15	10	12	92
42368	40256	4148096	32768	36480	44288	94976	25216	129664	5281152	36352	36096	97536	64704	2792448
0	409472	8805888	0	0	0	62272	0	290304	1504832	677264	753200	0	399168	0
8960	528640	9394560	4480	0	147840	199360	0	94080	846720	0	0	0	306880	1370880
66	29	392	13	72	15	9	75	13	290	96	79	19	30	97
12	6	222	33	40	29	6	10	14	438	9	21	23	0	634
364	302	725	2	0	0	39	2	0	1	3	0	18	73	0
507	385	181	11	0	2	10	0	0	8	4	8	119	177	0
46592	38528	2202368	1792	7168	7168	191744	92288	34944	7529984	786688	158592	1792	29568	1773184
126	269	298	5	34	13	63	72	34	46	34	41	28	41	63
4480	291648	9072000	0	0	143360	340480	0	125440	1249920	0	0	13440	371392	1290240
83	73	235	23	6	109	20	19	152	244	19	22	4	20	47
97	295	684	22	37	29	76	44	24	33	41	44	7	73	12
nan	nan	nan	nan	nan	nan	nan	nan	nan	nan	nan	nan	nan	nan	nan
nan	nan	nan	nan	nan	nan	nan	nan	nan	nan	nan	nan	nan	nan	nan
71	105	113	37	123	19	93	149	39	21	16	28	16	15	260
72	119	281	11	139	53	58	177	32	36	57	39	4	29	33
4060	528906	7965314	9520	84084	133336	441434	44352	183526	1657838	58422	32662	14952	314286	1429708
139	576	544	2	3	0	77	23	0	0	0	0	0	81	19
85	72	891	0	4	1	38	5	9	2	6	21	0	76	28
4	9	264	4	14	31	12	12	3	503	95	29	6	8	414
192	265	870	0	0	0	45	0	8	3	17	11	10	69	0
0	279552	10662400	0	0	0	352128	0	53760	258496	36736	9408	0	1249920	0
0	32	878	0	0	15	81	3	5	31	0	0	0	14	134
26	65	896	0	0	1	19	5	15	331	12	18	2	15	40
193536	558656	4830784	74688	119040	144960	131712	352128	467264	2722496	72576	26880	48384	86912	3072384
120	155	908	0	0	0	109	0	0	0	0	0	0	44	0
232	376	70	136	27	12	140	23	7	7	12	7	94	114	18
nan	nan	nan	nan	nan	nan	nan	nan	nan	nan	nan	nan	nan	nan	nan
nan	nan	nan	nan	nan	nan	nan	nan	nan	nan	nan	nan	nan	nan	nan
110	95	648	55	25	27	61	26	33	99	50	85	56	84	50
0	76	898	0	0	0	117	0	11	156	59	11	0	110	0
37	32	321	23	86	73	13	70	52	168	25	26	16	24	235
116928	1542016	10055808	0	0	0	554624	0	0	0	0	0	0	633024	0
93	41	445	2	0	51	27	13	122	331	16	0	21	30	162
124	124	218	29	58	23	24	51	18	134	16	15	28	38	378
186	147	195	9	41	4	18	44	5	69	30	24	4	24	209
61	25	315	9	13	11	10	22	23	193	122	144	46	16	183
31	33	350	21	34	13	24	31	17	372	35	38	10	19	242
9	6	119	36	131	12	46	173	19	345	143	83	2	4	107
38	7	310	39	27	28	14	53	12	256	21	7	35	11	644
46	80	161	35	17	48	50	32	55	108	91	13	31	58	76
3	37	843	0	5	1	50	3	14	364	46	18	7	19	104
22	8	237	36	31	28	11	8	20	437	4	18	25	23	473
37	70	550	5	4	2	22	11	13	511	72	2	8	20	119
nan	nan	nan	nan	nan	nan	nan	nan	nan	nan	nan	nan	nan	nan	nan
5120	533312	7895040	19200	896	9984	138368	128	248960	2813440	126464	162816	33920	189760	724992
718	333	355	19	0	0	26	6	0	0	0	0	0	71	0
130	197	777	0	0	0	56	0	4	275	39	18	17	20	0
59	65	703	0	10	7	45	42	4	190	44	19	4	54	278
0	1115072	9063040	6720	15232	228928	219968	0	94080	546560	17472	6720	7168	264320	1317120
70784	206080	5340160	42560	29568	99456	62720	39872	351680	4577216	157696	164416	80192	323456	1356544
7	3	432	3	10	1	7	44	13	483	61	34	0	5	288
9	8	285	3	0	8	0	1	9	464	107	47	21	1	410
34	208	908	0	0	0	84	0	9	26	3	1	1	108	0
29	1	170	58	27	23	1	9	20	430	30	32	76	2	470
22	25	96	62	181	49	15	172	58	119	30	15	12	17	305
27	62	238	41	28	21	12	27	112	342	87	62	13	1	158
3	58	796	0	5	72	25	22	31	93	27	30	2	134	233
449	536	198	0	0	0	199	0	4	0	4	0	4	41	0
456	609	156	1	3	6	199	7	11	0	0	1	6	29	0
170	207	778	6	0	0	144	12	24	11	10	10	6	141	14
14	45	127	25	98	141	17	59	26	206	83	40	11	6	372
15	149	375	0	8	0	21	44	31	271	164	61	8	47	80
43	87	462	0	32	119	62	89	47	78	22	12	10	12	296
45	23	108	49	84	47	25	47	44	64	26	72	55	8	134
11	12	232	3	55	3	1	22	11	497	136	304	19	12	85
0	420224	10551296	0	0	0	219520	0	114688	1318912	0	0	0	277760	0
nan	nan	nan	nan	nan	nan	nan	nan	nan	nan	nan	nan	nan	nan	nan
2683296	3725232	2117808	0	243936	0	177408	369936	0	974736	1356432	894432	0	166656	192528
645120	106176	5612544	0	331776	313344	51968	193536	0	0	0	0	0	35392	5612544
563	748	98	0	0	0	31	0	0	0	0	0	0	92	0
387072	1115520	10708992	0	0	0	344512	0	0	0	0	0	0	346304	0
5292	10584	365148	64064	1144836	1030848	52920	1204560	874440	2916116	438200	417116	245728	95256	4037292
185	560	459	10	1	0	66	3	2	1	0	2	37	116	11
340032	805952	2185920	42624	34560	18432	48256	0	0	5725440	129024	209664	79872	37440	3245184
0	9	788	0	0	0	23	0	40	426	108	125	0	13	0
nan	nan	nan	nan	nan	nan	nan	nan	nan	nan	nan	nan	nan	nan	nan
279552	1049216	7827456	14336	50176	43008	118272	465920	0	0	0	0	0	43904	3010560
1	13	894	0	0	0	15	2	13	236	7	15	0	23	32
115	267	449	5	0	11	47	5	32	251	22	9	39	35	71
85	109	106	34	18	19	72	21	23	91	42	28	38	49	23
297	270	212	18	19	17	95	22	22	54	14	14	4	38	69
72	286	661	14	0	6	67	0	32	219	46	19	3	85	0
315	566	244	6	2	6	157	5	6	0	1	1	3	133	12
342	902	74	0	0	0	48	0	0	0	0	0	0	58	0
129024	1533056	10063872	0	0	0	261184	0	0	0	0	0	0	915264	0
149	905	289	0	0	0	38	0	0	0	0	0	0	32	0
96768	820736	8031744	0	0	0	400064	0	0	2677248	516096	32256	0	327488	0
288512	508032	7752192	94976	11648	403200	543872	34944	34944	225792	0	0	8064	136192	2860032
95872	9408	1168384	470400	148736	110208	20160	264768	38976	1435392	16128	12096	110208	5376	8996288
170	506	490	0	2	3	126	4	21	1	1	4	1	80	2
64	205	238	0	11	41	97	33	56	86	18	7	0	92	117
301056	1004416	7426048	10752	21504	0	769664	247296	412160	1300992	14336	10752	53760	534016	795648
37	11	157	69	47	189	3	27	6	102	3	0	23	21	827
125696	1113280	9614080	0	0	0	872256	0	73216	236288	3328	16640	3328	844288	0
310	436	392	0	0	0	61	0	0	0	0	0	0	145	0
83	117	154	21	3	7	32	8	31	151	25	22	112	76	42
305	282	663	0	0	0	50	0	19	34	19	39	35	64	0
250	386	389	0	0	0	29	0	30	40	10	10	25	122	0
380	291	478	0	0	0	34	0	15	15	11	26	42	94	0
160	21	189	7	48	20	27	24	20	120	118	229	18	5	42
88	40	329	22	136	56	17	85	39	83	23	20	6	8	261
210	418	461	0	6	3	78	8	24	42	26	18	9	64	3
121	102	834	35	12	14	51	15	13	8	19	15	160	94	26
2	0	28	13	28	28	0	7	3	610	15	73	55	0	636
9	14	266	10	12	20	18	7	1	772	99	35	16	1	253
131264	630336	8019648	13888	0	249984	611072	0	282240	1302784	3584	0	24192	508480	1124928
161280	103040	3395840	0	235200	268800	101248	387520	151872	1835008	60928	42112	60480	46592	6052480
0	1300992	10321920	0	0	0	439040	0	0	0	0	0	0	840448	0
85760	318016	5921792	20992	17920	63488	751616	117760	142080	3097600	163840	117760	318720	449216	1315840
24	17	284	16	29	22	27	35	18	413	36	22	5	4	367
84224	34048	3886848	78848	141568	87808	89600	21504	215040	5017600	241920	315392	123648	26880	2537472
258048	944384	10063872	0	0	0	532224	0	0	0	0	0	0	1103872	0
755	332	199	0	0	0	120	0	0	0	0	0	0	127	0
365	208	386	49	21	30	57	32	6	0	3	0	4	106	21
103	96	402	9	16	11	26	2	64	461	31	1	0	41	107
191	231	121	14	46	43	64	41	57	27	87	63	5	38	24
167	342	124	59	39	13	84	24	20	76	21	27	45	89	101
nan	nan	nan	nan	nan	nan	nan	nan	nan	nan	nan	nan	nan	nan	nan
48	14	342	25	40	18	19	59	17	214	29	44	19	9	546
26	25	198	34	24	49	45	13	39	438	24	47	22	23	339
13	77	861	1	0	0	51	24	8	126	41	13	3	134	147
0	57	855	0	0	0	72	0	6	308	80	20	0	107	0
5	11	402	1	0	3	25	42	7	673	106	30	1	14	194
26	3	100	14	48	9	6	29	9	604	74	133	12	11	403
4	3	209	0	6	0	2	15	8	701	111	79	6	9	371
10	0	52	37	46	36	0	6	8	734	64	110	51	1	376
17	35	245	7	53	19	16	77	23	480	134	70	6	19	187
49	295	367	3	29	125	77	21	35	10	16	16	2	148	71
49	134	158	6	6	26	109	131	16	35	34	6	4	76	104
77	321	115	27	5	3	246	75	64	38	19	16	15	146	34
77	169	139	54	15	54	120	43	70	37	27	16	22	60	18
65	180	87	35	8	32	114	28	37	86	60	52	43	80	39
85	81	46	46	79	51	22	47	9	13	41	1	45	71	40
92	99	114	55	39	25	24	19	19	90	20	20	44	38	75
210	193	835	1	2	0	120	8	15	12	14	9	3	91	5
111	72	101	29	27	48	30	18	38	33	31	18	61	44	103
216	277	749	17	9	2	85	0	0	50	2	3	1	90	31
153	187	392	25	11	32	12	16	8	111	15	9	9	122	193
143	90	149	12	60	47	20	42	25	50	48	25	41	59	60
4411184	4688064	3615552	145600	0	0	0	0	0	0	0	0	42000	0	0
331	445	648	0	0	0	45	0	0	0	0	0	5	30	0
553	168	732	29	0	0	29	0	0	0	0	0	5	14	0
76	81	463	1	0	23	35	0	50	407	19	27	16	17	157
178	311	544	42	11	5	141	7	17	11	10	17	40	100	7
106	213	740	26	6	1	166	3	3	99	46	15	22	85	1
94	252	468	15	8	14	135	16	7	55	8	8	23	177	97
16	124	479	0	54	77	35	38	14	1	2	0	3	39	593
106	56	292	14	15	34	19	19	31	387	74	63	5	33	141
349440	79744	2876160	27776	3584	17920	184576	80640	446208	6204800	1458688	141568	439936	273280	318080
0	2947840	8128512	0	0	0	667968	0	0	0	0	0	0	1158080	0
0	496384	7870464	0	0	0	978432	0	0	0	0	0	0	3557120	0
102	390	409	0	0	2	212	0	14	2	0	4	1	179	0
258048	1815744	7612416	0	0	0	880768	0	0	0	0	0	0	2335424	0
146944	73920	2229248	367808	627648	743680	249984	384384	172928	2860480	672000	65856	81536	167104	4058880
137	37	112	34	120	10	4	61	6	69	38	96	30	6	80
834064	1568000	1961344	819280	167720	711480	1690136	110880	118160	895720	154840	78960	348320	1304856	2138640
174	106	296	3	6	39	36	40	50	144	82	53	9	101	25
308252	167832	3113950	185472	575778	695436	129486	366996	124894	1258446	50358	76664	134638	28280	5685918
11	275	875	0	0	0	68	0	38	72	57	6	4	79	0
1705984	1016064	8408064	93184	0	7168	677376	121856	0	0	0	0	0	378112	494592
6281856	3638208	1713600	0	0	0	747264	0	0	0	0	0	0	521472	0
376	349	389	42	0	9	52	3	0	0	0	0	0	70	1
21504	281088	6584064	5376	13824	172800	208320	12544	278272	3360512	130560	60928	35328	341824	1395456
10	24	868	2	81	22	33	107	2	197	27	1	0	42	76
39680	253728	5418048	5120	4160	9280	298592	61664	367328	5135360	233216	171936	56960	178752	668576
0	1713216	10819584	0	0	0	199360	0	0	0	0	0	0	170240	0
112896	242368	10499328	16128	16128	96768	186816	0	0	0	0	0	0	248192	1483776
34	157	105	32	4	15	332	156	142	55	15	58	2	36	74
15	45	179	46	78	47	79	50	68	127	58	12	5	25	110
105	348	68	13	9	61	207	5	2	22	189	32	0	175	3
47	343	77	2	6	0	54	86	35	56	177	38	18	256	37
104	154	108	10	10	20	163	99	27	19	39	11	21	104	17
106	194	359	7	9	49	101	60	16	56	30	17	9	167	74
65	82	386	7	29	3	35	74	0	214	163	56	10	25	139
7168	517888	9586752	0	47040	203840	413952	0	40768	263424	0	9408	0	495040	1317120
0	218176	12128256	0	0	0	379008	0	0	0	0	0	0	176960	0
100	82	429	18	1	20	2	0	7	173	0	0	3	6	673
77	24	484	13	61	23	6	40	6	135	14	15	4	5	492
74	37	145	32	280	37	19	226	18	23	25	22	12	15	173
78	273	225	21	30	22	59	40	14	79	83	30	41	92	40
576	456	179	0	26	2	1	20	0	39	61	85	0	2	17
0	66304	12644352	0	0	0	103936	0	0	0	0	0	0	87808	0
612864	897792	11160576	0	0	0	176512	0	0	0	0	0	0	54656	0
762	287	441	0	0	0	26	0	0	0	0	0	0	17	0
2240	0	217280	0	4032	6720	0	21504	6272	11040960	146160	406672	3136	4480	1042944
27648	199936	6781440	12800	50176	69120	90496	6144	26112	2096640	0	35840	43008	119680	3343360
39744	555712	9559296	0	13248	576	634752	56640	39936	697920	52992	26112	8640	692096	524736
6	0	113	12	5	9	1	2	6	882	16	32	40	2	347
207	188	524	244	13	10	48	5	1	2	7	2	115	49	11
103	74	108	40	92	14	37	22	43	54	0	4	56	23	85
304	303	93	21	13	2	51	12	15	38	70	87	70	69	28
160	132	211	86	40	38	42	10	24	11	12	8	116	57	66
287	230	406	40	36	14	38	17	4	60	44	49	13	28	45
149	271	198	43	42	25	105	97	25	10	5	6	19	62	66
22	58	112	91	11	11	141	31	16	136	28	28	58	91	246
65	58	130	12	42	20	10	52	9	85	95	49	44	23	126
nan	nan	nan	nan	nan	nan	nan	nan	nan	nan	nan	nan	nan	nan	nan
80	125	65	21	17	17	123	16	111	29	28	43	54	57	20
56	54	62	40	85	44	13	62	24	77	36	49	12	12	51
nan	nan	nan	nan	nan	nan	nan	nan	nan	nan	nan	nan	nan	nan	nan
52	72	163	26	36	41	38	52	60	68	100	83	31	43	41
134	203	214	28	26	35	59	30	39	76	33	16	13	52	61
124	126	65	79	41	32	56	35	43	26	18	10	57	46	51
56	95	742	0	0	12	64	18	41	283	9	0	6	16	190
27	17	889	0	0	0	50	0	24	103	14	8	4	96	0
107520	104832	4598272	82432	43008	134400	202496	363776	267008	4453120	353024	87808	35840	94080	1974784
0	129	901	0	0	0	76	2	4	77	6	1	1	69	17
5248	357440	8986240	28352	14400	2112	904704	2624	108480	1640320	56000	132800	14400	306368	342912
0	913664	6785760	2976	15808	3744	249632	12736	141728	3759200	171200	204736	14336	182144	444736
0	702912	10967040	0	0	0	469952	0	0	0	0	0	0	762496	0
3	17	59	5	38	21	18	114	23	490	62	129	19	21	378
46	44	67	9	48	30	23	94	69	47	59	39	32	36	66
39	35	29	10	62	44	15	99	19	96	128	149	35	16	95
50	50	62	46	80	19	22	217	14	109	77	60	27	50	142
43	48	66	51	67	13	27	38	33	83	59	66	19	23	103
nan	nan	nan	nan	nan	nan	nan	nan	nan	nan	nan	nan	nan	nan	nan
7	123	565	10	7	137	76	0	16	57	17	12	23	166	240
1035088	156112	2797152	9728	85904	1000000	144576	408848	465472	2875936	820496	495504	72192	519872	2015520
225280	34304	2782208	44800	339712	107008	121216	682880	212608	2716672	230400	122240	20480	216192	5046400
31	35	782	2	72	11	10	112	9	20	120	61	3	10	255
55	5	244	13	36	14	17	34	6	361	37	53	27	3	507
5136768	3743488	2330496	0	0	0	1055488	0	0	0	0	0	0	636160	0
68992	85120	1012032	125440	508032	884352	39872	68992	141120	3320128	327488	107968	896896	3584	5312384
97216	417984	7043904	12544	0	3136	1048768	423360	15680	1177344	374976	0	0	1158528	1128960
258048	1145088	6881280	0	0	0	213248	0	731136	3132416	157696	150528	129024	103936	0
166	15	488	32	53	19	13	31	11	186	14	23	49	15	280
0	1351168	8773632	0	0	0	225792	0	0	0	0	0	0	2551808	0
258048	2687104	8515584	0	0	0	829696	0	0	0	0	0	0	611968	0
0	2802688	8644608	0	0	0	553280	0	0	0	0	0	0	901824	0
194	17	537	30	40	74	15	35	63	194	7	0	0	10	220
nan	nan	nan	nan	nan	nan	nan	nan	nan	nan	nan	nan	nan	nan	nan
577024	51968	1655808	0	207872	2182656	224000	1143296	0	0	0	0	0	0	6859776
54	33	512	3	0	17	55	81	5	273	64	42	2	61	214
0	939904	5564160	0	0	0	939008	0	0	3338496	1499904	0	0	620928	0
4	0	305	5	0	0	0	0	0	650	78	76	11	0	376
260288	0	1038912	333312	94528	691712	0	0	0	4100544	537600	193088	1216768	0	4435648
nan	nan	nan	nan	nan	nan	nan	nan	nan	nan	nan	nan	nan	nan	nan
319872	795648	8210048	52864	71680	308224	576576	78400	63168	232848	18256	22624	21504	760256	1370432
1	47	768	0	0	0	31	8	8	372	112	2	0	168	16
16	20	232	5	74	80	13	143	10	528	189	44	0	52	23
176	131	340	17	13	16	40	69	12	102	54	22	65	43	128
161536	93696	3798912	17792	6656	10368	168128	35584	366464	6977664	461568	131584	75520	27328	569600
108	197	354	25	22	13	65	45	24	83	27	44	21	79	140
0	979776	10321920	0	0	0	840896	0	0	0	0	0	0	759808	0
129024	1607424	9031680	0	0	0	1447936	0	0	0	0	0	0	686336	0
129024	201600	11741184	0	0	0	362880	0	0	0	0	0	0	467712	0
283840	302976	4464896	70080	94880	132480	188960	324000	152992	3755968	542912	183168	17760	272928	2114560
387072	788928	10063872	0	0	0	610624	0	0	0	0	0	0	1051904	0
126	102	611	8	28	0	67	32	8	284	19	14	22	26	138
167	137	211	13	15	37	50	12	10	92	12	4	6	46	221
152448	116608	2545152	3200	4864	18432	62848	43392	49920	7652736	953472	319488	9984	137344	832512
247	139	135	69	12	0	162	7	1	47	2	3	48	161	49
84	225	609	0	6	9	22	19	7	49	17	10	78	318	31
20	3	85	74	30	10	46	45	11	350	40	56	99	34	391
79	195	218	34	37	18	133	51	18	24	15	25	24	121	35
73	84	49	5	11	2	15	23	3	331	345	248	0	4	42
110	103	209	4	12	104	9	6	116	110	16	21	40	38	111
32	24	145	45	102	63	47	124	71	118	29	26	14	11	269
18	41	333	98	52	62	145	54	66	75	4	12	36	53	170
55	113	92	85	36	13	194	13	9	53	9	13	60	110	122
387072	1352960	10579968	0	0	0	116480	0	0	0	0	0	0	465920	0
0	988288	11096064	0	0	0	531328	0	0	0	0	0	0	286720	0
nan	nan	nan	nan	nan	nan	nan	nan	nan	nan	nan	nan	nan	nan	nan
241920	367360	7443968	0	0	32256	233856	96768	134400	2996224	241920	16128	16128	135296	946176
298	901	76	0	0	0	62	0	0	0	0	0	0	94	0
0	51	823	0	0	0	96	0	20	322	83	58	0	70	0
198912	120960	3323264	161280	201600	349440	137536	201600	206080	3101056	196224	110208	104832	27328	4462080
100	259	285	0	0	0	34	0	1	174	212	41	8	32	0
4	13	413	11	99	36	7	107	2	182	5	4	3	2	576
50400	228480	9076704	960	480	0	192864	2880	0	2626400	168000	85600	0	425952	43680
0	560704	9169920	0	0	0	123904	0	199680	2662400	0	56320	0	129472	0
7680	459360	7578496	28480	92960	3360	215232	53760	11520	1098720	9440	19520	28800	241632	3053440
100608	129024	5824768	5120	38656	49664	49728	171776	38656	2921984	163328	30720	13312	103872	3261184
0	1274112	11031552	0	0	0	379904	0	0	0	0	0	0	216832	0
29	56	388	1	17	4	12	29	28	406	136	101	0	7	97
1064448	2572416	7660800	0	0	0	301056	0	48384	661248	0	0	96768	497280	0
282240	0	3749760	0	75264	282240	0	0	0	3345664	94080	106624	37632	0	4928896
72128	100800	6635776	0	0	0	144704	0	285376	5019392	287168	56896	40768	259392	0
0	445312	9596160	0	0	0	150528	0	0	1370880	241920	0	0	1097600	0
26	22	898	0	0	1	53	2	5	316	60	18	1	15	23
254016	544320	7281792	0	0	56448	214592	206976	103488	2204160	141120	76608	28224	172480	1618176
225792	64512	4313344	48384	0	177408	70784	150528	220416	3836672	175616	28672	129024	74368	3386880
51968	142912	2524928	16576	5376	18816	27328	65408	120960	7027776	1185408	0	133056	30464	1551424
47	93	861	0	0	0	41	0	12	9	39	25	5	14	0
0	91	791	0	0	0	50	0	7	1	14	15	0	23	0
0	1128960	10601472	0	0	0	172032	0	93184	332864	121968	168784	0	283136	0
4	0	75	9	13	16	0	1	9	884	41	55	31	3	330
107520	208768	3161088	35840	0	824320	105728	0	279552	3099264	23072	38752	322560	180096	4515840
33	48	648	9	15	32	7	12	30	243	40	15	11	10	351
28	44	872	3	0	0	19	20	2	6	11	13	0	72	85
45	604	746	0	0	0	20	0	4	13	1	3	1	95	0
26880	13440	2042880	44800	0	80640	9856	0	241920	7200256	580608	50176	170240	57344	2383360
289	687	53	6	5	9	99	8	24	17	44	54	24	195	5
0	4480	3118080	0	0	0	13440	39424	71680	3394720	2624160	2421440	0	0	1214976
72576	140928	3065088	4416	51712	3008	185472	340224	577920	5244832	201152	693408	98688	126336	2096640
13	0	155	4	32	19	3	19	29	522	27	16	46	1	582
0	339136	11210752	0	0	0	208768	0	57344	641536	17920	0	0	426944	0
0	901376	11354112	0	0	0	370944	0	0	0	0	0	0	275968	0
9	43	905	1	1	3	26	4	38	230	24	36	1	40	50
1515808	366240	6866272	125280	180864	290816	485408	357056	0	0	0	0	0	73472	2641184
0	86016	3096576	0	0	0	0	0	387072	7730688	1490944	68096	0	43008	0
25	21	489	9	0	7	23	37	29	364	57	49	12	20	254
516096	859264	10192896	0	0	0	557312	0	0	0	0	0	0	776832	0
3	38	555	11	147	138	49	91	11	81	1	0	5	20	299
516096	1373568	9805824	0	0	0	844928	0	0	0	0	0	0	361984	0
258048	1427776	9676800	0	0	0	629888	0	0	0	0	0	0	909888	0
258048	935872	10063872	0	0	0	748608	0	0	0	0	0	0	896000	0
nan	nan	nan	nan	nan	nan	nan	nan	nan	nan	nan	nan	nan	nan	nan
12544	63616	3650304	70336	98560	44352	896	30464	376320	6811392	134848	203840	0	125440	1279488
0	774592	9519104	0	0	0	776384	60928	182784	711648	119616	61152	0	398720	297472
130816	139328	4225536	145152	234752	575232	249984	303632	188160	1279488	25088	3584	26880	182336	5192432
258048	1008896	10321920	0	0	0	846720	0	0	0	0	0	0	466816	0
80416	196560	2121112	145544	346640	314328	84000	347704	373408	4827592	549360	493080	258160	105112	2659384
0	356608	9999360	0	0	0	499968	35840	143360	1161216	114688	14336	0	254464	322560
311808	480704	8314880	17920	36864	20480	312256	426496	0	0	0	0	0	973952	2007040
0	0	179200	53760	317184	174720	0	77952	18816	4333056	333312	111104	131712	0	7171584
0	978432	11741184	0	0	0	131264	0	0	0	0	0	0	51520	0
0	743680	11225088	0	0	0	396480	0	0	0	0	0	0	537152	0
31360	294784	2540160	0	0	0	120064	0	112896	7910784	1693440	48384	896	149632	0
172032	249984	7834624	0	0	21504	4480	118272	57344	2494464	315392	0	0	698880	935424
0	956928	10967040	0	0	0	365568	0	0	0	0	0	0	612864	0
349	742	216	0	0	0	72	0	0	1	1	0	6	145	0
279	869	253	0	0	0	32	0	0	0	0	0	0	58	0
298	345	85	0	0	0	31	0	26	56	234	149	6	5	0
258048	1063104	10967040	0	0	0	238784	0	0	0	0	0	0	375424	0
78848	13440	3745280	58240	49728	59136	41664	34048	105728	4683392	84224	83776	60480	63168	3741248
1458240	229824	4992960	206080	435792	258608	126000	219520	989184	38640	37968	9408	0	136976	3763200
187404	91728	5586560	117040	177968	305760	93156	179424	386092	304080	10780	15876	86772	125552	5234208
nan	nan	nan	nan	nan	nan	nan	nan	nan	nan	nan	nan	nan	nan	nan
538804	967820	2029692	176792	1960	169344	366800	5880	307944	3543484	2134720	1370656	284396	534884	469224
39	10	176	73	168	34	17	40	21	173	24	8	52	15	268
23040	474880	8048448	1728	5184	19008	243456	54720	66432	2275776	188928	9216	13248	406976	1071360
282880	228288	5789696	53248	262912	0	206080	442624	0	0	0	0	0	72256	5564416
114	118	97	13	151	14	21	183	5	53	19	18	0	15	132
9	75	658	3	1	5	21	76	4	85	22	15	2	18	514
117344	119120	1367560	77524	100248	19568	258804	132344	69120	7032236	190712	2001464	143668	41972	1230716
52	11	46	47	228	24	3	99	2	331	22	38	14	6	293
0	81900	57120	182700	95816	21924	137676	82516	317492	7853664	185948	306936	1161160	865704	1551844
283	850	242	0	0	0	100	0	0	0	0	0	0	33	0
322560	0	2548224	0	0	0	0	0	580608	7644672	1064448	193536	193536	354816	0
0	1650880	10128384	0	0	0	285376	0	0	0	0	0	0	837760	0
344064	39424	3138240	48384	1344	40320	15680	18368	299264	7318976	162624	245952	485184	46592	697984
143	183	628	39	0	24	51	4	44	132	7	6	62	80	91
192416	1038016	7920192	6496	0	0	680288	45472	272832	1630496	0	6496	38976	797888	272832
69440	196224	6686400	41216	110208	111104	38528	275968	26880	2085440	55552	20608	6720	43008	3135104
0	1213632	10450944	0	0	0	642880	0	0	0	0	0	0	594944	0
448	811	179	0	0	0	48	0	0	0	0	0	0	41	0
95	61	114	14	11	6	16	12	27	844	78	119	12	10	94
7168	17920	6033664	0	5376	46592	86464	195328	50176	3187968	98560	62720	5376	37184	3067904
96	102	150	27	56	10	33	30	19	27	115	155	3	60	4
64512	22848	3412416	68544	124544	133056	14336	172480	191744	4426128	395136	122864	60928	114688	3578176
13440	199808	8776320	13440	26880	107520	270592	0	150528	1693440	0	37632	0	282240	1330560
109760	586880	9988160	19264	3584	125440	120960	25088	0	0	0	0	0	170240	1753024
0	10	904	0	0	0	1	0	5	311	39	24	0	6	0
3584	62720	6295296	0	87808	37632	0	25088	25088	2659328	7168	53760	32256	0	3612672
26880	56448	7357504	0	0	51520	72576	10304	204288	3874304	37632	3136	2240	236992	968576
274176	90944	8499456	0	0	0	172480	0	118272	3496192	125440	7168	16128	102144	0
0	732032	8467200	0	0	0	147840	0	26880	3127040	327936	12544	0	60928	0
0	1250368	10967040	0	0	0	322112	0	0	0	0	0	0	362880	0
13440	38976	784000	26880	8064	45696	9408	322560	10752	7680512	180096	100352	2688	5376	3673600
85120	36288	1602048	36736	85120	8960	13888	86912	78848	6050688	396928	323456	138880	9856	3948672
0	383488	11354112	0	0	0	412160	0	0	0	0	0	0	752640	0
754	472	226	0	0	0	65	0	0	0	0	0	0	16	0
0	154112	11332608	0	0	0	162176	50176	0	0	0	0	0	536704	666624
nan	nan	nan	nan	nan	nan	nan	nan	nan	nan	nan	nan	nan	nan	nan
329280	349440	9439360	0	9408	0	660352	34496	0	1393280	172480	47040	0	197568	269696
5376	69888	3135552	8960	0	17920	19264	20160	350336	8286656	31808	258944	32256	40320	624960
235200	497280	6820800	37632	40768	25088	156800	344960	0	1458240	115584	38976	0	129920	3001152
106	41	478	21	195	16	17	152	9	20	57	58	10	9	197
53130	159446	5659122	46046	705376	182336	108598	845012	187376	839524	525924	513912	27664	178304	2870630
2952180	2759540	4226172	835956	47168	65648	506212	26576	57232	178712	15360	16880	616616	354696	243452
0	61824	10777088	0	0	0	139776	21504	32256	956928	57344	28672	0	131712	695296
46	167	251	0	0	0	38	0	26	243	36	9	81	368	0
32	112	231	15	0	2	59	0	3	176	48	71	115	389	38
91	101	123	3	34	0	1	47	6	110	103	88	6	1	86
86	94	454	13	15	6	16	10	16	216	58	99	92	119	69
74	21	53	61	33	5	27	64	5	82	60	29	74	25	53
0	0	0	896	0	0	0	1792	111104	11824512	442400	355040	79744	0	86912
4	2	157	0	0	0	5	0	40	73	411	808	28	0	0
0	201600	3024000	0	0	0	0	0	0	6746656	524272	1801072	0	604800	0
0	1	353	0	0	0	3	0	23	861	157	101	0	1	0
0	230	364	0	0	0	89	3	23	199	30	31	0	143	148
0	3	856	0	0	0	8	7	4	218	41	53	0	3	311
168	493	665	0	6	3	48	25	13	9	9	2	13	38	19
6720	22400	6999132	33880	287000	144228	188608	261408	117516	1610224	139832	142800	14028	175140	2759484
137984	497168	10055472	306432	20496	17360	664832	1568	3920	25536	9632	5040	241472	902944	12544
28	10	188	22	47	2	6	36	22	372	144	203	13	6	171
382	489	161	28	79	3	60	106	0	0	0	0	17	42	29
170	283	253	8	44	20	2	105	22	34	61	37	6	15	83
806400	1517824	9271808	0	0	0	553728	0	16128	17920	0	0	145152	573440	0
0	1137024	10192896	0	0	0	487424	0	0	0	0	0	0	1085056	0
181	177	164	7	3	8	43	20	10	168	30	11	7	67	52
247	298	558	37	1	8	99	2	6	25	7	1	36	99	28
198912	774144	9678592	15360	0	4608	160384	144384	18432	195840	6912	6912	2304	119168	1576448
17	6	351	14	73	8	5	39	22	522	17	15	12	2	321
5	5	469	0	6	29	1	42	7	102	22	13	0	14	812
11	14	757	0	0	0	25	3	18	533	61	21	1	17	72
0	0	629	0	0	2	1	3	5	613	15	22	3	5	197
0	0	49	22	18	1	0	9	2	266	13	19	7	1	906
3	11	446	5	6	34	17	8	14	212	28	18	7	0	719
0	72	817	0	0	0	12	6	8	38	15	3	0	17	56
2636928	3640448	5918976	0	0	0	377216	0	0	0	0	0	0	328832	0
0	324800	11999232	0	0	0	362432	0	0	0	0	0	0	215936	0
0	622272	11870208	0	0	0	121408	0	0	0	0	0	0	288512	0
0	294784	11870208	0	0	0	230720	0	0	0	0	0	0	506688	0
0	32704	7170240	9408	0	133056	49728	0	20160	738752	0	0	2688	139328	4606336
188160	24192	9125760	5376	0	0	34944	2688	64512	3129728	31360	0	0	34944	260736
0	30016	6805120	0	0	0	35392	4480	17920	5577600	83328	10752	0	73472	264320
37344	1184	4004640	12672	0	2304	23904	21504	16128	7085408	120960	29824	34080	51328	1461120
0	92288	7375872	0	0	0	53760	0	107520	5107200	107520	53760	0	4480	0
648	522	326	0	0	0	2	0	0	0	0	0	0	6	0
114156	70896	8954148	0	1255716	0	0	779856	0	251244	212688	342468	0	0	921228
154	96	220	0	83	8	3	67	5	49	138	178	0	3	27
258048	24640	12386304	0	0	0	165312	0	0	0	0	0	0	68096	0
0	0	3494400	0	0	0	0	129024	0	1344000	0	0	0	0	7934976
405	182	323	30	0	8	19	1	8	147	0	0	25	27	135
55	57	213	6	55	31	10	61	29	220	46	59	8	7	174
0	144704	8171520	0	0	0	161728	215040	0	0	0	0	0	123648	4085760
0	326592	11999232	0	0	0	342272	0	0	0	0	0	0	234304	0
525	798	183	0	0	0	7	0	0	0	0	0	0	18	0
138880	353920	6388480	0	22400	0	16128	76160	55552	3833088	249984	27776	0	46592	1693440
0	734272	11741184	0	0	0	178752	0	0	0	0	0	0	248192	0
0	148736	12257280	0	0	0	195776	0	0	0	0	0	0	300608	0
238	40	46	4	188	1	4	37	10	100	35	233	3	3	123
249984	196224	7419776	116480	12544	161280	138880	16128	80640	1223040	0	0	40320	148736	3098368
1959552	3192000	7318080	0	0	0	376768	0	0	0	0	0	0	56000	0
6	42	749	0	3	0	23	33	0	250	49	4	0	48	325
0	1418368	10579968	0	0	0	524160	0	0	0	0	0	0	379904	0
0	112896	11096064	0	0	0	1059968	0	0	0	0	0	0	633472	0
570752	280000	7093632	0	232960	0	130368	206080	46592	1013376	69888	0	34944	78848	3144960
0	5	567	0	0	0	6	9	0	737	31	19	0	6	151
129024	456064	11225088	0	0	0	716352	0	0	0	0	0	0	375872	0
102032	26992	222208	0	2065840	1505280	896	1195600	0	0	0	0	0	6272	7777280
35756	88816	3980060	16072	425432	162820	288764	524216	44352	5515552	976052	318444	0	156604	369460
131	175	192	39	7	9	79	3	10	29	5	16	67	196	23
44	125	147	6	3	56	15	6	28	198	231	100	23	56	14
2090256	5022528	1991808	0	0	0	184688	0	55440	301280	396704	189056	905520	1765120	0
8960	73472	4079488	127232	174720	328832	137088	29568	152320	2247168	32256	39424	37632	91392	5342848
76608	91056	2252656	117152	312256	225120	201600	1448272	31360	2959600	396592	71904	34944	88480	4594800
5630800	1973664	3585456	480984	8568	5208	531720	5208	840	12320	1736	6440	253064	385560	20832
0	28224	5031936	0	0	0	40768	43008	50176	6284320	228256	67648	0	95872	1032192
0	73	749	0	0	0	25	0	5	30	6	5	0	14	9
342	446	590	6	0	0	21	1	0	0	0	0	0	66	1
14	13	240	0	16	62	12	39	35	346	80	38	11	3	467
80	100	140	4	106	9	12	79	16	22	165	84	1	9	84
26	50	907	5	66	31	57	84	6	34	2	0	10	39	76
0	47	905	0	0	0	83	0	31	186	56	26	0	77	0
0	1098496	8830976	0	0	0	514304	329728	0	0	0	0	0	1025024	1103872
168	707	289	1	13	2	110	111	2	0	0	0	0	84	38
8	33	708	0	0	0	28	0	5	5	16	12	1	32	0
225792	465472	8580096	0	0	0	1563968	0	0	1225728	354816	0	32256	454272	0
16	51	902	0	0	0	95	0	26	50	43	35	2	70	0
112896	15232	3116288	16128	0	258048	60928	0	107520	4440576	275968	0	193536	9856	4295424
250880	1150016	9533440	7168	0	0	1051008	78848	0	0	0	0	0	558656	272384
195	232	78	0	10	11	20	41	53	40	233	68	26	40	9
420	196	573	6	0	1	101	2	3	13	0	0	2	126	19
135	842	376	0	0	0	81	0	0	0	0	0	0	80	0
129024	1253952	9547776	0	0	0	614656	0	0	0	0	0	0	1356992	0
213248	225792	9489536	0	0	0	347200	0	56448	1929088	140672	101248	12544	386624	0
62	81	904	0	2	0	30	8	35	80	56	74	11	29	41
125	222	240	41	26	3	134	31	9	34	17	20	22	86	59
210	158	776	9	33	10	39	40	16	12	33	11	3	45	138
162	455	687	3	0	0	39	4	11	40	6	26	11	57	18
224	177	807	24	50	20	15	35	21	15	20	18	11	51	41
250	598	477	3	3	0	64	12	3	2	2	3	11	32	18
28	22	197	43	71	60	25	45	44	446	89	169	4	10	102
10	10	274	8	21	21	3	27	25	359	51	67	14	13	390
0	94976	2749824	0	12544	68992	74368	37632	432768	7171584	408576	86016	144256	37632	1583232
64512	1792	812672	262528	274176	122752	8064	135296	55552	2973824	73472	90496	211456	8960	7806848
94080	0	846720	0	0	0	0	0	0	6356560	3836336	1378944	389760	0	0
68	10	66	152	140	114	14	91	8	132	31	42	26	4	543
7	44	105	21	29	65	106	5	237	133	25	5	28	99	454
440	551	67	45	52	12	62	114	0	0	0	0	0	81	23
2	127	165	3	39	29	246	47	4	72	12	14	5	79	259
44	29	125	34	71	45	39	101	37	162	54	40	29	28	251
35	526	628	4	2	1	44	2	1	55	0	4	5	99	88
442	238	484	0	0	0	28	0	2	2	10	0	86	100	0
495	651	257	0	0	0	78	0	0	0	0	0	0	24	0
1326528	2446976	8188992	0	0	0	356160	0	0	0	0	0	0	583744	0
838656	725504	10782720	0	0	0	297024	0	0	0	0	0	0	258496	0
631	745	54	1	0	0	68	0	0	0	0	0	0	33	0
14848	538432	11578112	512	3072	0	348992	12544	0	0	0	0	0	242816	163072
1878912	1994496	8265600	0	0	0	318976	0	0	0	0	0	0	444416	0
210	533	636	0	0	0	61	0	0	0	0	0	0	58	0
103	112	365	30	62	26	44	26	64	97	45	123	73	57	35
290304	232960	7394240	37632	37632	175616	322112	12544	353472	2158912	9408	90944	120064	675584	990976
212	492	565	0	0	0	107	0	0	0	0	0	0	80	0
52	36	383	2	0	26	40	19	9	336	57	11	41	17	255
110	180	701	10	5	40	74	6	57	77	12	34	19	116	83
11	135	909	0	0	0	142	0	0	0	0	0	0	160	0
261	260	57	63	7	62	96	17	40	3	32	14	62	128	4
2426592	921536	1095360	270144	1635648	1935360	57120	1455552	239904	60480	282240	108864	719712	136192	1557696
212	100	377	50	0	23	46	23	36	65	34	52	65	90	104
76	110	413	10	43	53	93	85	104	27	107	63	6	109	20
0	2558976	7999488	0	0	0	709632	0	0	0	0	0	0	1634304	0
353	779	164	0	0	0	143	0	0	0	0	0	0	94	0
258048	1555904	8386560	0	0	0	1568896	0	0	0	0	0	0	1132992	0
32	81	360	0	5	2	105	20	67	558	43	62	45	18	54
61	38	226	86	81	33	32	189	9	79	21	16	15	23	441
4752384	1749888	4415488	43008	278656	272384	318976	287616	0	0	0	0	0	232064	551936
536384	707712	8110016	15360	45824	29440	52352	84992	54912	1533376	285120	212800	121792	110336	1001984
65	28	224	55	26	13	10	49	14	273	44	14	67	7	343
34	148	804	2	0	3	126	3	14	12	19	9	72	283	0
395136	359744	3980928	0	30464	232960	356608	254464	1197056	3734304	924672	128352	18816	283584	1005312
56	46	51	68	21	18	64	23	13	57	13	16	83	73	68
30	8	169	93	0	205	22	4	3	13	26	25	26	8	864
418	762	103	3	7	0	148	8	0	0	0	0	0	81	3
0	987392	8988672	0	0	0	1088192	0	258048	784896	0	32256	0	762944	0
342720	324352	1881600	228480	182784	52416	72576	853440	483840	3716160	904960	109760	161280	201152	3386880
1254400	1638784	5286400	78848	0	473088	495488	1064448	0	0	0	0	0	284928	2326016
nan	nan	nan	nan	nan	nan	nan	nan	nan	nan	nan	nan	nan	nan	nan
nan	nan	nan	nan	nan	nan	nan	nan	nan	nan	nan	nan	nan	nan	nan
nan	nan	nan	nan	nan	nan	nan	nan	nan	nan	nan	nan	nan	nan	nan
nan	nan	nan	nan	nan	nan	nan	nan	nan	nan	nan	nan	nan	nan	nan
nan	nan	nan	nan	nan	nan	nan	nan	nan	nan	nan	nan	nan	nan	nan
nan	nan	nan	nan	nan	nan	nan	nan	nan	nan	nan	nan	nan	nan	nan
321860	159488	4106536	33152	401912	74368	91364	335104	185948	4352376	756588	887964	2324	66752	1126664
458752	283136	3655680	114688	80640	924672	118272	370944	229376	1612800	193536	0	114688	143360	4601856
1249136	1365224	2073904	375144	139944	759696	212520	430640	396592	2052344	1281056	314440	989968	240016	1021776
22	13	492	6	32	36	7	34	27	327	123	160	4	14	102
42	33	156	29	38	66	32	40	36	117	62	45	24	52	117
112	73	76	25	76	45	46	111	51	7	30	6	26	30	53
121	125	155	34	32	38	29	54	19	88	37	29	20	35	71
91	84	74	62	35	23	60	28	15	54	28	33	34	48	29
67	61	70	35	43	15	41	33	15	85	48	46	34	43	41
50	65	59	36	31	27	36	35	35	38	41	44	40	35	26
176	206	364	8	21	9	39	14	8	97	18	12	14	80	194
23	36	262	30	45	14	18	16	33	409	39	61	26	14	289
49	14	217	19	97	9	2	100	11	162	47	79	25	4	190
23	41	261	9	1	1	18	46	38	260	101	66	12	45	184
90	276	682	0	0	21	57	4	103	54	24	76	4	119	8
0	53	734	2	7	33	30	24	36	83	78	101	9	27	314
4	0	202	1	1	4	0	7	24	735	79	92	23	1	358
430	657	192	3	0	5	110	5	7	1	1	5	14	75	3
257	646	309	0	12	5	127	31	32	6	2	3	2	53	18
276	849	145	6	7	2	139	17	4	1	0	7	0	54	3
134	501	338	2	0	13	44	5	36	32	38	22	36	186	20
0	27	883	0	0	0	31	0	26	359	44	77	0	25	0
44	4	319	48	12	58	9	20	54	185	35	70	23	28	454
70	336	135	123	18	20	277	30	25	11	4	4	22	80	68
0	46	754	0	0	0	41	0	9	17	20	27	0	11	0
8	139	354	1	10	0	9	66	17	188	59	64	13	112	207
153	52	690	4	14	7	8	11	12	251	70	63	50	44	91
17	37	147	17	53	32	59	122	38	110	138	31	7	27	31
4	119	191	5	25	25	205	2	25	71	36	20	13	117	280
277284	286608	4332860	281232	560644	342944	146608	96544	176064	1947540	137088	701484	129024	7840	3478636
32	102	296	0	3	1	17	15	14	503	218	85	0	93	29
358400	229376	7257600	7168	78848	71680	301952	591360	0	0	0	0	0	812672	3193344
17920	42560	3985408	0	0	64512	59136	193536	204288	4494336	229040	580944	46592	16576	2967552
6	52	880	0	0	0	22	0	21	71	11	34	0	104	0
34	21	490	18	3	40	26	8	26	331	56	18	6	30	290
152	418	357	1	9	1	57	28	6	64	85	23	1	98	25
45	32	794	0	0	6	24	12	59	291	24	60	26	43	115
12	5	330	15	11	15	7	63	22	266	51	68	15	10	569
0	110	906	0	0	0	107	0	35	56	25	33	0	129	0
283	731	188	6	9	4	139	58	4	13	3	6	5	68	13
20	253	633	6	13	44	18	12	145	164	54	56	10	16	53
18	142	825	0	0	0	149	0	80	67	35	52	1	154	0
180	342	441	4	0	1	142	24	51	19	16	30	4	89	7
24	45	683	4	30	22	17	100	68	135	168	96	20	24	82
108	346	296	22	3	14	40	3	13	50	14	10	57	218	43
415	327	364	12	22	2	46	12	5	6	17	7	3	72	12
501760	961856	8655360	0	0	0	566272	0	96768	243712	3584	0	14336	1858752	0
111104	716800	9332736	0	0	0	339584	0	208320	1086736	38192	41664	13888	1013376	0
33	4	327	29	50	30	5	29	10	219	34	44	32	3	661
60	47	177	44	23	17	27	45	25	39	200	57	64	22	143
88	45	137	32	33	63	17	37	19	406	282	92	11	8	41
43	19	429	1	13	17	2	22	15	429	95	80	4	4	164
159	78	387	33	15	24	5	6	8	273	113	72	18	48	50
38	85	232	27	87	47	16	65	11	74	75	26	34	47	190
577024	125440	7418880	100352	0	225792	86016	139776	0	0	0	0	0	35840	4193280
222208	881216	9443840	0	0	35840	306432	232960	0	0	0	0	0	256704	1523200
129024	1592640	10192896	0	0	0	366016	0	0	0	0	0	0	621824	0
545	764	100	0	0	0	89	0	0	0	0	0	0	35	0
209	771	357	3	5	14	47	13	29	6	28	4	3	43	1
4	21	99	16	27	42	74	33	11	239	80	86	20	30	751
16	19	107	18	57	5	4	101	6	590	107	62	12	10	359
268800	1891008	4838400	64512	32256	77952	1165696	241920	40320	459648	241920	24192	40320	370496	3144960
39	4	372	4	24	9	0	34	1	521	61	33	8	37	276
1027200	152064	5458048	27648	0	403584	109184	49920	142848	2022368	219168	37632	48384	306304	2898048
64	111	700	93	9	12	116	12	22	167	24	14	40	78	61
107520	268800	5347840	0	0	0	259584	143360	204288	3393536	189952	49152	3072	211456	2723840
808	351	192	0	0	0	60	0	0	0	0	0	0	117	0
258048	2271360	9805824	0	0	0	241920	0	0	0	0	0	0	325248	0
127	388	547	8	2	6	69	29	6	40	6	9	5	76	126
401	332	161	0	0	0	48	0	0	52	122	139	0	51	0
195840	91328	4031360	14592	76800	307200	171200	181504	170880	4386176	1004160	32384	0	182272	2056704
146	41	545	2	36	47	45	16	34	79	40	41	33	101	236
333312	375424	8555008	0	0	0	518784	0	358400	1290240	89600	0	53760	1327872	0
87	34	420	75	18	23	22	33	6	120	1	0	24	35	540
1419264	239680	4386816	491008	612864	236544	275968	609280	35840	243712	0	0	78848	129472	4143104
574	339	227	1	15	5	185	12	0	0	0	0	0	101	4
nan	nan	nan	nan	nan	nan	nan	nan	nan	nan	nan	nan	nan	nan	nan
51	69	589	9	25	24	27	79	48	254	79	41	7	14	156
356352	875392	8478208	0	0	86016	466816	258048	118272	817152	64512	75264	0	216832	1089536
45696	25088	1255296	114240	334656	215040	17024	5376	48384	5811904	200704	277312	112896	896	4437888
1	0	372	0	0	2	8	6	21	739	134	62	10	5	171
39	38	184	1	2	0	7	2	46	906	53	74	14	8	34
11	3	145	39	115	25	4	39	12	462	14	34	2	0	508
46	32	412	14	93	0	1	44	2	248	78	162	17	5	164
102	240	263	3	47	3	18	117	31	115	28	74	3	15	51
16	24	228	0	40	2	2	48	7	200	191	145	2	3	477
600712	618296	1571136	654080	1211560	158256	790664	1433376	9800	1032080	245784	189616	62720	137592	4186728
8	45	107	180	42	16	315	7	2	49	28	19	36	53	491
266	239	433	113	7	7	85	6	1	13	2	7	58	58	46
160	639	594	0	0	0	39	0	1	1	0	0	5	61	0
101	270	165	104	2	20	171	0	11	27	3	4	64	112	68
20	9	101	33	8	28	24	5	24	143	136	86	103	96	40
0	1	66	0	1	0	2	1	25	780	333	298	4	2	20
84	47	159	36	158	48	59	104	27	59	8	16	5	21	243
67	30	182	35	2	63	17	0	35	98	55	34	219	107	85
0	1	231	6	28	50	4	41	44	362	54	52	19	7	538
107520	71680	5107200	7168	64512	71680	25088	215040	10752	340480	0	0	7168	64512	6809600
0	0	2150400	0	0	0	0	0	0	10088960	351232	311808	0	0	0
111104	431872	10110464	0	3584	0	250880	28672	114688	1300992	0	3584	14336	206080	326144
0	741888	11354112	0	0	0	359296	0	0	0	0	0	0	447104	0
0	889728	11354112	0	0	0	340480	0	0	0	0	0	0	318080	0
37632	2688	494592	313600	144256	310016	0	77952	13440	1648640	0	0	129920	2688	9726976
0	369152	11741184	0	0	0	364672	0	0	0	0	0	0	427392	0
21504	14784	1186304	0	0	10752	28224	21504	383488	10013696	415744	136192	161280	3584	505344
0	677824	11612160	0	0	0	287168	0	0	0	0	0	0	325248	0
443	692	220	0	0	0	23	0	0	0	0	0	0	143	0
1419180	2071804	4588248	17920	215460	0	181888	384020	55552	1529416	775124	389732	27776	71680	1174600
0	58240	7902720	8960	119168	54656	60032	91392	37632	1690752	2688	50176	10752	43008	2772224
20	54	623	0	321	39	15	295	0	4	28	16	1	12	64
0	7	871	0	0	0	11	0	6	163	44	23	0	18	29
250880	175616	11791360	0	0	7168	185024	14336	0	0	0	0	0	141120	336896
51968	101248	2364544	184576	13440	545664	64512	67200	57344	1976576	0	5376	155904	16128	7297920
58240	322560	4385920	24192	0	241920	60928	0	193536	4861696	320768	84224	94976	100352	2153088
516096	1541120	10579968	0	0	0	149632	0	0	0	0	0	0	115584	0
0	148736	5474560	31360	23296	209664	102144	27776	138880	2880640	3584	54656	58240	98560	3650304
1032192	687232	10708992	0	0	0	225792	0	0	0	0	0	0	248192	0
174336	588096	5332480	0	132096	6912	213824	541440	92928	1526272	137984	188672	25344	91264	3850752
0	1443648	10653696	0	0	0	463680	0	0	0	0	0	0	341376	0
731136	297024	10479616	0	0	21504	443968	28672	28672	308224	0	0	21504	233856	308224
0	2166080	9784320	0	0	0	422464	0	78848	256928	8512	14112	0	171136	0
376320	1197952	10160640	0	0	0	309120	0	57344	275968	3584	10752	10752	499968	0
1	4	179	7	4	2	0	7	25	886	42	48	11	2	248
0	1272320	10053120	0	0	0	448000	0	161280	913920	0	0	0	53760	0
0	0	0	365568	1630720	2196992	0	7229376	0	0	0	0	0	0	1479744
93184	50176	573440	473088	473088	591360	0	827904	25088	286720	0	0	46592	0	9461760
260	259	355	26	31	21	55	45	19	10	24	29	31	53	31
0	410816	11088896	0	0	0	268352	64512	0	0	0	0	0	417536	652288
0	696192	8709120	0	0	0	86912	0	0	2903040	322560	0	0	184576	0
0	633024	10047744	0	0	0	247744	0	0	1435392	177408	0	0	361088	0
0	741888	10838016	0	0	0	563584	0	0	0	0	0	0	758912	0
0	933184	10536960	0	0	0	529088	57344	0	0	0	0	0	544768	301056
387072	730240	11096064	0	0	0	500864	0	0	0	0	0	0	188160	0
nan	nan	nan	nan	nan	nan	nan	nan	nan	nan	nan	nan	nan	nan	nan
0	918848	9977856	0	0	0	371840	186368	0	0	0	0	0	200256	1247232
94080	0	1787520	91840	37632	87808	0	11200	21056	6113856	141568	145600	253120	0	4117120
5	20	547	3	0	6	4	0	22	669	43	45	3	4	142
43008	121856	3281152	0	0	731136	85120	274176	14336	159488	5376	0	0	52864	8133888
0	70	858	0	0	3	15	1	5	101	6	9	0	8	61
11	56	874	0	6	4	32	6	7	81	0	1	0	27	77
42	24	252	3	108	8	4	71	17	168	118	137	1	2	136
0	524608	11038720	0	0	0	348992	43008	0	0	0	0	0	631680	315392
165	106	87	0	28	0	14	29	0	119	212	234	0	13	51
0	56448	9727872	6272	17920	88704	77952	115584	37632	583296	0	6272	0	486528	1697920
774144	312704	11612160	0	0	0	112000	0	0	0	0	0	0	91392	0
222208	642432	9471616	0	35840	0	476672	228480	0	0	0	0	0	297472	1527680
0	149632	11791360	0	0	0	306880	0	21504	326144	0	10752	0	296128	0
10752	0	1064448	0	0	0	0	0	32256	11708928	0	0	86016	0	0
0	0	1153152	53760	37632	86016	9856	0	20608	2789248	38528	2688	16128	1792	8692992
0	786688	10436608	0	0	0	50176	0	129024	1304576	0	0	0	195328	0
9	14	710	9	5	8	15	6	3	410	37	15	0	10	275
1	8	411	5	2	7	14	9	23	515	24	50	2	0	348
0	149184	5666304	25088	32256	426496	134400	32256	25088	333312	0	0	0	142912	5935104
1636992	6477632	3947328	0	0	0	155456	0	0	0	0	0	0	684992	0
533	288	321	70	0	2	90	9	0	2	7	1	27	69	14
155904	278656	7435008	32256	18816	115584	96320	145152	26880	1239168	77952	0	0	98112	3182592
0	891520	11096064	0	0	0	511616	0	0	0	0	0	0	403200	0
172032	89600	7397376	0	0	86016	559104	516096	0	0	0	0	0	383488	3698688
172032	505792	5623296	0	0	301056	249088	37632	650496	3526656	64512	16128	43008	169792	1542912
66304	115136	2662912	111552	108864	103936	53312	167552	133504	5566400	394240	177856	44800	14336	3181696
64512	9408	1128064	212352	351680	142464	1344	96320	64064	4758656	94976	220416	148288	6272	5603584
21504	38080	2741760	896	17920	8064	26880	125440	60928	6395648	525952	95872	0	38976	2804480
0	0	0	0	0	25088	0	75264	311808	9443840	279552	254464	103936	0	2408448
516096	399616	11225088	0	0	0	284480	0	0	0	0	0	0	477120	0
387072	387072	11096064	0	0	0	50176	0	0	0	0	0	0	982016	0
79744	168448	7267456	2240	0	0	32256	17920	0	4280640	376320	0	47040	426496	203840
258048	419328	11096064	0	0	0	236544	0	0	0	0	0	0	892416	0
0	1053696	11225088	0	0	0	219072	0	0	0	0	0	0	404544	0
526848	610176	7551488	56448	37632	56448	60928	200704	0	1421056	108416	83328	0	31360	2157568
0	858816	11096064	0	0	0	209216	0	0	0	0	0	0	738304	0
0	647360	10967040	0	0	0	358848	0	0	0	0	0	0	929152	0
451584	960960	9257472	0	0	0	337344	0	0	1322496	225792	64512	0	282240	0
327936	103712	2290848	152320	794752	144256	44352	597408	226688	3796576	575904	801920	64512	100352	2880864
127	192	100	0	37	14	23	56	23	132	135	82	3	20	29
20160	12992	2788800	14336	20160	13440	448	147840	0	5143488	102144	28224	12544	0	4597824
0	0	448000	40320	284928	36288	0	75264	53760	6803776	146496	555968	235200	0	4222400
185	485	626	0	0	0	113	0	0	0	0	0	0	84	0
274	402	681	0	0	0	54	0	0	0	0	0	0	106	0
0	506240	10450944	0	0	0	413056	0	0	0	0	0	0	1532160	0
2502192	2047920	5817504	0	162960	64512	514304	318864	0	0	0	0	0	945280	528864
0	90	871	0	0	0	53	0	24	70	16	19	0	30	0
0	1382528	10579968	0	0	0	512512	0	0	0	0	0	0	427392	0
302400	151424	5378240	0	0	109760	323904	172480	114240	3635968	399168	43904	152320	205632	1912960
0	1427328	10192896	0	0	0	383040	0	0	0	0	0	0	899136	0
368	455	308	0	0	0	155	0	0	0	0	0	0	78	0
135	228	270	55	12	37	91	19	31	17	27	21	53	102	24
108	105	346	18	14	97	20	27	129	187	33	18	0	12	123
203	226	687	6	1	11	22	6	37	89	39	46	40	86	20
0	1123584	7281792	0	0	0	908544	0	0	2427264	798336	0	0	362880	0
64512	0	2085888	10752	10752	225792	0	0	0	2433536	0	0	75264	0	7995904
134848	76160	2103360	427840	385728	448000	19712	28672	93184	1413888	10752	52416	87360	40320	7580160
0	27	704	0	0	0	47	0	4	6	21	18	0	15	0
129920	72576	2771328	155904	128576	235200	50624	107520	134400	3241280	67648	102144	172928	21952	5510400
387072	170240	4440576	0	64512	129024	68992	129024	172032	4619776	279552	215040	0	40320	2186240
243712	1060864	10114048	0	7168	0	430528	53760	53760	293888	3584	0	7168	336448	297472
nan	nan	nan	nan	nan	nan	nan	nan	nan	nan	nan	nan	nan	nan	nan
59136	448	2747968	61376	133056	19264	47040	309568	14336	4861632	155904	166656	17472	31808	4276736
374640	195076	4139212	132608	457520	197120	165312	556500	277760	2825620	802396	660240	182784	53760	1881852
0	790272	9709056	0	96768	225792	388864	0	0	0	0	0	0	401408	1290240
129024	1485568	10321920	0	0	0	202496	0	0	0	0	0	0	763392	0
376320	1067136	10536960	0	0	10752	227584	46592	0	0	0	0	0	336000	301056
31	7	329	12	1	25	11	19	28	361	42	5	18	9	372
0	1866816	10708992	0	0	0	70336	0	0	0	0	0	0	256256	0
331776	688128	7990272	0	0	193536	336896	82944	55296	1474560	258048	55296	0	329728	1105920
1064448	153600	7246464	0	6912	89856	352128	72576	329472	2335872	266112	25344	0	322560	637056
8	16	381	14	36	13	11	38	30	325	36	28	6	12	328
170	74	351	0	159	7	22	98	11	24	124	148	0	20	35
19712	19712	1992704	112896	120064	72576	19264	166656	172032	7271040	212352	379008	29568	9408	2305408
19	75	855	0	0	0	39	11	2	2	11	20	2	48	46
476	664	215	0	0	0	110	0	0	0	0	0	0	46	0
0	1788416	10160640	0	0	0	394688	0	0	0	0	0	0	558656	0
1774080	5153456	4224528	0	96768	64512	203840	529872	0	0	0	0	0	471296	384048
602	618	176	0	0	0	41	0	0	0	0	0	0	52	0
445	470	340	0	0	0	72	0	0	0	0	0	0	51	0
458752	614656	9289728	43008	14336	0	716800	215040	0	0	0	0	0	388864	1161216
426	519	321	0	28	0	44	37	0	0	0	0	0	28	19
390	254	649	9	1	8	77	9	5	0	0	0	0	62	40
459	157	506	3	1	29	72	10	14	37	17	34	36	23	13
169	156	393	13	25	24	26	41	24	117	53	40	61	37	117
0	89	898	0	70	20	17	11	40	64	77	91	7	1	54
654	404	363	2	2	13	20	8	9	3	0	2	0	23	4
204	104	116	123	87	75	55	22	34	10	17	7	32	56	56
127	136	693	15	3	55	65	16	87	50	96	114	0	64	0
78	62	368	9	14	71	16	22	100	110	81	93	30	37	174
143	160	191	21	38	55	39	39	72	22	20	42	24	47	58
55	31	79	52	39	56	71	35	49	79	19	43	64	67	160
10	37	583	1	0	0	37	16	93	275	136	156	4	11	109
55	55	693	5	0	0	30	9	43	291	130	109	12	32	57
0	1481984	9404416	0	0	0	382592	0	258048	882784	118384	174384	0	199808	0
0	6	721	0	0	0	22	2	27	519	110	71	0	4	46
15	47	905	1	0	0	93	10	23	24	48	17	1	37	87
133	366	651	9	6	3	145	25	37	10	17	5	4	71	23
6	112	894	0	2	16	51	16	29	86	28	47	0	40	123
0	89	909	0	0	0	116	0	38	104	20	11	0	78	0
0	60928	4716544	0	0	0	216832	0	473088	6604752	630560	176400	0	23296	0
141	161	900	2	0	2	61	22	7	9	3	4	4	61	58
67648	11200	2083648	81984	76160	37632	4032	25984	91392	7244384	108416	381472	59136	28672	2600640
nan	nan	nan	nan	nan	nan	nan	nan	nan	nan	nan	nan	nan	nan	nan
nan	nan	nan	nan	nan	nan	nan	nan	nan	nan	nan	nan	nan	nan	nan
0	6	877	0	0	0	0	0	6	467	47	75	0	3	0
4	88	806	0	4	60	32	0	31	120	16	23	5	43	297
14	25	642	1	22	16	11	31	37	399	65	79	5	13	141
599	430	217	0	5	1	30	12	6	0	0	0	0	171	7
nan	nan	nan	nan	nan	nan	nan	nan	nan	nan	nan	nan	nan	nan	nan
39	30	317	24	77	32	28	90	27	132	41	37	18	19	285
nan	nan	nan	nan	nan	nan	nan	nan	nan	nan	nan	nan	nan	nan	nan
nan	nan	nan	nan	nan	nan	nan	nan	nan	nan	nan	nan	nan	nan	nan
0	336896	9031680	0	0	0	299712	71680	215040	1776992	28672	129696	0	366912	645120
5	0	46	39	31	12	0	6	10	761	36	85	57	0	445
30	109	446	12	35	93	27	239	33	49	65	9	2	18	188
nan	nan	nan	nan	nan	nan	nan	nan	nan	nan	nan	nan	nan	nan	nan
nan	nan	nan	nan	nan	nan	nan	nan	nan	nan	nan	nan	nan	nan	nan
nan	nan	nan	nan	nan	nan	nan	nan	nan	nan	nan	nan	nan	nan	nan
nan	nan	nan	nan	nan	nan	nan	nan	nan	nan	nan	nan	nan	nan	nan
8	7	419	6	23	12	4	19	30	510	45	81	20	11	219
3	17	574	0	7	82	42	7	18	98	24	30	15	49	497
66	68	804	0	0	0	50	0	29	312	88	57	13	42	0
0	19	403	0	0	0	19	0	16	855	111	76	0	6	0
85	89	213	10	26	4	22	39	23	279	106	69	44	2	126
0	141	852	0	0	0	57	0	14	13	13	14	0	19	0
86	182	893	0	2	0	22	2	25	45	21	32	0	136	6
0	162	872	0	0	0	23	0	19	59	10	8	0	22	0
0	14	748	3	4	5	12	2	22	329	14	53	3	6	317
2	0	86	27	7	16	1	8	24	809	29	38	8	0	473
16	6	641	5	1	13	8	24	13	265	32	50	9	5	413
668	241	428	8	0	10	31	0	22	10	6	6	53	22	7
0	604800	11225088	0	0	0	432320	0	0	0	0	0	0	640192	0
37632	0	499968	37632	1754144	555520	0	2497824	0	0	0	0	0	0	7519680
75264	301056	5770240	0	0	50176	73472	250880	96768	3440416	408576	172256	3584	51968	2207744
0	39	653	0	0	0	23	0	3	9	20	6	0	11	0
10752	0	1064448	2688	0	13440	0	0	0	5480608	3309600	1354304	69888	0	1596672
6	5	639	2	1	1	1	7	8	426	107	127	14	0	156
0	26	692	0	0	0	18	7	16	535	65	29	0	3	130
8	46	461	3	13	35	13	27	30	207	30	45	5	4	443
405	493	140	11	51	24	71	80	36	6	9	7	7	48	12
3	10	197	0	0	8	10	5	42	360	257	216	21	0	126
9	17	410	0	9	1	3	11	18	611	168	92	8	2	126
16	6	565	0	0	4	5	10	15	402	68	57	5	3	300
384	736	143	9	30	3	76	94	0	0	0	0	0	40	16
1	2	209	2	1	5	5	48	20	189	202	100	12	26	187
81	48	300	27	36	75	13	59	71	139	36	36	26	26	197
127	44	96	184	117	49	60	20	20	20	18	11	56	13	248
76	227	545	5	3	23	64	8	131	61	82	136	13	65	3
116	178	811	0	0	0	109	0	51	16	79	43	27	97	0
141	83	862	0	0	6	58	7	41	99	30	33	25	74	40
313	299	190	11	24	68	54	80	36	9	11	7	17	43	28
133	39	408	30	2	4	13	9	43	233	63	81	142	25	89
304	159	221	14	0	11	41	17	57	69	49	66	74	44	50
207	227	271	1	0	2	54	5	36	112	30	44	37	30	67
134	97	485	14	89	23	25	49	42	73	106	191	37	13	14
48	65	131	48	5	19	38	3	14	125	19	25	180	156	70
0	120	817	0	0	0	176	0	94	182	25	34	0	77	0
22	6	71	39	11	45	31	10	238	235	75	103	96	15	68
2	392	338	9	9	0	245	0	152	43	9	10	5	79	2
87	28	119	30	31	8	17	46	80	160	155	220	6	13	31
23	121	461	2	4	3	229	35	142	43	38	44	20	183	22
106	115	54	19	33	9	68	75	9	58	119	71	13	13	26
0	0	120	0	0	2	1	0	8	282	239	268	8	1	213
132	8	509	7	6	10	3	14	63	271	101	102	109	8	70
102	308	194	5	1	7	221	9	108	23	29	26	27	121	1
55	73	213	25	51	58	37	101	89	103	105	55	5	33	14
238	175	703	2	6	4	69	23	11	107	37	51	15	44	39
196	279	853	0	0	0	73	0	0	0	0	0	0	106	0
76	97	495	12	75	52	24	56	38	41	63	100	10	36	226
46	59	104	25	83	17	33	50	13	61	63	53	46	29	60
130	83	458	47	59	20	20	35	11	211	35	21	36	19	182
72	93	162	8	83	17	17	146	16	348	41	73	7	13	143
51	117	181	22	4	7	11	5	21	298	52	106	6	7	575
43	87	134	8	8	65	38	7	124	83	5	12	38	54	125
39	163	138	14	10	51	41	36	44	116	55	31	7	99	62
63	41	354	2	0	7	11	4	35	603	58	73	16	13	201
29	91	574	6	0	18	51	1	94	370	105	67	6	50	1
15	7	87	2	7	20	3	1	12	349	365	257	9	16	112
27	64	895	0	0	0	56	0	44	269	26	16	11	39	0
84	496	326	0	43	0	57	199	9	0	0	0	0	22	166
3	0	294	0	0	1	0	0	10	792	198	102	2	4	125
49	22	883	0	0	0	16	0	33	290	56	55	27	41	0
20	826	504	1	0	0	74	2	11	7	5	23	0	35	14
324	782	186	5	17	15	100	21	5	4	0	1	5	52	16
95	87	201	0	2	130	1	7	150	43	43	35	13	8	177
34	13	753	2	0	5	22	8	31	237	158	66	13	15	176
0	8	195	0	0	8	1	7	10	904	50	59	4	6	163
255	455	174	1	12	2	17	17	5	81	188	97	17	24	19
21	11	193	2	28	10	14	24	45	578	172	178	2	9	178
3	23	536	0	2	27	16	10	52	326	76	76	13	41	234
47	7	398	4	10	3	5	10	21	602	87	96	19	10	161
0	640640	10235904	0	0	0	885696	0	114688	598528	3584	0	0	423360	0
7	103	909	0	0	0	36	0	12	185	36	12	0	56	0
0	19	543	4	14	20	4	9	15	332	26	33	7	1	414
5	12	139	2	10	15	4	2	11	906	99	67	2	2	125
1	1	61	9	17	7	0	19	8	472	23	41	16	0	840
257	733	225	2	0	0	49	7	0	36	128	23	3	64	4
5	94	898	1	20	22	49	116	37	68	80	21	1	15	12
10	9	186	16	38	49	10	17	22	374	62	87	25	4	452
79	0	509	39	10	5	19	15	5	375	29	58	71	8	191
8	2	95	63	91	24	1	219	21	272	3	43	11	0	272
50	4	315	3	11	5	6	13	0	758	75	95	2	3	193
22	4	536	8	7	10	6	6	16	475	9	10	33	16	277
12	21	578	6	30	26	45	45	30	148	22	23	4	19	456
12	28	895	2	0	0	72	5	22	82	7	33	1	43	53
15	84	648	0	1	0	40	18	11	419	101	13	7	71	76
11	17	296	3	18	29	3	2	16	583	43	86	12	5	344
498960	392504	4205880	351960	342720	80640	294728	51240	62160	2486400	37800	268800	252840	202328	3373440
16	212	133	65	46	20	37	93	16	121	35	7	27	73	529
20	74	64	29	65	54	312	191	22	93	56	20	7	87	94
6	186	266	32	53	28	185	52	21	34	29	20	1	140	62
168	456	638	40	0	13	66	1	6	5	5	6	8	87	0
21	5	420	25	19	8	12	13	12	245	42	65	16	5	439
0	1034432	10321920	0	0	0	768768	0	0	0	0	0	0	777280	0
136	143	124	2	21	4	34	37	9	110	203	127	9	15	22
301056	26432	3386880	584192	978432	168448	39424	198912	32256	1408512	7168	35840	129024	9408	5596416
560000	138432	6036800	20160	114240	112000	83328	123200	174720	2978304	168000	173376	0	125440	2094400
13	37	567	24	58	93	34	84	13	75	1	0	7	17	435
21	21	254	1	4	4	3	1	21	195	371	148	17	3	205
387072	1328320	9805824	0	0	0	699328	0	0	0	0	0	0	681856	0
5435136	1178240	4604544	0	0	0	1081472	0	0	0	0	0	0	603008	0
10	109	845	0	0	0	68	0	0	0	0	0	0	74	0
338688	1385664	8128512	0	0	0	1047424	0	16128	1161216	403200	32256	0	389312	0
1128960	67200	5644800	125440	134400	112896	183680	215040	80640	2205952	267008	137984	175616	501760	1921024
26	159	583	0	0	0	68	0	56	308	107	22	3	136	0
47	19	346	50	15	50	6	105	25	174	26	2	21	22	437
0	487872	4386816	0	0	2064384	524160	258048	0	0	0	0	0	1052352	4128768
0	1328768	7454720	0	0	0	1368192	376320	125440	232960	0	0	0	1317120	698880
54	98	225	75	22	131	48	20	81	26	33	30	12	74	112
513324	132328	3067372	198016	365764	411712	101696	925624	173824	1568644	831096	230916	241920	172480	3967684
387072	3621184	7096320	0	0	0	823872	0	0	0	0	0	0	973952	0
83328	1309504	6663552	0	0	416640	971264	67200	583296	1204224	94080	0	0	649152	860160
240	169	43	8	46	2	57	61	6	75	141	150	9	34	28
9	56	709	5	15	22	78	31	71	308	25	20	0	32	145
453	235	406	12	0	4	93	2	0	0	2	0	4	151	0
24	12	373	19	25	45	24	42	54	234	25	40	30	30	295
151	123	651	65	43	8	118	74	8	18	0	5	4	56	181
236992	125440	1136128	101696	226240	28224	171136	404544	56448	6217344	997248	551040	197120	32704	2420096
nan	nan	nan	nan	nan	nan	nan	nan	nan	nan	nan	nan	nan	nan	nan
nan	nan	nan	nan	nan	nan	nan	nan	nan	nan	nan	nan	nan	nan	nan
nan	nan	nan	nan	nan	nan	nan	nan	nan	nan	nan	nan	nan	nan	nan
nan	nan	nan	nan	nan	nan	nan	nan	nan	nan	nan	nan	nan	nan	nan
nan	nan	nan	nan	nan	nan	nan	nan	nan	nan	nan	nan	nan	nan	nan
nan	nan	nan	nan	nan	nan	nan	nan	nan	nan	nan	nan	nan	nan	nan
61	163	432	12	13	43	88	53	73	155	84	34	12	81	36
81	102	172	9	41	20	8	98	7	124	47	45	11	16	147
77	49	86	18	63	12	29	53	51	74	72	69	3	12	12
594048	189504	3295488	53760	108864	98112	169792	228480	430080	4524352	1010240	524160	96768	320768	1257984
121856	1673728	8286208	0	7168	0	1317120	222208	0	0	0	0	0	786688	487424
564480	401856	6773760	107520	207872	340480	1023232	372736	137984	426496	12544	12544	37632	644672	1838592
0	961856	6967296	0	0	0	374080	0	0	0	0	0	0	4599168	0
333312	538048	6666240	32256	0	0	506240	397824	265216	358400	28672	43008	21504	3066560	645120
0	326	741	0	0	0	162	0	44	29	6	19	0	205	0
584	367	189	0	0	0	195	0	0	0	0	0	0	134	0
68	40	126	13	39	12	6	35	13	132	129	164	30	13	89
462672	3364368	2662128	32256	4032	0	1751232	145152	0	736848	822528	0	154224	2545200	221760
93	72	340	0	0	17	22	17	145	292	146	25	6	15	38
0	802816	7554624	12096	90496	399168	887488	100352	169792	465472	3584	18816	14336	1103872	1279488
331	541	42	0	7	0	241	20	5	0	0	0	0	252	0
536256	113344	2491776	380800	285376	512512	72576	279104	23296	3646720	426048	622272	75264	11648	3425408
0	2800896	8386560	0	0	0	782656	0	0	0	0	0	0	932288	0
0	2885120	7999488	0	0	0	1131200	0	0	0	0	0	0	886592	0
27	24	261	4	14	22	8	56	37	187	98	79	23	11	255
90	122	75	10	71	0	46	171	7	144	62	26	0	13	88
487424	1102976	9017344	0	0	0	1083264	0	157696	480256	21504	28672	28672	494592	0
0	218	905	0	0	0	63	0	15	3	9	8	0	90	0
100352	1080576	6968640	0	6272	3136	478464	283136	108864	1222144	433664	24192	3136	1451968	737856
0	246	832	0	0	0	164	0	17	128	73	9	0	50	0
186	187	197	0	20	17	19	55	46	58	84	25	0	51	39
36	37	195	8	66	8	15	94	28	335	136	110	8	2	143
117	44	143	89	83	34	16	62	26	27	29	29	39	29	89
17	37	66	29	67	51	19	57	49	61	56	64	38	13	98
96	181	126	9	21	12	61	20	31	74	20	18	235	115	41
6	132	241	1	0	2	58	24	16	253	70	37	5	154	93
110	42	93	29	11	35	67	10	24	81	191	21	93	145	19
441728	1792	2919168	81088	360640	163520	21056	41664	43456	4538912	275744	383936	178752	21056	3429888
64	21	250	80	37	29	8	112	14	171	50	24	35	8	520
63	5	476	13	12	19	6	7	22	403	23	24	22	10	279
157	57	768	48	57	18	40	16	4	36	1	0	5	95	231
5	32	783	3	2	7	17	2	43	385	20	31	9	26	168
0	46	831	0	0	0	44	6	16	419	37	29	0	35	57
10	13	410	0	0	6	27	14	42	760	122	56	0	7	66
327	749	231	0	0	0	101	0	0	0	0	0	0	124	0
13	10	717	4	2	4	8	11	2	275	39	30	7	10	396
11	5	651	2	1	2	5	9	12	377	12	32	12	9	365
421	532	156	5	89	0	19	141	0	0	0	0	0	25	44
182784	8064	8865024	0	0	0	29568	0	37632	3621632	30464	62720	10752	53760	0
381	752	346	1	2	5	16	5	8	1	1	7	4	3	1
0	16	881	0	0	0	3	1	11	338	115	74	0	2	36
36	28	232	3	28	22	1	9	18	136	149	258	35	1	145
146	112	50	16	155	3	10	139	4	44	40	49	11	1	107
11	8	477	7	5	2	1	0	24	662	48	117	20	2	126
19	55	892	10	76	13	44	64	17	57	40	61	3	12	93
51	25	909	0	4	17	23	6	20	151	46	23	7	33	38
24	42	191	6	61	14	9	109	19	174	85	62	8	8	159
75	143	273	19	10	8	112	18	46	34	21	18	61	277	18
41	149	292	21	57	49	99	41	52	44	15	18	34	132	114
41	40	248	22	32	15	4	80	26	119	131	95	23	8	199
74	142	186	21	47	16	37	134	43	52	43	14	3	3	145
40	147	93	49	28	5	201	72	16	43	10	11	57	125	95
43	13	100	14	96	20	0	43	9	221	124	175	32	0	568
42	57	906	2	6	0	17	22	7	2	14	6	1	32	201
207872	334208	9354240	7168	7168	0	215040	57344	143360	1509648	58912	44240	35840	282240	645120
0	36	890	0	0	0	55	1	54	149	87	66	0	71	49
16	6	262	17	3	24	15	3	21	492	58	66	36	7	373
0	1172416	9992192	0	0	0	311360	129024	0	0	0	0	0	709632	587776
0	781312	11225088	0	0	0	394240	0	0	0	0	0	0	501760	0
4183424	3734528	1691200	133952	95424	10304	1964928	220864	0	0	0	0	0	813120	54656
672448	385280	4597824	94080	111104	112896	403200	506240	67200	2318400	672000	67200	235200	347648	2311680
470400	434560	5040000	82432	134848	43008	318080	532224	0	1848448	403200	11200	156352	456960	2970688
43	3	157	51	56	91	0	86	0	143	20	11	25	0	833
544	509	200	0	0	0	104	0	0	0	0	0	0	84	0
327360	141888	3665056	69888	24960	167232	153664	69056	542880	5445024	283296	248352	94848	169632	1499264
103716	105040	2988780	154428	652792	383476	61600	333776	223904	3295924	557708	560812	193252	58464	3228728
nan	nan	nan	nan	nan	nan	nan	nan	nan	nan	nan	nan	nan	nan	nan
80	61	183	3	21	7	14	24	82	390	184	163	18	13	50
13	48	826	0	11	50	34	38	37	132	46	20	3	65	199
401	691	108	0	0	0	184	0	8	2	1	0	23	103	0
76	112	374	21	50	16	8	18	1	198	11	13	8	17	350
387	234	678	0	0	0	89	0	10	3	5	9	2	99	0
172480	10304	1590848	330624	470848	269696	49280	344064	66304	1407280	15232	54096	159488	13888	7947968
82944	881152	9289728	0	0	0	1016832	0	194560	806400	23040	0	0	607744	0
nan	nan	nan	nan	nan	nan	nan	nan	nan	nan	nan	nan	nan	nan	nan
48	52	149	18	44	21	29	47	22	161	54	58	21	25	167
88	87	109	21	36	16	22	59	6	141	98	62	5	34	66
125440	989632	9909760	0	0	3584	624512	71680	0	0	0	0	0	894656	283136
24	10	157	24	47	4	1	37	37	519	66	86	28	8	374
125440	957376	9282560	0	0	0	1486912	0	89600	258048	0	7168	3584	691712	0
0	1532608	9418752	0	0	0	758464	0	0	0	0	0	0	1192576	0
357	696	287	12	3	4	72	4	16	3	4	0	10	39	15
0	84224	9533440	0	0	0	228928	53760	89600	1574944	19936	107520	0	188608	1021440
2880	219552	3046240	64320	248640	680640	88800	36768	13440	418720	4320	5760	5760	66528	8000032
30	25	565	15	52	27	45	84	14	33	51	35	4	34	442
0	21504	2868096	37632	62272	29568	36736	15232	218624	7406336	100352	552384	144704	30464	1378496
80192	10752	3142720	28672	1344	10752	2240	26432	103488	7655872	135296	118272	185472	34496	1366400
81	77	189	29	43	16	27	64	26	139	62	52	18	25	118
nan	nan	nan	nan	nan	nan	nan	nan	nan	nan	nan	nan	nan	nan	nan
105	186	202	27	25	7	32	20	17	92	17	22	26	63	153
nan	nan	nan	nan	nan	nan	nan	nan	nan	nan	nan	nan	nan	nan	nan
nan	nan	nan	nan	nan	nan	nan	nan	nan	nan	nan	nan	nan	nan	nan
469	217	385	86	19	21	20	19	5	4	10	9	53	20	40
353	210	151	149	48	19	37	29	27	26	2	21	102	21	51
nan	nan	nan	nan	nan	nan	nan	nan	nan	nan	nan	nan	nan	nan	nan
473088	418880	5117952	0	0	301056	42560	0	788480	4139520	0	0	0	40320	1580544
0	6	440	2	323	12	1	305	1	45	0	1	0	1	212
0	352128	11665920	0	0	0	278656	0	25088	326144	7168	0	0	247296	0
0	172032	12128256	0	0	0	591360	0	0	0	0	0	0	10752	0
567424	85312	7548928	24960	43264	74880	16448	27456	149824	2442496	23296	4160	68224	82688	1743040
9216	0	433152	0	73728	0	18432	61440	242688	9169920	238080	167424	165888	0	2322432
30720	85248	6631424	3072	0	24576	398080	82944	304128	3838464	1536	53248	52224	124928	1271808
32256	63616	3368960	0	0	548352	57344	0	10752	168448	0	0	0	61824	8590848
129024	2899456	8515584	0	0	0	730688	0	0	0	0	0	0	627648	0
136	230	909	0	0	0	33	0	0	0	0	0	0	68	0
153	172	482	10	18	50	57	32	29	125	14	2	2	47	197
0	1488192	9566208	0	0	0	1157632	0	0	0	0	0	0	690368	0
nan	nan	nan	nan	nan	nan	nan	nan	nan	nan	nan	nan	nan	nan	nan
0	833280	9519104	0	0	0	114688	121856	121856	573440	14336	7168	0	1001728	594944
54656	85568	2850176	185920	307328	333760	60480	286720	139776	2308992	114240	71232	53760	40320	6009472
129024	1593984	9031680	0	0	0	1445248	0	0	0	0	0	0	702464	0
470400	374528	5174400	0	0	313600	377664	501760	331520	2346624	458752	21504	22400	188608	2320640
326144	283136	3727360	82432	50176	43008	215040	326144	745472	4587520	0	0	401408	107520	2007040
9	14	100	13	8	127	16	14	31	762	118	109	18	102	92
7	1	45	21	12	15	8	7	24	818	111	150	73	29	204
3	2	121	11	51	25	9	38	12	429	87	62	17	0	627
168	144	482	61	84	12	78	85	7	8	11	9	14	21	206
258	654	127	22	4	15	139	15	11	15	17	6	52	167	5
23	228	476	49	8	16	187	6	15	21	16	12	48	267	12
79	367	382	29	1	7	87	0	0	2	4	0	9	316	0
47	10	78	162	33	298	24	52	55	65	25	9	39	10	493
34	143	548	9	5	4	88	69	17	34	21	2	35	365	70
94	302	149	6	0	0	83	2	0	56	202	42	17	219	1
53	40	46	29	38	71	38	34	25	106	39	35	51	57	86
228	461	130	15	8	2	235	42	32	5	0	1	23	178	10
143	440	255	0	0	0	328	0	14	5	3	0	6	155	0
19	48	159	46	17	51	147	14	30	106	93	29	3	93	42
70	111	79	64	32	18	98	28	15	52	27	22	40	67	41
31	56	33	53	126	16	82	64	54	92	35	30	33	66	184
25	71	171	45	29	99	49	15	67	114	31	25	19	32	133
30	37	187	28	50	18	36	59	42	209	104	80	2	20	107
15	248	827	20	1	1	171	2	6	2	2	1	41	183	2
26	441	689	42	12	2	173	1	1	2	1	4	22	102	2
120	720	243	22	4	1	197	6	2	4	4	4	32	167	2
236	471	294	11	0	1	135	2	5	3	1	8	36	174	2
35	20	186	18	31	14	25	17	36	493	97	138	74	52	164
27	30	125	35	98	11	43	50	17	513	58	157	23	69	161
304	769	189	0	0	0	188	0	0	0	0	0	0	83	0
52	8	26	12	44	85	8	60	1	638	299	176	0	3	87
491904	5796672	3451392	0	0	0	1771392	0	0	0	0	0	0	1391040	0
141568	45248	496384	175168	58240	35392	15232	115584	192640	7597184	598976	2114112	25088	18368	1273216
258048	1182272	8644608	0	0	0	513408	0	0	0	0	0	0	2304064	0
258048	630784	9031680	0	0	0	1462272	0	0	0	0	0	0	1519616	0
94080	1126272	7150080	34944	278656	721280	682752	126336	0	0	0	0	0	354816	2333184
96768	2416512	5806080	0	0	0	252672	0	32256	1935360	1257984	0	0	1104768	0
231	906	111	0	0	0	84	0	0	0	0	0	0	72	0
61	7	207	83	104	66	0	114	7	93	11	2	43	20	707
344064	1212288	4644864	0	0	43008	659456	494592	114688	1433600	1318912	0	0	2099328	537600
0	38528	1102080	1559040	1241856	973056	130816	870912	338688	1279488	82432	180992	0	72576	5031936
0	296	790	0	0	0	363	0	0	0	0	0	0	83	0
64512	120960	2548224	7168	0	0	210112	68096	1770496	5727232	659456	974848	186368	281792	283136
616	363	34	51	119	58	55	157	0	0	0	0	0	28	7
548800	206080	1733760	24640	105280	96320	177856	176960	921088	3252480	2428160	2767744	128128	66304	268800
50	42	189	15	3	81	37	42	32	327	165	28	18	15	166
7	18	138	0	0	0	57	21	30	670	375	124	2	43	28
136836	2097312	937090	3024	20874	24192	613494	499044	706650	1834910	3920238	884856	38346	892668	292866
14	51	89	30	75	29	32	149	41	488	126	102	5	16	148
2	22	112	0	6	1	26	32	38	293	397	134	5	8	225
222208	1124032	3110912	14336	0	21504	1961792	1254400	0	0	0	0	0	4691456	501760
0	1156736	5419008	0	0	0	1506176	0	0	0	0	0	0	4820480	0
57	321	238	0	0	0	142	0	0	34	99	9	0	301	0
134400	852544	3315200	0	26880	0	272832	241920	725760	4824064	973056	654080	80640	84224	716800
17	6	303	14	53	22	7	43	1	167	30	19	13	17	814
3	10	606	5	4	9	8	12	68	377	52	117	6	85	120
0	102	904	0	0	0	39	0	13	150	36	29	0	27	0
0	133	894	0	0	0	77	8	8	3	13	10	0	73	32
18	47	198	3	9	5	23	64	41	168	249	73	11	98	78
37632	112896	1712256	0	22400	21504	2688	131712	413952	6563200	1226624	163968	144256	16128	2333184
2213568	5778752	2056320	0	0	0	655872	0	0	0	0	0	0	2197888	0
11648	348096	9140992	0	141120	266560	480256	78400	53312	216384	15680	28224	0	1039808	1081920
428736	39424	4425792	0	0	118272	14336	0	591360	6075328	0	25088	162624	64512	956928
0	1503488	10063872	0	0	0	706048	0	0	0	0	0	0	628992	0
0	754880	8128512	0	0	0	529088	0	544768	2150400	114688	57344	0	622720	0
157248	120064	3194688	270592	218176	477568	57344	36288	267456	2529856	55552	34048	69888	99456	5314176
1677312	307328	10063872	0	0	0	298816	0	0	0	0	0	0	555072	0
145	112	126	8	50	13	9	41	22	71	106	97	14	13	34
13	0	187	12	21	77	6	12	20	374	22	27	35	1	721
516096	1894144	8902656	0	0	0	904960	0	0	0	0	0	0	684544	0
0	1303680	4444160	0	0	0	366016	107520	0	4444160	1827840	0	0	158144	250880
76608	188928	8834304	8064	1344	81664	206464	66560	125248	1681280	150080	32256	14336	274496	1160768
10752	500864	7343616	0	21504	161280	326144	311808	64512	1659392	236544	10752	0	151424	2103808
86	123	37	11	69	13	7	200	10	170	124	53	7	16	64
903168	1924608	7483392	0	0	0	710976	0	0	0	0	0	0	1880256	0
516992	92288	6419840	69888	28672	322560	1089088	177408	451584	1298304	37632	0	94080	931392	1372672
129024	2651264	7499520	0	0	0	1486464	0	0	0	0	0	0	1136128	0
410	509	248	0	0	0	81	0	0	0	0	0	0	165	0
0	2369024	8515584	0	0	0	1207808	0	0	0	0	0	0	809984	0
86016	155008	3018624	115584	108416	134400	114688	17920	785792	5703936	411264	417536	297472	120064	1415680
46	79	136	19	169	38	9	372	18	57	75	16	1	16	219
136192	34048	1430016	367360	333312	273280	11200	96768	179200	5099136	637056	334208	470400	1344	3498880
1037568	269696	6952960	209664	16128	241920	233408	112896	129024	1132544	129024	0	43008	287168	2107392
420672	145600	3383744	280000	105280	282688	43008	86016	157696	3639104	82880	196224	314496	83776	3681216
236	908	66	0	0	0	46	0	0	0	0	0	0	127	0
0	1935360	8644608	0	0	0	1014272	0	0	0	0	0	0	1308160	0
0	1550528	9160704	0	0	0	481152	0	0	0	0	0	0	1710016	0
0	126	908	0	0	0	187	0	5	7	23	5	0	82	0
28	65	780	1	0	3	102	17	20	296	85	19	5	26	86
0	782208	7808640	0	0	533120	395584	188160	51072	272384	0	19712	15232	421568	2414720
6	27	807	0	0	8	42	6	51	381	28	24	3	25	120
80	13	312	22	51	3	10	33	7	264	37	33	13	21	289
55	76	705	3	0	0	177	14	34	283	119	13	0	31	15
0	1712256	8773632	0	0	0	1969408	0	0	0	0	0	0	447104	0
0	901376	7259392	0	0	0	1552768	272832	90944	1268736	419328	12992	0	456064	667968
602112	336000	2873024	558208	271936	261184	78848	1175104	29568	1392384	230272	132608	96768	186816	4677568
75	206	906	1	0	1	88	1	3	34	0	1	1	64	26
202496	20608	1776768	296576	126336	163072	25984	70784	396032	6105344	432768	384384	566272	34944	2300032
29	11	272	34	52	28	6	30	30	303	29	16	38	12	570
277760	41216	4365312	108416	8960	84224	81088	44800	275968	4853632	100352	204288	165760	73024	2217600
106624	1128512	7570304	0	6272	0	1024128	175616	0	1126272	426496	15232	0	832832	490112
145152	4480	1254400	246400	41216	86016	18816	155008	327040	5685120	707840	624512	674688	10752	2920960
480256	8960	1796032	899584	224896	182784	81088	167104	363776	3768128	131264	330624	244608	8064	4215232
664832	287616	5707520	187264	155904	0	474880	602112	50176	1163904	164864	55552	88704	391552	2907520
0	2193408	9289728	0	0	0	628096	0	0	0	0	0	0	791168	0
0	1306816	8286208	0	0	0	1288448	114688	114688	240128	0	3584	0	1304128	243712
0	887936	8644608	0	0	0	378112	0	0	0	0	0	0	2991744	0
161	780	234	5	3	9	153	3	7	0	0	0	2	173	3
190	904	97	0	0	0	98	0	0	0	0	0	0	124	0
42	14	202	57	32	13	7	35	40	372	4	13	63	11	402
133	13	756	2	16	19	52	63	27	49	25	5	20	186	167
nan	nan	nan	nan	nan	nan	nan	nan	nan	nan	nan	nan	nan	nan	nan
12	20	457	3	31	13	12	31	18	267	55	126	9	4	308
141	146	76	21	56	25	44	94	37	40	57	28	14	49	36
47040	639744	3420480	0	0	1344	249088	41664	78400	5331200	2430400	0	0	571648	91392
nan	nan	nan	nan	nan	nan	nan	nan	nan	nan	nan	nan	nan	nan	nan
nan	nan	nan	nan	nan	nan	nan	nan	nan	nan	nan	nan	nan	nan	nan
nan	nan	nan	nan	nan	nan	nan	nan	nan	nan	nan	nan	nan	nan	nan
nan	nan	nan	nan	nan	nan	nan	nan	nan	nan	nan	nan	nan	nan	nan
258048	1856064	8902656	0	0	0	1163904	0	0	0	0	0	0	721728	0
0	868224	9658880	0	0	0	716352	0	82432	254464	21504	0	0	1300544	0
0	1852928	8644608	0	0	0	1402240	0	0	0	0	0	0	1002624	0
429	438	145	0	0	0	102	0	0	0	0	0	0	232	0
0	372736	9106944	0	0	0	973056	164864	82432	143696	53872	78400	0	1374464	551936
0	360192	5302976	14784	0	93632	116032	68992	630336	4700864	222208	336000	68992	179200	808192
2039184	3495408	2147712	48384	71568	0	596736	291312	290304	878976	1650768	405552	0	860160	126336
677376	294336	4290048	175616	0	501760	259840	677376	0	1322496	168448	89600	32256	123200	4290048
29	13	89	97	150	90	21	144	4	71	15	6	1	6	158
13	90	839	0	0	0	56	0	16	5	19	17	0	37	0
47	19	253	73	45	26	7	78	22	117	50	66	36	1	675
426	114	132	37	261	45	33	144	2	0	0	1	0	54	85
0	127	900	0	0	0	59	0	49	129	36	73	0	58	0
214	151	394	9	35	1	95	75	8	80	48	39	8	26	114
48	225	731	7	73	63	122	91	0	0	0	0	0	57	113
9	132	908	3	0	0	85	21	8	1	5	9	0	88	64
13	51	318	1	0	0	22	36	10	687	192	71	4	19	95
354816	1330560	8160768	10752	0	21504	854784	301056	0	0	0	0	0	1126272	741888
0	1444352	9261056	0	0	0	1164800	86016	86016	272384	0	0	0	315392	272384
0	317184	1724800	0	0	0	145152	41216	185472	7733376	1696128	599424	0	52864	406784
401	670	142	0	0	0	69	0	0	0	0	0	0	231	0
999936	2036160	7332864	0	143360	17920	389312	448000	0	0	0	0	0	352128	1182720
nan	nan	nan	nan	nan	nan	nan	nan	nan	nan	nan	nan	nan	nan	nan
42	3	347	16	35	3	15	30	21	280	24	28	23	27	357
63	65	400	22	27	8	20	60	27	184	70	18	16	6	318
0	117	900	0	0	0	63	0	28	100	7	11	0	53	0
65	42	150	31	79	103	25	72	112	15	24	15	2	9	130
2406208	3321472	3419136	0	0	0	1955968	0	207872	7168	21504	35840	444416	1082816	0
663936	296576	3842496	650048	226688	241472	13888	478464	44352	1344448	78848	101248	88704	21504	4809728
0	1048768	8064000	0	0	0	561344	0	537600	1587712	0	25088	0	1077888	0
0	145	900	0	0	0	73	0	31	56	9	16	0	49	0
0	340480	6849024	14336	0	186368	166208	0	501760	2849280	10752	75264	57344	797888	1053696
11	1	78	83	245	25	3	230	5	188	2	12	20	0	520
462	486	139	3	23	10	82	48	1	1	0	0	0	129	9
30	24	529	2	0	13	18	9	65	519	132	15	24	20	30
14	3	202	32	74	41	3	26	4	181	17	20	12	6	863
6272	0	38528	127232	213696	220416	0	125440	3584	8615040	668416	539840	29120	0	2314816
344064	68096	5046272	82432	100352	32256	139776	215040	215040	2723840	157696	272384	215040	136192	3153920
40320	802816	4261824	0	8960	20160	74368	675136	288512	3067904	567168	276416	11200	62272	2745344
7	71	666	0	0	0	108	19	140	300	37	21	6	90	47
0	59	620	0	0	0	20	0	98	516	33	124	0	20	0
3	24	615	0	68	65	32	57	24	89	52	119	13	34	292
0	0	0	115584	194432	109312	0	129024	0	9670528	765184	809088	0	0	1109248
263424	163968	4724608	33152	112896	74368	265216	448896	241920	3174528	1096704	228480	96768	137984	1839488
4	11	314	27	78	49	17	5	22	335	14	12	4	13	508
165568	16832	2367680	84864	39552	11904	90688	34944	139520	6693056	920064	183296	534464	15232	1604736
175872	36032	2044480	72960	133376	56320	60544	182720	316800	5974976	906304	56448	540672	134272	2210624
903168	502656	5533696	223104	32704	231168	378112	40320	470400	2502528	225792	56896	238784	253568	1309504
230	207	299	0	0	1	67	7	3	161	63	0	0	88	42
87808	553728	7375872	3136	0	0	280000	47040	329280	2979648	202496	258496	38080	483392	263424
313	256	726	6	5	0	99	10	0	0	0	0	0	99	15
55	125	494	11	14	29	37	39	59	244	45	15	7	89	138
114	64	572	12	16	16	64	67	32	152	41	40	12	40	219
645120	1143296	8644608	0	0	0	1105216	0	0	0	0	0	0	1364160	0
1003520	891520	8529920	0	0	0	786688	0	86016	232960	7168	3584	28672	1332352	0
7	19	324	25	48	21	21	35	54	390	31	31	15	4	268
78	116	908	0	0	2	145	22	7	4	5	13	5	29	58
2833152	2028096	4116672	1088640	32256	497280	656320	263424	76608	86240	11872	18816	8064	1184960	0
20	12	241	5	15	14	7	12	48	446	192	289	27	1	26
258048	898240	8386560	0	0	0	2099328	0	0	0	0	0	0	1260224	0
143360	444416	6295296	35840	69888	396032	612416	275968	456960	1913856	236544	80640	0	210112	1731072
0	878976	8902656	0	0	0	2934400	0	0	0	0	0	0	186368	0
0	652288	9615872	0	0	98304	550784	0	119296	634368	50176	3072	12288	649856	516096
273	819	201	0	0	0	64	0	0	0	0	0	0	168	0
7	128	903	0	0	0	59	0	10	3	17	18	0	152	0
0	214	908	0	0	0	68	0	23	22	1	3	0	144	0
109760	775040	8451520	15680	0	344960	898240	0	68992	272384	3584	0	13440	741440	1207360
150528	239232	4733568	35840	0	250880	354368	26880	615552	4057984	235648	284032	272384	167104	1478400
203	201	110	27	34	46	15	114	41	19	62	32	18	33	41
0	1151360	8386560	0	0	0	2172800	0	0	0	0	0	0	1191680	0
514	252	185	9	75	18	157	90	5	1	0	1	1	83	27
60928	579712	4435200	10752	12544	0	581504	580608	435456	3146752	550144	184576	28672	435456	1860096
99	94	507	1	38	34	133	76	103	81	96	31	0	68	51
82	57	578	0	0	0	27	0	86	235	252	71	37	40	0
10	13	183	3	12	17	21	86	95	279	68	45	18	12	286
70	449	534	0	0	0	205	0	0	0	0	0	0	176	0
46	17	273	28	54	35	28	46	136	285	85	10	2	31	70
37	34	376	2	5	31	22	49	77	335	61	34	27	35	150
42	26	228	35	10	32	23	7	101	328	127	38	47	26	142
107520	102592	3239040	84224	174720	302848	163520	679168	135296	2688896	260736	129024	56448	16128	4762240
2145024	723968	4092032	370944	165760	180992	325248	440832	321664	1588608	448896	229376	233856	284928	1350272
126	51	371	11	34	1	58	66	13	188	61	45	20	42	182
163	74	485	3	11	1	119	33	7	216	82	58	13	48	79
1197504	121216	2664256	321792	454400	311872	182208	350016	354240	3067136	438976	638592	320256	84416	2395520
57	18	422	6	11	32	36	62	40	286	48	28	14	33	236
32	107	342	14	20	9	43	27	10	285	27	19	23	33	240
424	329	85	3	0	2	118	5	2	15	115	70	10	153	0
nan	nan	nan	nan	nan	nan	nan	nan	nan	nan	nan	nan	nan	nan	nan
255360	73920	2970240	88704	32256	295680	297024	258048	209664	4042752	512512	46592	295680	32256	3491712
0	12	429	0	2	18	24	8	109	662	56	28	15	28	119
26	12	541	10	34	36	11	106	2	24	1	2	0	6	717
121	96	67	8	81	18	1	105	22	66	56	59	21	4	69
146	255	198	3	8	9	32	20	11	201	33	13	9	38	120
502	736	90	4	22	1	40	54	0	0	0	0	0	78	4
666624	846272	8110592	25088	75264	7168	792960	376320	0	0	0	0	0	693952	1308160
53	74	818	7	62	51	90	42	8	136	53	0	1	108	22
99	34	383	0	17	18	17	10	75	337	70	43	15	12	154
104	37	871	0	0	0	70	0	1	18	10	6	9	46	0
31	182	890	3	1	1	83	30	16	40	4	2	5	73	97
98	107	884	2	0	0	45	16	37	96	21	54	18	35	58
33	57	908	0	0	0	31	0	23	126	39	81	9	26	0
nan	nan	nan	nan	nan	nan	nan	nan	nan	nan	nan	nan	nan	nan	nan
nan	nan	nan	nan	nan	nan	nan	nan	nan	nan	nan	nan	nan	nan	nan
54	88	752	38	43	64	80	166	32	11	95	37	11	39	23
36	36	184	10	48	59	21	183	34	92	114	33	30	10	345
109	74	249	0	193	123	18	147	20	5	32	41	0	36	38
677376	1737344	3983616	87808	81536	56448	956928	1298304	15232	850304	563584	94080	0	1201536	1298304
43	21	135	64	62	79	10	29	9	243	43	78	43	2	285
450240	168000	1499904	717248	873600	1097152	404992	892416	100800	1475712	335104	205184	168000	30464	4483584
58	69	240	4	57	39	65	111	27	84	116	52	12	59	76
104	98	554	13	6	21	48	47	25	184	58	7	26	64	194
0	84	909	0	0	0	172	0	36	89	1	4	0	64	0
27	14	83	65	122	13	1	144	46	426	32	39	41	1	280
39	32	252	25	8	5	55	66	12	250	52	7	12	27	249
34944	32704	1613696	30912	90048	102144	107968	161280	295680	6839616	555520	512960	129024	47488	2348416
17	19	144	43	144	60	11	83	6	238	71	40	12	25	152
0	2692928	8128512	0	0	0	1334592	0	0	0	0	0	0	746368	0
393792	82880	1305024	7168	47040	406784	31360	274176	1071616	5705280	344064	229824	1161216	23744	1818432
261632	25088	2903488	292544	646016	375872	152320	1306368	61376	1438528	203392	80640	52864	196672	4905600
258048	819840	10192896	0	0	0	1001728	0	0	0	0	0	0	629888	0
1075200	429632	7203840	0	107520	107520	804608	494592	0	0	0	0	0	1238720	1440768
0	531328	4376960	0	0	0	379456	533120	0	2841216	1325184	0	0	1297856	1617280
2322432	3801728	3870720	0	0	0	1052800	0	0	0	0	0	0	1854720	0
540288	207424	5222784	107520	59136	322560	1519168	338688	677376	1740928	0	0	180096	305536	1680896
103936	976192	8522752	0	0	0	440384	0	426496	1856512	200704	0	25088	350336	0
967680	516096	8279040	0	0	193536	535360	301056	0	0	0	0	0	453824	1655808
118272	749056	6573952	0	0	268800	227584	470400	354816	1981056	620928	0	0	36736	1500800
201	783	255	0	0	0	109	0	7	3	1	0	3	170	0
17	14	211	21	73	37	14	110	53	187	51	36	5	14	170
0	209	908	0	0	0	71	0	24	23	12	12	0	75	0
12544	307328	5945408	26432	276416	483840	168448	328384	171136	1141504	24640	159040	71680	331072	3454528
14	4	333	18	9	6	1	29	40	385	24	57	26	7	334
0	148	908	0	0	0	168	0	22	48	2	8	0	88	0
0	104	909	0	0	0	97	0	36	85	26	25	0	82	0
0	102	907	0	0	0	79	21	18	1	16	31	0	98	56
16	51	593	0	0	7	94	67	36	241	75	37	1	46	211
37	26	702	5	11	1	162	98	38	87	16	32	10	30	269
104	62	63	68	49	9	6	65	32	141	47	66	25	22	91
15	20	195	15	10	9	12	75	20	524	143	78	19	11	280
43	28	98	62	36	72	44	33	73	69	17	13	27	26	81
97	42	249	22	1	8	38	42	24	415	138	30	104	12	100
134400	1016960	5044480	28672	114688	860160	661248	286720	286720	1643264	512512	157696	87808	490112	1576960
13	5	166	16	7	31	10	10	43	755	129	88	30	6	224
139	106	495	19	0	7	76	36	63	230	69	39	13	21	88
106	75	283	1	47	25	31	113	27	112	136	89	2	32	64
129024	13440	186368	236544	247296	3902976	21504	1462272	43008	142464	17584	26320	129024	8064	6336512
75	38	304	1	36	74	40	51	117	48	119	105	17	77	74
61	146	632	0	0	0	389	0	66	19	10	16	2	155	0
14	291	820	0	0	0	183	0	19	6	9	8	0	175	0
51	41	158	53	59	57	30	127	10	198	49	27	16	16	350
9	16	447	5	37	40	42	72	50	222	106	43	12	25	230
16	17	244	11	91	42	6	61	17	475	88	62	10	5	238
304	417	197	4	3	2	221	8	9	0	0	0	6	153	0
0	114	895	0	0	0	218	0	19	55	4	7	0	136	0
25	125	900	0	0	0	102	0	46	49	6	8	4	168	0
6	70	714	5	60	41	184	97	45	93	35	28	0	38	111
109	28	450	6	0	37	20	18	104	285	61	36	20	25	160
23	15	275	16	10	38	17	34	62	366	26	20	23	3	335
212	725	160	1	0	4	79	1	16	26	109	29	9	158	0
81	77	735	0	0	0	67	0	45	339	71	72	10	34	0
113	339	636	11	19	39	103	63	27	8	24	12	2	94	8
2232384	5647152	2310672	2464	112896	83776	779072	314608	247520	90496	24640	14336	3808	958720	79856
36	0	228	6	0	0	18	7	56	850	92	93	76	1	46
94	84	617	6	0	0	33	16	55	233	125	75	17	87	47
64512	0	473088	150528	57344	992768	0	243712	14336	2251088	33152	220976	347648	0	8053248
0	0	0	881664	301056	150528	0	888832	143360	1179808	65408	188384	215040	0	8888320
0	20	487	0	0	0	13	0	82	726	111	70	0	20	0
76	304	116	8	37	19	26	45	1	190	29	29	4	55	237
60	51	228	9	74	7	5	115	50	391	165	112	0	11	16
47488	34944	544768	31360	23296	108416	0	72576	279552	7752192	673792	604800	724864	0	2004352
1171072	290304	5270272	86016	294784	172032	290304	322560	201600	1657600	201600	0	179200	56448	2708608
179200	353024	6227200	0	0	465920	211456	209664	537600	1908480	241920	0	0	913920	1654016
nan	nan	nan	nan	nan	nan	nan	nan	nan	nan	nan	nan	nan	nan	nan
110	465	764	1	0	0	112	1	6	5	3	12	2	52	0
14	3	96	50	70	89	1	68	15	204	78	118	69	4	599
2	1	156	0	5	23	1	22	60	732	74	52	43	0	359
0	848512	9343488	0	0	0	1255744	150528	75264	200704	39424	43008	0	379456	566272
64512	28672	1870848	0	32256	21504	35840	179200	896000	6268640	1067248	459312	268800	150528	1559040
0	2041536	8386560	0	0	0	1330112	0	0	0	0	0	0	1144192	0
145	531	168	1	1	25	92	1	21	56	223	25	8	133	1
94080	2688	172032	182784	266112	2749824	0	91392	34944	2352000	917504	63616	126336	0	5849088
45	121	104	18	22	98	97	13	17	142	279	86	9	72	14
63	252	257	15	25	128	85	27	18	24	33	11	10	109	42
400	753	89	0	0	0	152	0	0	0	0	0	0	139	0
421120	40320	2571520	69888	132608	75264	68992	109312	585984	5763072	139776	833280	204288	34048	1852928
1605632	284032	6823936	10752	301056	146944	481152	458752	0	0	0	0	0	840448	1949696
nan	nan	nan	nan	nan	nan	nan	nan	nan	nan	nan	nan	nan	nan	nan
11	12	182	22	49	27	1	49	38	607	58	72	27	5	323
573440	547456	8830976	0	17920	0	857024	64512	193536	792064	25088	10752	53760	659904	275968
79	31	89	39	180	201	15	128	12	51	12	20	0	18	117
0	48	658	0	0	0	34	0	99	75	438	133	0	23	0
3911040	2386496	3854592	0	0	0	688128	0	0	0	0	0	0	2062144	0
344064	967232	8486912	32256	10752	0	879872	329728	0	0	0	0	0	790720	1060864
23	9	192	32	133	36	9	154	12	198	31	28	24	5	333
630784	103936	3075072	713216	139776	293888	71680	430080	107520	1340416	28672	28672	286720	60928	5591040
1662976	358400	7275520	75264	211456	0	587776	250880	100352	494592	7168	0	114688	508928	1254400
0	1199744	9157120	0	0	0	1309056	0	96768	57792	87472	116368	0	878080	0
25	127	867	0	0	5	59	37	31	105	8	11	5	43	170
5	2	156	8	9	12	1	24	19	449	135	75	28	4	431
34	1	546	25	71	25	6	50	27	362	5	7	17	34	233
492	512	130	3	11	2	170	20	3	0	0	0	0	68	5
50176	14336	1968512	367360	1295616	893312	26880	457856	127232	1302784	229376	36736	6272	180096	5945856
12	13	248	57	134	140	21	46	5	167	20	17	1	21	524
25	46	748	7	3	82	69	29	26	71	8	20	7	30	361
1	88	740	9	15	111	74	10	44	85	6	27	5	85	232
21	56	907	0	0	0	36	0	21	188	24	20	3	53	0
165	460	321	10	17	7	104	36	24	48	21	16	17	82	41
54	58	85	26	43	22	40	112	27	62	71	52	25	30	60
186	244	109	25	127	13	26	337	9	1	3	1	2	44	97
33	3	160	100	115	92	1	18	4	25	0	0	2	23	888
96	178	516	18	61	28	58	19	2	49	19	0	9	111	255
136	98	286	3	14	3	28	32	10	210	21	28	17	32	230
180544	2373392	6188560	0	14448	34160	1019424	288064	684432	1027600	28448	8288	20832	598080	436128
22	10	385	0	1	10	47	10	44	699	157	44	0	3	91
154	175	103	32	27	40	49	79	35	16	64	42	16	88	15
35	16	40	37	47	48	20	38	36	33	45	25	26	37	37
57	40	75	43	39	32	39	35	82	170	79	160	20	5	47
149	156	131	25	58	10	26	63	4	334	101	56	11	20	76
170	129	132	17	73	68	12	54	89	41	23	24	29	11	51
183	304	64	19	114	31	15	235	11	29	55	38	4	8	66
210	153	426	4	47	0	35	39	11	138	65	66	15	5	120
0	242368	6115200	28672	51968	362880	159936	107968	61376	689920	0	2240	8064	202496	4869312
56	45	798	7	6	24	50	15	13	203	31	5	4	15	258
11	34	481	2	13	33	31	19	50	279	24	19	19	32	342
80640	15232	1782144	32256	23296	7168	896	26880	180096	8650880	389760	341376	114688	2688	1254400
16128	769216	6244224	40320	0	225792	391552	14784	387520	3112704	232064	67648	8064	194880	1197504
218624	86016	2326016	21504	376320	80640	32256	301056	23296	4872448	202496	249088	28672	25088	4058880
25	135	54	48	198	42	363	119	5	38	5	17	11	82	117
5	81	124	11	3	4	100	5	18	267	41	85	25	316	109
77504	73472	1332800	57344	8512	157696	69888	15680	391104	8111040	946176	88704	5376	14336	1552768
83	75	906	0	7	1	7	16	16	73	74	65	1	74	3
29	43	811	11	2	0	27	16	41	339	81	63	4	26	34
0	2	405	2	2	4	6	2	17	267	333	94	3	12	161
34	12	280	8	201	126	4	168	0	0	0	0	0	2	683
5	3	57	34	181	35	3	111	13	264	41	87	46	8	339
896	5376	975296	3584	1344	4928	2240	0	103488	10386880	496832	415296	21504	1792	482944
0	0	154	5	11	2	0	14	7	633	32	40	3	1	595
27	36	502	0	0	5	10	13	17	560	62	15	6	7	193
44	4	833	0	0	0	18	0	24	515	49	12	9	11	0
0	0	63	0	4	7	0	0	0	837	53	22	2	0	99
2688	0	266112	2688	0	0	0	0	32256	6961136	2442160	2837856	91392	0	266112
0	21	820	0	1	11	11	0	6	350	30	22	2	1	249
15	0	739	0	0	0	0	0	0	124	2	7	1	0	11
41216	425600	8440320	7168	218624	103936	277760	541184	150528	1091328	451584	188160	0	88704	876288
0	18	895	1	7	20	14	24	4	88	21	16	1	23	315
0	501312	11088896	0	0	0	288512	32256	32256	318976	0	7168	0	306880	326144
15	0	320	38	27	31	3	20	1	216	28	21	7	1	802
4480	10752	2851520	0	20608	6272	19712	293440	21504	1880256	124096	34048	896	25536	7609280
37632	183232	4369344	0	0	72128	104832	721280	37184	797440	53760	4480	3136	98560	6419392
2688	12544	2658432	34944	301952	51072	4480	77056	25088	2445184	11648	14336	12544	9856	7240576
24192	5376	2346624	0	0	7168	16128	10752	134400	8868384	398944	267008	97664	26880	698880
324	485	429	0	10	8	36	15	16	2	2	0	3	45	17
0	13	835	1	2	5	9	1	26	386	14	33	1	11	181
8	17	299	7	8	5	7	10	38	721	62	72	14	9	251
24192	13440	1656704	39872	196224	10752	2688	168448	132608	5488448	71680	280448	164416	5376	4647104
17	14	373	23	167	19	7	95	33	281	14	23	1	12	193
3	143	136	19	10	53	318	19	8	48	14	29	8	99	422
29	18	567	3	0	49	24	21	39	298	19	9	8	22	352
16	34	812	0	0	1	28	5	20	373	83	33	3	47	72
12	62	836	0	0	0	46	0	105	313	32	41	6	64	0
12	58	784	0	0	0	38	0	11	11	31	14	1	19	0
211	199	693	6	2	35	32	4	69	42	52	107	16	52	1
11	105	833	0	0	0	43	0	6	9	16	9	1	45	0
0	69	805	0	0	0	47	0	3	5	39	11	0	40	0
137	5	486	11	20	69	8	6	26	235	21	47	15	3	304
268	237	35	7	5	0	45	5	54	43	117	86	112	104	0
20	20	668	12	19	40	26	38	20	83	25	25	11	46	459
135	93	76	0	31	1	19	31	0	120	153	131	5	37	50
nan	nan	nan	nan	nan	nan	nan	nan	nan	nan	nan	nan	nan	nan	nan
4	23	359	0	197	143	28	259	7	2	10	11	9	48	154
5	19	469	0	0	0	12	5	68	775	45	58	7	16	54
27	127	884	0	0	0	51	4	14	7	15	21	1	34	29
32	133	909	0	0	8	97	9	8	3	7	12	0	81	51
250880	28672	1451520	0	0	1404928	46592	501760	53760	870912	0	0	150528	14336	8128512
14	174	894	0	0	0	57	0	18	41	7	9	0	36	0
322560	577024	6693120	0	0	0	142464	0	209664	3305904	667408	590912	64512	328832	0
73	151	878	1	1	6	66	9	35	49	69	58	14	54	15
37	90	841	5	0	21	11	40	13	79	23	26	4	21	303
122	158	229	24	3	53	38	29	80	93	49	37	36	51	46
2	7	135	0	0	1	4	3	31	907	106	74	8	39	83
47	13	416	4	37	23	19	67	19	194	15	2	17	22	553
62720	189056	4091744	29120	107360	929760	187808	475680	52416	331968	16128	2688	0	207872	6218080
50	27	58	1	7	3	8	10	12	384	306	350	26	6	37
30	8	903	1	0	0	29	4	6	232	50	54	3	27	73
0	19	813	0	0	0	12	0	6	3	15	9	0	158	0
0	0	0	1	86	41	0	10	1	904	206	9	0	0	46
495936	16576	3205440	120512	376320	258048	59136	168000	257600	2694272	18816	21952	232960	30912	4945920
0	127	907	29	5	0	50	3	11	51	8	14	7	82	37
12	49	279	9	9	45	17	27	38	731	66	56	13	11	168
52864	64064	3214400	155008	226240	630784	136192	32256	186816	2124864	107968	50176	128576	161280	5630912
43	86	85	7	34	3	40	50	5	65	65	45	17	82	53
137	475	89	27	34	37	190	44	33	25	49	26	28	163	26
27	89	38	25	83	22	178	78	20	110	31	30	9	129	73
6	70	690	20	88	26	48	86	14	138	39	8	5	33	249
12	24	723	13	1	39	28	2	45	368	28	21	8	7	210
351	252	407	10	4	11	89	8	7	6	1	4	7	155	1
161840	324716	5661264	72660	94696	144788	231560	758800	156800	2075640	790524	81788	34048	153020	2160256
154	128	289	6	62	43	21	62	34	118	84	63	3	5	81
11	12	348	2	34	23	2	8	3	437	29	27	13	2	394
183	138	451	37	12	27	89	24	39	123	46	47	26	92	26
162	89	894	6	5	3	47	14	22	16	32	33	15	58	56
21	22	586	11	91	21	8	57	15	186	35	48	6	4	359
18	149	828	2	6	39	92	29	20	63	10	13	0	44	208
125	26	578	0	7	79	35	56	24	74	21	23	8	17	392
7	43	673	6	20	29	34	21	47	329	84	5	2	8	206
0	85	782	0	0	31	61	0	84	268	36	19	12	28	127
40768	96320	6286784	10752	34944	123200	436352	292992	266112	3063424	518336	94528	0	262976	1374912
903168	525504	7469056	56448	34496	21952	876736	213248	62720	1185856	245056	74368	0	305536	928256
0	1786176	9418752	0	0	0	935872	0	0	0	0	0	0	761600	0
33600	371840	6773312	58240	100800	210560	638848	147840	564480	2392768	100352	78400	0	470400	960960
51072	584192	6816768	17024	0	221312	452928	25088	597632	2560768	37632	12544	17024	517440	990976
350826	1514800	8392146	82600	4802	18424	697928	7644	106736	238742	17892	10738	128492	1327900	2730
41328	1169154	9006102	182420	18144	10696	1260364	7014	4200	9870	8974	4368	97188	1072652	9926
26	36	240	20	39	17	12	34	37	463	51	115	32	10	240
79	30	140	69	143	76	25	142	35	69	32	27	18	22	422
29	8	309	12	23	10	4	11	5	374	57	52	10	4	365
nan	nan	nan	nan	nan	nan	nan	nan	nan	nan	nan	nan	nan	nan	nan
nan	nan	nan	nan	nan	nan	nan	nan	nan	nan	nan	nan	nan	nan	nan
95	83	98	11	66	13	15	71	4	73	42	45	10	17	79
nan	nan	nan	nan	nan	nan	nan	nan	nan	nan	nan	nan	nan	nan	nan
50	72	760	0	6	0	40	48	23	106	72	29	10	197	120
14	28	191	20	96	87	57	60	20	266	107	46	12	30	81
13	9	68	7	32	60	25	20	20	557	28	63	95	32	422
20	29	162	28	5	20	49	10	18	366	49	78	49	84	296
nan	nan	nan	nan	nan	nan	nan	nan	nan	nan	nan	nan	nan	nan	nan
78	91	190	5	50	85	71	41	101	19	50	49	12	107	20
26	6	176	17	2	8	4	8	46	801	38	165	155	4	74
19	25	187	3	50	78	25	103	37	71	59	65	33	33	174
0	16	290	0	0	0	4	47	68	268	88	98	0	28	247
59	70	119	50	38	62	37	26	51	60	22	20	44	47	83
56	121	212	22	11	8	69	7	15	257	42	65	38	81	95
53	57	84	36	47	45	29	49	45	41	48	45	15	23	56
55	80	260	26	65	45	28	37	36	130	28	48	30	47	190
105	248	744	9	11	19	81	43	20	68	17	10	6	60	91
38	132	902	0	0	0	33	0	19	37	2	0	2	126	0
0	1045184	9343488	0	0	0	710080	0	225792	663936	76832	108640	0	728448	0
103936	14336	1820672	106624	88704	89600	3584	84224	94976	5991552	121856	370048	320768	28672	3662848
132	144	186	0	47	15	40	76	5	9	52	51	9	12	182
8	7	383	5	7	14	7	26	26	361	44	15	11	16	354
39	95	758	0	0	12	37	43	5	196	21	6	3	54	264
189	130	548	0	20	34	50	54	9	130	34	25	5	42	174
249	232	150	26	25	3	58	18	3	53	9	13	29	107	110
216	471	505	37	1	3	73	1	1	0	0	1	31	69	1
160	313	257	30	8	7	98	10	20	52	15	13	36	131	40
98	184	411	39	16	37	80	22	33	101	12	12	35	90	147
197	137	94	372	33	29	73	13	4	45	12	6	68	34	153
nan	nan	nan	nan	nan	nan	nan	nan	nan	nan	nan	nan	nan	nan	nan
86	51	36	40	33	27	62	47	60	36	36	31	44	38	53
29	36	89	88	145	108	41	59	47	27	22	35	19	29	87
26	36	32	38	27	33	31	62	24	112	112	108	20	63	43
107520	152320	2233728	247296	403200	1163904	134400	196224	202496	1705984	21504	95872	303744	104832	5829376
250880	1145088	9282560	0	0	0	1361920	0	86016	258048	7168	0	7168	503552	0
74	81	672	24	8	25	22	98	2	11	15	7	1	49	425
36	52	803	0	0	0	57	0	10	2	4	15	0	36	0
117760	319808	4921024	43968	89536	239680	216064	28416	154560	3262784	119680	101952	66624	255744	2964800
nan	nan	nan	nan	nan	nan	nan	nan	nan	nan	nan	nan	nan	nan	nan
28800	613632	7678080	39744	158144	194112	250560	0	244224	1929728	137664	72064	22720	356928	1176000
0	733376	9676800	0	0	0	1199296	0	0	0	0	0	0	1292928	0
21	189	905	0	0	0	94	0	0	0	0	0	0	99	0
0	2653952	9418752	0	0	0	465920	0	0	0	0	0	0	363776	0
387072	1823360	9160704	0	0	0	448896	0	0	0	0	0	0	1082368	0
154368	1377568	7653504	80320	58272	30752	626752	9984	0	119904	7136	18880	17280	2312608	435072
58	76	469	11	40	57	23	12	42	231	25	37	18	21	257
20	82	803	0	3	7	34	20	45	316	43	28	6	39	83
0	655872	8988672	0	0	0	731136	0	258048	660352	81536	75264	0	1451520	0
70	51	187	6	27	36	19	38	68	160	116	105	7	31	41
679296	136192	3888512	127232	36608	84096	216576	173056	333568	4356352	390272	466304	533504	71424	1409408
101	108	272	31	8	5	91	5	6	85	18	37	93	328	24
90	45	332	37	35	18	27	56	4	160	26	10	23	34	365
2830464	3816064	3265920	0	0	0	1009792	0	129024	267008	8064	7168	395136	1173760	0
24	168	881	5	2	55	78	0	16	29	19	12	4	70	112
250880	38528	915712	1106560	300160	667520	18368	702464	0	919296	61824	8960	174720	30912	7706496
237	330	571	4	13	1	73	27	9	15	23	25	1	55	77
985600	891520	6630400	229376	111104	93184	284032	591360	0	0	0	0	0	168448	2917376
426496	110208	5209344	150528	68096	121856	191744	374528	136192	2736384	335104	60928	136192	155008	2689792
296960	71744	2723072	73216	93184	154112	78208	35840	69888	5917184	43264	119808	838656	30016	2357248
172032	128128	3870720	86016	64512	451584	71680	376320	75264	953344	35840	10752	0	58240	6547968
258048	867328	11225088	0	0	0	278208	0	0	0	0	0	0	273728	0
0	732928	11225088	0	0	0	333312	0	0	0	0	0	0	611072	0
470	200	779	0	0	0	39	0	0	0	0	0	0	45	0
448	753	237	0	0	0	47	0	0	0	0	0	0	48	0
173	699	542	0	0	0	64	0	0	0	0	0	0	45	0
221	527	335	17	4	4	124	27	24	3	3	2	7	114	16
0	538496	11354112	0	0	0	524160	0	0	0	0	0	0	485632	0
0	343616	11289600	0	0	0	221312	0	35840	85680	145264	91616	0	689472	0
5	126	850	0	0	0	41	0	8	37	8	8	0	34	0
48	51	286	6	85	33	41	111	7	99	36	28	8	38	271
43008	269248	4302592	100800	108864	295680	184128	214592	276416	2378432	7168	38528	32256	39424	4611264
21504	701632	9371136	11008	26368	15360	252224	31360	122240	1084160	10752	28544	8704	251904	965504
114	119	506	8	58	4	41	73	22	153	24	19	14	29	227
nan	nan	nan	nan	nan	nan	nan	nan	nan	nan	nan	nan	nan	nan	nan
381	492	425	0	0	0	68	0	0	0	0	0	0	33	0
0	801472	9977856	0	0	0	478016	0	186368	1189888	57344	0	0	211456	0
81	121	895	0	0	1	37	15	5	130	16	2	1	37	108
3904	830208	9763520	2304	320	6016	809664	320	105408	783808	25088	7552	9344	474304	80640
272384	114240	326592	420864	3433472	776192	0	2003008	0	0	0	0	0	3584	5552064
5	8	170	20	29	27	13	19	32	718	50	72	33	11	321
4	77	903	0	0	21	9	13	8	85	16	17	2	15	252
60480	34944	1862336	72128	73024	140672	27776	72128	237888	6441344	167552	371840	218176	30464	3091648
66752	19712	2318400	50176	67648	50176	12544	75264	232960	7672000	315392	431424	39424	46592	1503936
94080	264320	8184960	0	0	0	292992	0	32256	3036544	379904	43008	2688	571648	0
26880	88256	3327744	227584	272384	182784	33600	182784	129024	2906624	64512	125440	0	17920	5316864
51	16	150	53	111	39	1	281	3	85	52	11	13	0	628
0	19	816	0	0	0	30	0	11	103	26	4	0	33	0
8	2	263	3	11	23	4	15	6	294	33	30	12	4	817
33	38	93	19	34	19	6	65	10	121	261	150	51	2	385
19	103	300	2	4	10	37	0	21	747	78	77	4	30	100
145	126	739	3	7	14	63	3	50	191	15	3	2	66	104
162	57	754	40	8	13	83	18	22	116	31	17	66	101	45
156240	1284976	6309744	1926120	167720	15960	867944	9800	40600	98000	27720	49000	1352680	419496	176400
634	379	204	0	0	0	79	0	10	0	0	0	26	165	0
226512	549256	2217952	490560	252056	2378800	105528	49016	216600	4960592	569184	123088	22536	297552	443168
22	23	321	32	289	66	8	95	2	19	2	4	1	14	369
19	10	87	78	90	42	29	64	28	228	54	97	28	9	183
0	3	48	0	0	0	1	0	13	752	30	73	0	1	0
12	68	448	5	2	7	20	57	14	398	80	11	4	31	200
8	10	54	68	155	25	3	216	22	541	51	70	3	1	212
34	28	182	1	51	6	0	51	0	120	240	145	37	1	363
5	3	202	7	33	47	2	36	7	172	14	14	8	5	894
0	66	700	0	0	0	12	0	21	572	46	44	0	62	0
0	906752	10708992	0	0	0	818048	0	0	0	0	0	0	468608	0
129024	922880	10579968	0	0	0	1136128	0	0	0	0	0	0	134400	0
0	1145984	10450944	0	0	0	1109248	0	0	0	0	0	0	196224	0
329	560	247	11	10	23	78	24	28	2	10	15	30	77	9
1389584	1272656	4962608	112560	271488	43008	134512	431424	89600	1881152	504448	341824	50176	91840	1325520
0	66	853	0	0	0	59	4	7	59	16	8	0	32	21
0	65	794	0	0	0	29	0	13	10	6	37	0	44	0
12	8	268	22	7	39	7	59	15	209	3	5	10	6	843
15	38	901	1	1	0	36	40	2	46	6	12	0	53	279
5	7	424	3	1	0	5	3	23	849	25	53	1	1	109
12	11	345	8	4	5	6	8	14	730	32	45	5	5	300
43	7	312	22	42	12	10	31	17	287	39	59	20	5	502
1702736	1227744	6916112	7392	0	249424	286272	71792	290864	954912	151312	0	14112	619136	410592
148	294	303	25	37	28	81	49	22	7	35	29	18	95	4
585	447	264	7	0	4	52	6	10	1	2	0	3	89	0
118	531	623	0	0	0	99	0	0	0	0	0	0	121	0
264320	86464	4815104	25536	0	357504	14784	102144	565376	2716224	860608	313152	159040	553728	2068416
250880	698880	9157120	3584	3584	0	1057280	89600	0	0	0	0	0	1379840	261632
0	628544	9580032	0	0	0	900032	136192	68096	290304	0	0	0	718592	580608
266560	842240	9746240	0	6656	0	333760	63232	7296	201664	31872	896	7872	1131200	262912
249	837	166	0	0	0	124	0	0	0	0	0	0	141	0
196	456	561	0	2	6	121	1	16	19	0	0	0	71	5
101	26	909	0	0	0	19	0	36	145	11	11	16	90	0
116	98	747	23	61	34	4	87	25	60	75	51	21	48	82
8	25	304	15	22	16	8	8	12	508	17	28	24	16	402
nan	nan	nan	nan	nan	nan	nan	nan	nan	nan	nan	nan	nan	nan	nan
54	39	395	4	2	80	29	7	50	325	27	13	1	16	257
379	301	136	64	33	6	69	18	3	34	5	10	18	74	129
135	127	16	28	21	9	45	19	49	27	147	108	31	85	19
45	71	422	17	21	19	43	20	11	229	61	53	33	48	236
29	60	68	36	35	41	53	26	97	122	42	42	29	37	80
36	87	44	34	14	66	45	8	14	50	43	37	55	81	70
106	265	175	4	34	15	78	64	7	109	121	39	3	30	63
22	34	109	18	64	14	49	159	44	115	138	57	23	30	312
108	83	150	0	217	65	20	262	10	10	40	24	8	12	99
69	87	165	77	91	19	88	79	14	31	5	7	8	23	148
19	72	100	57	58	17	136	76	40	46	41	21	8	47	99
61	28	263	78	21	111	15	9	20	63	37	27	260	68	49
278	327	199	5	9	11	63	14	7	99	11	12	21	60	94
259	92	199	160	8	31	93	96	10	15	17	0	34	38	51
2	4	349	1	0	2	1	1	25	587	163	263	11	0	62
2	2	672	1	1	13	11	14	33	400	82	68	3	35	177
0	0	1874880	0	6272	28224	60480	31360	392000	8074864	755888	644448	78400	80640	874944
0	48	903	0	0	0	49	0	29	56	27	46	0	137	0
114	369	437	93	20	20	60	7	28	26	15	15	69	67	5
0	6	885	0	0	0	18	0	28	82	31	102	0	64	0
351	456	243	1	47	15	71	47	49	1	1	1	0	39	43
210112	258048	5810112	85120	94528	112896	191744	116032	60480	3202752	232064	68096	110208	115584	2234624
177	415	142	60	11	20	259	28	9	2	0	3	15	150	31
nan	nan	nan	nan	nan	nan	nan	nan	nan	nan	nan	nan	nan	nan	nan
nan	nan	nan	nan	nan	nan	nan	nan	nan	nan	nan	nan	nan	nan	nan
99	74	74	20	7	7	37	17	89	137	435	306	8	19	14
7	67	839	0	0	3	57	19	63	292	19	44	8	23	74
18	12	155	62	54	30	12	198	26	190	14	8	15	5	187
5	1	45	42	37	33	0	16	13	587	38	34	41	0	579
25	50	54	52	15	3	111	18	12	145	41	28	46	124	137
67	25	33	63	99	0	13	43	2	87	35	99	55	7	98
204288	0	1390592	412160	253568	413952	44800	275968	80640	2092160	46256	57680	232064	17920	7380352
20	32	137	20	60	28	35	60	51	199	60	91	39	33	291
4	6	71	29	30	26	22	15	24	747	74	100	14	15	355
5	26	223	2	4	30	32	8	110	827	52	56	1	71	75
213248	0	1482880	10752	569856	147840	6272	112896	106624	3571456	68096	288512	445312	0	5878656
49	7	342	23	78	20	1	26	18	223	20	25	44	31	424
40	43	66	34	40	8	4	52	3	296	136	168	56	1	217
56	43	143	50	27	92	32	26	108	65	14	33	61	42	64
215	259	129	30	108	13	80	174	16	18	11	10	4	13	23
749616	560560	1329440	266112	2367120	206976	362432	2786448	86016	896	0	0	2688	111552	4072544
9	10	75	19	146	61	8	150	86	82	74	146	26	15	420
31	45	57	85	100	67	83	91	44	41	16	15	55	39	182
92	302	448	61	9	14	182	5	10	69	2	9	8	122	24
4	2	38	37	118	106	22	117	61	49	13	1	11	9	884
40	33	82	52	72	37	19	34	18	89	52	46	25	43	106
45	54	33	36	41	162	67	42	30	107	83	65	16	96	27
13	139	140	7	5	19	163	36	41	76	97	31	37	335	82
141	151	190	15	29	26	60	41	25	59	64	42	17	57	52
163	157	125	5	34	34	66	45	25	46	34	28	12	74	58
408064	91008	2180480	41696	18432	161760	246880	231488	847296	5654592	440992	233120	1099200	132768	1114624
0	56064	1091584	631296	29952	175104	41088	17664	102144	4248576	65024	228864	628992	142464	5443584
1880064	989184	6894592	46080	58368	6144	1089536	147456	121856	689152	49152	10240	0	564224	356352
217728	215040	3846528	0	0	72576	439040	185472	653184	4935168	1669248	0	0	120064	548352
190260	74788	3320940	79772	184576	53760	126756	506520	131880	4326336	1124592	442344	274848	193256	1871772
0	10	541	0	0	0	88	6	120	516	45	82	0	7	24
160	167	332	53	36	10	72	148	4	17	2	0	2	51	163
113	93	113	32	34	38	42	39	45	45	51	46	3	36	40
42	165	190	25	11	6	72	18	13	78	43	49	169	393	22
2	5	34	0	16	9	3	14	7	271	178	260	145	93	86
29	92	72	34	36	25	114	60	29	13	41	16	70	119	38
20	10	44	57	181	26	1	97	25	267	50	73	40	0	226
103	48	53	50	241	56	3	173	15	78	31	37	11	17	155
34	79	556	3	14	0	60	21	28	323	97	43	9	32	151
25	15	551	0	0	0	2	0	18	714	125	42	33	2	0
30464	215936	2437120	0	0	0	118272	0	130816	7454496	2000096	268800	1792	244608	0
44	9	403	2	17	4	14	20	26	179	153	73	20	6	338
121	213	186	35	62	19	117	58	8	22	40	37	11	54	34
167	329	233	0	23	0	43	51	3	102	138	49	2	51	22
3	0	0	39	181	19	1	55	1	885	88	116	2	0	78
3	6	195	23	31	87	4	10	3	136	3	17	18	16	895
92	146	705	62	3	0	36	3	0	230	77	63	75	32	1
48	101	595	52	27	35	40	14	18	106	48	61	116	83	132
565760	792320	8886784	0	0	0	840448	14336	146432	479232	0	6656	33280	1100288	36864
20	57	470	58	42	22	93	85	22	50	14	5	80	176	184
32	38	45	23	38	30	39	35	29	54	55	56	11	22	51
30	25	297	47	27	51	46	12	53	143	45	59	45	56	229
32	103	209	23	102	19	28	27	11	358	75	115	18	11	121
0	68	866	0	0	0	9	4	19	78	5	4	0	75	30
40	34	342	20	35	6	25	26	21	208	54	30	39	35	316
21	17	218	34	110	28	6	69	29	227	38	49	14	4	290
111	228	152	22	75	86	30	76	27	55	67	25	9	14	69
91	50	110	105	60	93	45	44	56	44	27	11	38	24	207
59	48	58	16	38	20	13	55	14	72	77	77	9	14	77
123	125	270	20	53	28	45	63	33	115	63	73	17	40	54
138	246	191	46	38	16	48	52	30	79	47	47	22	40	40
85	52	208	22	78	50	21	94	28	50	65	64	25	27	138
nan	nan	nan	nan	nan	nan	nan	nan	nan	nan	nan	nan	nan	nan	nan
nan	nan	nan	nan	nan	nan	nan	nan	nan	nan	nan	nan	nan	nan	nan
38	55	75	36	49	32	49	23	31	87	34	36	21	44	92
45	48	32	27	52	15	32	42	22	36	45	55	29	37	37
25	55	77	24	24	40	63	30	54	278	183	115	39	71	57
16	37	220	7	41	18	37	48	41	284	98	98	19	16	165
20	15	275	24	15	31	24	33	33	138	81	159	37	22	487
2208	349728	6875008	11872	5568	36800	169472	18368	225504	4051360	6240	55200	26496	104384	964192
1	1	615	4	9	13	5	22	16	396	22	14	9	19	341
112	235	228	71	21	12	108	29	17	40	16	13	32	59	67
0	73	879	0	0	0	112	0	16	4	23	26	0	64	0
0	101	889	0	0	0	62	37	25	31	28	44	0	100	144
18	23	409	9	15	9	24	8	41	314	105	69	19	43	209
0	20	462	5	4	48	13	5	8	175	50	50	7	12	642
103	97	830	3	4	6	42	14	23	154	35	59	7	9	135
8	11	259	21	5	16	13	2	21	274	122	113	13	18	363
84	14	321	28	7	118	20	103	13	75	13	12	18	13	676
50	39	488	0	19	34	12	35	43	247	36	46	7	13	326
78	52	485	25	173	60	22	202	32	27	45	40	21	26	104
121856	937664	9261056	0	0	0	685888	0	164864	430528	9856	104384	7168	1179136	0
469	502	38	15	91	15	45	120	3	0	0	0	1	98	11
23	75	791	0	0	0	177	0	39	149	75	75	5	123	0
34	10	382	0	3	23	4	15	23	99	203	145	25	1	316
369	565	87	10	12	0	286	27	7	0	0	0	3	86	4
197	351	430	5	2	1	50	13	30	66	20	22	41	58	52
25	44	895	1	0	3	17	2	25	176	61	81	12	34	73
52	55	617	152	47	107	23	9	63	88	27	86	20	93	50
4	62	190	0	0	0	8	2	3	881	128	90	0	14	93
34	32	83	17	88	7	4	105	11	374	104	83	5	3	323
17	13	300	10	5	22	14	17	51	314	54	68	20	15	271
nan	nan	nan	nan	nan	nan	nan	nan	nan	nan	nan	nan	nan	nan	nan
238	276	226	37	18	31	42	13	30	77	37	27	17	22	41
158	174	883	1	0	2	103	0	24	18	16	45	11	38	0
47	37	477	3	8	2	10	19	17	535	84	43	8	37	108
102	20	114	44	45	188	21	60	44	57	40	51	20	8	223
nan	nan	nan	nan	nan	nan	nan	nan	nan	nan	nan	nan	nan	nan	nan
nan	nan	nan	nan	nan	nan	nan	nan	nan	nan	nan	nan	nan	nan	nan
nan	nan	nan	nan	nan	nan	nan	nan	nan	nan	nan	nan	nan	nan	nan
24	36	65	44	19	39	45	30	44	51	31	43	74	52	87
nan	nan	nan	nan	nan	nan	nan	nan	nan	nan	nan	nan	nan	nan	nan
34	38	47	20	12	8	38	13	59	154	169	205	54	100	49
nan	nan	nan	nan	nan	nan	nan	nan	nan	nan	nan	nan	nan	nan	nan
nan	nan	nan	nan	nan	nan	nan	nan	nan	nan	nan	nan	nan	nan	nan
89	63	74	46	51	18	34	46	33	136	47	56	48	28	68
nan	nan	nan	nan	nan	nan	nan	nan	nan	nan	nan	nan	nan	nan	nan
24	15	46	29	36	58	48	75	37	79	114	70	36	33	73
22	25	17	47	117	88	59	94	51	64	61	66	54	47	221
314	177	209	120	6	24	36	3	6	48	37	99	54	33	25
0	6	589	0	2	8	4	17	7	198	23	33	1	2	582
150	454	185	44	37	35	93	50	18	36	39	44	24	125	29
0	416640	12249216	0	0	0	60032	0	0	0	0	0	0	176512	0
365	745	166	37	0	2	12	0	3	28	104	55	2	13	0
0	5	307	0	3	4	3	9	5	701	44	36	0	2	405
118272	252224	10999296	3584	7168	0	297472	64512	0	0	0	0	0	159936	999936
0	6720	568960	0	0	0	0	44800	22400	7197120	129360	222320	0	6720	4704000
nan	nan	nan	nan	nan	nan	nan	nan	nan	nan	nan	nan	nan	nan	nan
nan	nan	nan	nan	nan	nan	nan	nan	nan	nan	nan	nan	nan	nan	nan
nan	nan	nan	nan	nan	nan	nan	nan	nan	nan	nan	nan	nan	nan	nan
nan	nan	nan	nan	nan	nan	nan	nan	nan	nan	nan	nan	nan	nan	nan
nan	nan	nan	nan	nan	nan	nan	nan	nan	nan	nan	nan	nan	nan	nan
nan	nan	nan	nan	nan	nan	nan	nan	nan	nan	nan	nan	nan	nan	nan
nan	nan	nan	nan	nan	nan	nan	nan	nan	nan	nan	nan	nan	nan	nan
242	69	109	29	310	6	0	62	10	43	22	53	58	3	169
4116	781928	1690500	77294	2352	990892	307426	4704	396648	5391078	42924	27636	55314	1878030	1251558
2	0	83	2	6	5	1	5	5	851	108	69	4	1	366
165	173	69	13	52	3	19	54	2	77	116	120	14	14	39
28	2	214	47	64	15	1	40	21	395	10	25	41	5	430
67	226	319	1	4	2	27	18	10	173	29	21	3	29	270
21	11	313	14	21	9	7	22	20	415	20	32	9	2	406
126980	1274588	10253124	115164	2884	3948	677992	5544	9408	2772	1260	0	120960	306516	1260
57	116	174	82	8	46	149	6	22	55	4	6	10	26	176
1562540	468860	1018276	23800	2606408	438088	21700	1070300	137116	588588	151032	677796	220668	53424	3863804
228	155	207	112	33	7	93	10	1	37	17	12	20	18	96
36	44	92	44	52	34	29	47	42	93	66	64	14	12	36
158	93	126	63	31	46	47	20	47	50	35	17	59	61	41
132	113	70	95	43	15	49	28	13	29	42	35	71	35	56
52	46	133	4	68	10	2	99	10	238	119	139	3	1	141
2	5	92	1	6	1	0	9	9	908	63	127	7	2	149
101	150	86	38	96	82	2	35	15	73	316	100	54	23	23
nan	nan	nan	nan	nan	nan	nan	nan	nan	nan	nan	nan	nan	nan	nan
nan	nan	nan	nan	nan	nan	nan	nan	nan	nan	nan	nan	nan	nan	nan
nan	nan	nan	nan	nan	nan	nan	nan	nan	nan	nan	nan	nan	nan	nan
nan	nan	nan	nan	nan	nan	nan	nan	nan	nan	nan	nan	nan	nan	nan
nan	nan	nan	nan	nan	nan	nan	nan	nan	nan	nan	nan	nan	nan	nan
nan	nan	nan	nan	nan	nan	nan	nan	nan	nan	nan	nan	nan	nan	nan
nan	nan	nan	nan	nan	nan	nan	nan	nan	nan	nan	nan	nan	nan	nan
27	43	32	46	155	47	103	355	11	80	35	38	8	47	222
16	159	230	12	38	24	182	54	17	41	23	23	12	68	151
nan	nan	nan	nan	nan	nan	nan	nan	nan	nan	nan	nan	nan	nan	nan
199	347	148	67	38	14	219	32	28	0	3	10	38	91	4
226	744	177	7	6	16	78	55	7	0	0	4	2	196	14
650	325	198	0	0	12	79	0	25	26	32	65	12	79	2
17	5	60	5	69	12	4	32	3	47	113	93	112	89	115
2	6	77	0	39	0	1	17	22	583	66	34	8	0	649
11	9	155	31	32	244	4	24	109	392	149	93	14	4	24
20	7	181	10	31	81	6	13	53	627	205	81	58	35	86
40	84	153	27	4	135	169	29	16	110	26	17	8	73	348
45	74	338	18	15	64	20	6	98	393	24	38	14	20	129
54	63	610	6	31	16	19	32	23	297	52	80	7	32	163
3	1	247	2	39	1	0	29	1	401	11	9	1	0	787
nan	nan	nan	nan	nan	nan	nan	nan	nan	nan	nan	nan	nan	nan	nan
nan	nan	nan	nan	nan	nan	nan	nan	nan	nan	nan	nan	nan	nan	nan
33	45	99	5	59	2	2	40	10	173	142	113	34	4	169
9216	71936	848128	17472	9984	17472	37056	0	0	10211968	455104	436800	44928	38464	703872
nan	nan	nan	nan	nan	nan	nan	nan	nan	nan	nan	nan	nan	nan	nan
85	104	310	81	11	16	93	12	13	83	23	10	34	34	461
198	277	253	1	39	4	47	83	9	81	24	20	6	43	48
116	110	442	15	37	16	26	34	19	194	34	37	69	59	143
72	73	130	10	42	8	8	71	12	126	80	77	10	14	87
16	29	58	85	43	78	49	17	36	83	39	21	35	37	51
2	22	817	2	3	0	56	1	74	99	242	100	2	40	65
15	92	321	7	31	43	63	86	24	126	55	16	6	72	244
53	115	575	41	8	15	159	12	52	157	37	46	26	144	23
45	39	132	22	55	53	15	76	61	84	34	38	24	33	115
57	23	59	4	40	22	5	58	1	465	266	233	5	25	111
8	2	159	78	10	14	12	12	18	455	31	38	52	18	486
41	21	120	55	80	57	24	45	37	107	32	42	35	19	76
167	98	108	15	128	11	48	135	10	22	11	7	20	59	77
135296	103936	3517696	32704	186816	137984	19712	364672	241920	3591616	242816	331968	71680	76160	3847424
0	1433152	8429568	0	0	0	50176	200704	0	1338624	229376	0	0	122304	1098496
32256	313600	6098176	80640	0	435456	535808	0	435456	2087680	35840	7168	32256	456960	2351104
0	982464	9547776	0	0	0	927360	0	0	0	0	0	0	1444800	0
0	6272	1404928	0	0	0	13440	50176	179200	7271936	1222144	286720	0	8960	2458624
37	5	240	23	34	30	1	17	16	370	27	47	56	5	436
0	328384	10762752	0	0	0	64960	0	96768	953344	0	25088	0	671104	0
24	47	86	4	80	12	4	204	0	313	110	48	3	0	255
52	70	713	1	21	3	6	67	2	8	23	14	1	19	527
10	12	426	4	6	45	27	3	53	317	24	14	24	22	347
97	103	902	1	2	0	23	6	15	6	67	6	10	25	27
1	0	50	9	54	4	0	13	4	597	25	40	7	0	725
30	17	281	28	11	30	3	26	63	506	60	42	16	15	283
16	38	115	47	117	86	35	119	90	128	28	19	46	9	353
72	103	181	26	136	6	23	274	6	24	5	4	15	27	387
20	27	723	0	0	4	29	8	11	436	67	50	5	33	116
nan	nan	nan	nan	nan	nan	nan	nan	nan	nan	nan	nan	nan	nan	nan
445	209	383	2	27	1	20	17	9	63	46	85	13	7	27
8	0	171	18	12	12	0	0	6	755	27	34	68	1	421
0	74	812	0	0	0	17	0	14	27	25	51	0	13	0
13	44	791	0	0	0	14	0	7	9	8	20	1	85	0
0	51	874	0	0	0	47	11	8	24	16	22	0	46	83
2	17	353	0	0	0	18	11	23	812	196	41	0	8	46
4	26	477	4	0	12	18	1	112	710	33	36	4	9	80
1257984	2272256	8257536	0	0	0	421120	0	0	0	0	0	0	693504	0
55	156	858	0	0	0	22	0	9	312	39	30	3	18	0
245952	117376	2304960	24192	0	0	42112	18816	154112	8356544	549248	482048	358848	22400	225792
64512	221312	5773824	27648	41472	304128	301440	81024	253824	2280960	13824	2688	59904	243712	3232128
57	57	102	139	67	56	37	55	13	152	25	19	83	47	460
279	252	67	2	122	69	44	215	3	0	0	1	4	35	44
40	64	523	9	4	7	33	29	70	342	32	46	20	71	135
0	62	522	0	0	0	12	0	82	553	71	106	0	40	0
44	253	633	18	115	153	51	62	17	7	3	16	13	97	15
296	476	142	2	5	0	60	7	11	19	55	25	11	274	1
0	0	0	0	0	0	0	0	0	7440832	4650800	810768	0	0	0
10	10	311	22	92	30	4	23	22	259	41	48	31	3	500
0	39	418	0	0	0	32	4	37	726	92	109	3	42	27
36	11	274	11	3	24	10	23	87	390	101	59	57	16	191
30	26	80	52	130	37	17	179	8	131	79	88	7	15	65
29	105	494	11	5	9	84	58	35	243	18	25	23	42	220
16	25	323	20	4	7	58	26	64	447	75	52	21	21	197
29	15	119	38	32	26	3	27	14	324	63	108	85	2	321
2	35	554	21	24	8	31	4	92	164	112	85	32	113	172
107	128	107	9	25	38	44	58	31	29	60	37	11	57	74
47	57	168	79	131	125	40	81	36	22	16	26	31	24	35
28	17	231	36	129	27	6	95	81	150	26	71	5	34	116
0	13	704	0	0	0	14	0	50	233	318	185	0	7	0
224	123	461	18	22	37	61	70	46	22	33	42	31	71	109
168	270	256	49	35	26	104	23	34	15	22	19	26	62	13
34	67	57	62	27	51	57	23	34	151	57	80	45	81	50
53	67	89	19	42	42	108	56	33	63	32	19	7	71	136
79	111	209	5	9	11	23	13	47	208	100	101	27	32	34
25	117	548	0	0	0	12	8	10	464	95	40	3	48	74
43	3	364	33	0	18	3	13	3	249	53	66	58	2	352
4	0	123	7	6	6	1	9	9	848	56	112	8	2	319
3	68	802	63	3	64	17	0	56	118	74	82	106	64	10
10	9	377	9	22	49	14	27	35	216	72	84	37	22	294
4	2	196	13	67	6	9	33	10	626	93	129	0	2	303
209	113	193	7	41	33	28	71	44	65	33	60	6	30	76
61	37	208	15	13	7	15	14	26	306	51	74	34	19	299
88	108	319	28	9	14	26	5	29	310	15	31	7	33	177
106	102	165	20	53	13	49	44	26	66	64	84	20	49	50
313	272	185	15	9	13	45	30	4	44	12	8	54	64	122
204	574	103	2	53	3	35	204	4	20	90	35	13	55	68
116	67	909	17	6	5	72	13	6	39	0	0	5	45	71
261	194	177	156	23	10	29	13	14	14	8	16	133	34	24
529	343	404	3	0	9	81	4	1	2	7	6	1	40	0
nan	nan	nan	nan	nan	nan	nan	nan	nan	nan	nan	nan	nan	nan	nan
128	190	153	44	28	15	97	34	28	45	14	16	40	104	33
14	1	190	9	2	4	6	54	32	522	93	86	22	6	383
475	334	192	43	15	13	61	13	20	16	24	16	72	73	16
49	62	542	30	30	41	37	39	40	181	97	71	50	76	95
245	311	90	124	22	34	129	12	15	25	6	7	71	59	37
103	185	908	24	1	2	43	0	1	0	1	0	12	53	1
16	7	354	8	7	19	17	21	29	726	66	61	9	4	185
310	428	320	0	0	0	146	0	0	0	0	0	0	132	0
996170	1311114	2628780	0	734510	156800	308224	1767150	0	1617588	1279110	597702	0	355712	1149540
56	53	81	42	44	43	59	103	32	19	37	11	32	110	39
86	34	76	36	79	38	6	68	5	90	47	31	4	14	81
0	659456	10411520	0	0	0	534912	0	60928	226912	7616	62944	0	938112	0
71	72	701	2	9	2	92	33	7	207	87	39	7	25	170
0	663936	6957440	0	0	0	1335936	72576	0	2289280	846720	0	0	540288	196224
322560	439936	2661120	45696	389760	16128	365568	1467648	0	1852032	354816	122752	0	242816	4621568
387072	552832	3627008	139776	292992	51072	302848	1236480	50176	2000768	332416	125440	0	147840	3655680
454272	56448	2971136	59136	354816	110208	150528	282240	179200	4187008	161280	389760	279552	41216	3225600
294336	211456	3072832	265664	207872	269696	51072	261632	80640	3797248	432768	275072	252672	88704	3340736
620928	175168	2449216	410368	465920	297472	120960	689920	172480	1989568	82880	89152	398720	83328	4856320
26	1	152	30	15	15	0	9	22	692	16	66	62	6	409
50	21	107	66	97	10	12	55	13	197	52	99	47	10	148
18	38	60	26	53	97	34	56	45	54	31	34	29	53	91
0	230720	4515840	0	0	0	159936	0	1204224	5970944	243712	107520	0	469504	0
15	28	647	3	61	23	28	68	35	248	72	97	3	21	155
6	43	486	16	267	169	52	160	12	8	5	23	1	92	53
119	271	150	48	37	18	181	67	12	7	28	11	29	118	27
61	224	116	33	31	32	216	39	6	8	21	27	21	153	51
32	48	147	20	46	23	8	99	48	116	150	58	13	15	233
46	10	69	57	73	53	6	24	15	150	72	119	37	17	126
104	22	76	34	149	28	4	65	31	103	39	64	55	6	191
153	646	444	0	0	0	114	0	0	0	0	0	0	146	0
229376	77504	2679040	206080	446208	342272	12992	704704	64064	1128960	127232	47040	66304	92288	6678336
168448	113792	2671872	26880	35840	246400	80192	80640	358400	5498752	275072	271488	361088	12096	2701440
20	61	188	13	17	2	12	38	16	465	202	56	16	2	266
512384	249600	1744896	3840	102912	26880	292736	190720	201728	5187072	2523904	1003008	18688	630784	213248
224640	155264	3251008	57408	102016	241280	162944	309888	403776	4356736	831552	361408	107328	302144	2035008
9216	469888	5855552	9472	35584	10240	429952	14016	609408	3412416	655680	306816	46080	640192	397888
46	53	203	23	25	25	5	47	66	405	160	110	32	21	89
80640	49728	2659328	5376	21504	10752	208768	159488	437248	6227200	467712	677376	75264	47936	1774080
0	747264	9626624	0	0	0	1046976	150528	0	0	0	0	0	764736	566272
11	86	665	2	7	1	48	31	7	372	74	17	3	36	151
26	2	241	51	87	27	2	48	6	191	4	22	21	2	800
6	11	343	7	85	22	4	87	12	526	92	0	8	7	217
438144	379008	2300928	188160	437248	1157184	54656	424704	153216	1723456	259392	152768	85568	52864	5095104
0	4108608	8257536	0	0	0	396480	0	0	0	0	0	0	139776	0
2221632	7135744	2080512	0	0	0	480256	0	0	0	0	0	0	984256	0
0	1211392	8902656	0	0	0	1078784	0	0	0	0	0	0	1709568	0
1584128	504448	8895488	7168	0	86016	509824	100352	0	0	0	0	0	691712	523264
24	120	886	0	0	0	50	0	29	133	108	25	7	86	0
0	1460480	9805824	0	0	0	734272	0	0	0	0	0	0	901824	0
530	635	115	0	0	0	144	0	0	0	0	0	0	74	0
0	1141504	10160640	0	0	0	851648	0	68096	286720	3584	0	0	390208	0
0	392448	3870720	0	0	0	314496	0	0	6451200	1612800	0	0	260736	0
709632	939008	9106944	53760	7168	3584	842240	182784	0	0	0	0	0	229376	827904
712320	94976	5456640	161280	0	143360	166656	161280	352128	3245312	362880	27776	402304	289408	1326080
221	215	145	8	141	20	15	144	0	0	0	0	0	15	109
10	50	894	5	0	8	40	4	48	155	76	88	11	57	3
81	256	528	24	13	78	138	17	26	26	12	7	26	93	104
17	71	88	43	170	111	130	133	8	25	2	3	3	62	57
66	239	149	39	19	8	207	26	42	40	2	6	14	58	152
29	63	75	21	57	10	151	19	2	100	10	80	54	56	149
14	65	844	4	2	0	48	0	0	37	0	1	2	48	38
1704024	303408	7239456	1280664	7056	10584	483504	98784	0	1051344	135072	426384	0	148008	14112
3	7	103	10	5	10	38	12	9	625	310	25	30	39	267
50	271	909	0	0	0	40	0	0	59	0	1	0	19	28
176	521	119	24	27	22	214	65	9	12	28	10	9	169	18
160	691	133	49	8	18	133	9	19	17	9	13	67	180	15
84	103	50	33	37	61	68	42	36	38	37	56	22	56	16
97	89	165	25	54	32	25	83	37	66	77	57	41	29	34
470	438	300	6	5	2	18	14	4	25	18	5	17	51	5
62	63	45	43	44	12	59	57	12	72	66	95	12	44	26
11	1	152	0	0	0	0	0	19	201	327	662	136	1	0
4064256	6576640	1870848	0	0	0	114688	0	0	0	0	0	0	275968	0
6	0	143	0	1	0	6	4	11	898	82	79	0	1	39
21504	0	2128896	39424	21504	0	0	0	0	4508672	25088	78848	46592	0	6031872
0	247296	12515328	0	0	0	98560	0	0	0	0	0	0	41216	0
417440	330944	4416576	215232	26624	160000	10528	0	0	1818336	0	0	136864	30912	5338944
0	971264	11415040	0	0	0	93184	0	32256	326144	0	0	0	64512	0
352	391	646	4	5	7	27	8	14	5	5	1	7	18	13
0	33	882	0	0	0	28	24	16	15	32	43	0	39	94
28224	23744	2771200	28480	62112	36416	6944	2464	63392	7646976	167552	287168	14112	8288	1755328
128	83200	8003200	576	63616	29696	832	0	46592	2615488	28672	155904	26944	79040	1768512
230272	105728	3219328	237440	107520	268800	20608	26880	32256	3125248	134400	175616	26880	8064	5183360
0	120512	8171520	0	0	0	121856	26880	26880	3573248	143360	19712	0	187712	510720
314496	44800	3636864	56448	14336	216832	30464	73472	103936	4369232	210672	147392	365568	5376	3312512
nan	nan	nan	nan	nan	nan	nan	nan	nan	nan	nan	nan	nan	nan	nan
860160	193536	7483392	0	0	0	43008	0	129024	641760	2474752	625184	430080	21504	0
68	87	480	40	4	10	87	9	39	265	75	58	26	81	59
46	51	235	43	12	76	41	7	64	91	19	28	155	83	109
84	54	75	31	25	17	30	44	46	49	49	57	43	23	46
41	152	290	18	18	19	84	32	132	82	86	157	2	10	31
120	146	211	0	91	10	26	138	13	28	31	20	10	16	153
79	105	92	24	36	16	37	42	37	51	57	57	18	34	60
73	68	347	3	11	25	19	23	32	258	75	76	7	32	189
nan	nan	nan	nan	nan	nan	nan	nan	nan	nan	nan	nan	nan	nan	nan
nan	nan	nan	nan	nan	nan	nan	nan	nan	nan	nan	nan	nan	nan	nan
380	583	263	31	13	4	72	5	2	25	0	2	20	65	3
0	49	753	0	0	0	40	0	4	13	8	31	0	25	0
0	0	34	0	0	0	0	0	1	774	282	190	0	0	252
83	102	864	0	7	6	27	5	12	129	56	41	2	17	146
9	14	402	1	8	0	8	48	13	240	62	53	1	11	620
0	0	701	1	4	0	0	4	5	561	22	46	1	0	179
82	140	521	0	5	0	12	5	6	395	3	6	1	5	242
109	254	66	4	28	3	44	64	3	111	235	92	5	42	34
50	22	150	23	56	9	9	77	28	573	150	131	28	8	148
84	234	56	11	50	8	51	156	17	58	137	39	15	56	86
48384	168448	5152896	25088	424704	82432	8064	174720	89600	3550848	81536	130816	0	43008	2921856
666624	126784	5132288	35840	215040	537600	190400	143360	430080	2121728	114688	172032	28672	335104	2652160
310464	105560	6711432	780192	288792	535752	80192	52640	98728	2216032	14560	7672	479808	100352	1120224
418992	1260336	9155664	798056	57232	1680	652120	9408	0	2184	5040	24192	254184	239288	24024
106	177	867	0	2	15	41	10	40	54	99	24	13	18	27
8	137	905	56	7	1	74	43	3	9	17	11	1	20	117
225960	2470832	8806560	48888	112	672	662872	616	42784	504	5544	3248	474320	159376	112
2200128	1375584	7644000	169344	73920	0	585536	98336	0	0	0	0	0	537152	218400
274	261	567	0	32	0	79	42	0	0	0	0	0	142	61
17052	86408	727552	7308	11368	0	81396	73892	39536	8733060	1622516	412552	22736	225792	841232
57	237	773	5	0	7	51	0	14	60	49	41	15	113	111
806400	2741312	7882560	0	0	0	1141504	0	0	0	0	0	0	330624	0
0	410	906	0	0	0	1	0	21	9	5	42	0	8	0
29	78	728	6	7	8	80	74	21	177	26	7	12	26	251
68992	729792	7322560	0	0	285824	633920	64960	482944	1602496	109760	0	0	652736	948416
165888	618368	9244672	0	0	0	614144	0	229376	1376256	28672	4096	0	620928	0
58	146	307	3	27	2	9	80	8	123	262	59	10	3	84
256	344	202	33	40	17	33	168	0	0	0	0	0	44	97
14	56	290	0	4	0	8	19	24	600	143	54	4	17	246
0	510720	1989120	0	0	0	13440	524160	873600	2914128	1684368	1964704	0	174720	2253440
8	11	376	0	0	1	16	32	67	541	112	92	7	21	155
306	904	84	2	1	2	66	9	0	0	0	0	0	41	0
99	264	658	14	3	70	50	1	68	76	9	18	13	86	79
11	20	196	24	8	83	9	9	180	230	16	22	36	97	109
193	329	108	121	8	20	131	2	21	34	4	1	53	157	31
76	100	76	23	25	58	50	34	49	44	53	37	19	52	33
105	157	278	10	2	26	116	3	15	63	6	5	48	327	49
207	111	113	40	69	88	35	47	95	39	47	79	7	16	12
190	92	142	67	35	13	81	52	24	40	36	38	60	55	44
84	123	38	18	159	156	17	460	40	4	23	11	25	23	188
23	221	288	21	37	16	371	15	39	5	3	5	13	199	13
132930	76734	1102640	253400	709352	176974	65268	496944	54810	2493918	146916	164948	134008	22428	6871130
403	444	64	31	3	0	101	0	42	1	1	8	119	134	2
83	62	205	0	44	16	3	40	66	27	187	168	0	30	69
0	6	53	12	5	11	3	1	11	909	29	86	24	0	223
140532	290416	4592028	90496	1220604	234752	50176	927696	290304	3478356	666960	402780	0	34048	483252
0	123200	4374720	0	0	0	72576	131712	329280	5223792	229824	399504	0	133504	1884288
250880	649600	10662400	3584	0	3584	384384	46592	0	0	0	0	0	596736	304640
0	896896	10708992	0	0	0	471296	0	0	0	0	0	0	825216	0
0	1004864	10579968	0	0	0	235200	0	0	0	0	0	0	1082368	0
586	404	342	0	0	0	58	0	0	0	0	0	0	80	0
268	291	495	59	0	15	133	16	5	0	0	0	7	91	21
72	12	430	24	15	10	8	21	13	352	46	42	28	19	246
6	2	100	6	5	0	0	7	3	880	63	118	51	0	236
50	20	177	44	60	31	3	66	7	357	73	79	22	0	262
100	129	90	48	22	46	60	59	40	45	88	34	14	25	17
nan	nan	nan	nan	nan	nan	nan	nan	nan	nan	nan	nan	nan	nan	nan
nan	nan	nan	nan	nan	nan	nan	nan	nan	nan	nan	nan	nan	nan	nan
nan	nan	nan	nan	nan	nan	nan	nan	nan	nan	nan	nan	nan	nan	nan
nan	nan	nan	nan	nan	nan	nan	nan	nan	nan	nan	nan	nan	nan	nan
nan	nan	nan	nan	nan	nan	nan	nan	nan	nan	nan	nan	nan	nan	nan
nan	nan	nan	nan	nan	nan	nan	nan	nan	nan	nan	nan	nan	nan	nan
nan	nan	nan	nan	nan	nan	nan	nan	nan	nan	nan	nan	nan	nan	nan
360	345	301	2	3	16	47	9	4	4	11	5	27	96	25
57	72	48	48	19	22	60	14	42	46	43	17	29	56	54
235	584	235	51	11	11	147	21	6	0	2	0	12	132	22
nan	nan	nan	nan	nan	nan	nan	nan	nan	nan	nan	nan	nan	nan	nan
49	77	140	22	59	77	43	45	82	70	53	35	25	37	34
35	53	48	41	45	54	67	41	48	104	53	26	23	47	57
49	44	70	26	18	32	55	39	32	104	68	42	35	63	65
53	43	57	27	29	21	22	46	28	61	52	46	14	39	43
136	237	152	14	7	22	149	49	17	33	48	9	11	125	54
262	355	195	3	0	3	195	5	4	52	9	3	13	120	30
90	93	131	16	36	84	37	57	76	49	56	19	14	34	31
71	107	116	7	24	62	67	31	34	22	35	24	33	122	42
148	581	203	0	0	0	116	0	0	0	0	0	0	419	0
108	401	410	0	0	0	179	0	0	0	0	0	0	218	0
151	358	264	12	0	0	160	26	14	3	0	1	15	241	7
nan	nan	nan	nan	nan	nan	nan	nan	nan	nan	nan	nan	nan	nan	nan
163	267	191	26	12	20	151	26	44	11	13	11	57	94	31
356	511	96	46	22	40	125	124	27	4	5	2	3	44	10
nan	nan	nan	nan	nan	nan	nan	nan	nan	nan	nan	nan	nan	nan	nan
nan	nan	nan	nan	nan	nan	nan	nan	nan	nan	nan	nan	nan	nan	nan
nan	nan	nan	nan	nan	nan	nan	nan	nan	nan	nan	nan	nan	nan	nan
109	189	116	39	23	52	116	23	26	34	13	29	48	114	35
91	84	112	29	25	26	43	47	36	73	56	39	22	33	51
18	4	153	7	49	8	12	64	24	446	152	143	19	3	253
nan	nan	nan	nan	nan	nan	nan	nan	nan	nan	nan	nan	nan	nan	nan
61	34	147	29	39	16	17	54	16	159	124	58	32	26	85
53	46	96	24	69	41	33	86	43	55	56	18	19	12	64
230	152	253	83	6	20	64	20	4	8	24	1	42	181	4
158	250	54	17	68	25	93	41	9	55	54	73	0	173	17
18	281	304	6	4	54	165	31	19	40	14	0	3	114	123
60	190	57	111	108	14	232	41	7	19	7	17	46	52	93
484	331	371	2	1	4	86	5	9	0	2	0	0	93	4
243712	1096256	9992192	7168	0	7168	423360	114688	0	0	0	0	0	430080	587776
0	64	728	0	223	126	64	99	0	0	0	0	0	119	107
59	29	54	52	26	68	31	26	74	25	25	17	72	35	42
17	14	48	23	52	10	26	56	8	320	197	144	30	22	233
50	53	125	98	71	106	83	68	32	24	4	4	18	20	50
82	266	199	80	21	65	62	32	36	16	11	4	23	476	11
47	74	55	23	32	211	49	42	104	51	152	30	24	72	47
39	312	286	8	35	28	97	24	11	96	88	51	7	55	51
424	275	230	24	16	95	56	32	22	18	32	17	15	61	14
1	51	62	2	3	1	77	0	10	309	151	70	30	309	108
58	54	43	80	29	68	27	19	28	82	58	44	22	29	25
21	40	48	63	126	65	160	204	65	53	13	4	14	32	479
98	71	248	9	85	22	25	55	26	113	76	158	19	36	42
204	236	101	11	34	30	57	44	71	18	63	84	57	33	18
20	23	542	2	139	26	8	211	29	106	59	35	5	6	229
57	75	201	15	183	22	6	140	3	78	67	33	6	18	397
423360	3476928	6491520	0	0	0	372288	0	0	927360	624960	60480	0	525504	0
12	55	832	0	0	0	70	0	12	332	88	73	1	44	0
50624	31360	1097152	140224	606592	154112	18816	444416	106624	1675520	6272	37632	145152	11648	8376256
136626	182924	1985802	102690	0	248990	83776	21924	990136	7918750	76174	188174	87766	10472	868196
53	56	299	12	151	19	16	150	19	51	32	31	7	12	434
121	214	797	25	14	7	40	4	1	62	3	12	15	79	137
7	5	51	17	8	6	0	4	26	885	83	215	7	3	151
340	258	261	23	63	14	48	18	15	40	5	39	8	40	56
nan	nan	nan	nan	nan	nan	nan	nan	nan	nan	nan	nan	nan	nan	nan
1	0	144	0	2	0	0	15	1	878	17	71	1	0	350
11648	40320	6629504	0	0	20608	83328	0	69888	5005056	20608	11648	0	0	1009792
118272	172480	11235840	0	0	3584	252224	14336	28672	587776	93184	0	7168	48384	340480
0	784448	7996800	0	0	0	519680	141120	141120	2187136	201600	23744	0	107072	799680
30	41	361	1	0	2	10	6	15	804	18	24	8	7	202
86	149	160	12	28	3	65	116	16	55	23	8	21	33	124
40	69	183	9	5	6	30	104	46	276	46	52	15	12	560
57	64	424	4	0	7	21	2	102	689	15	4	1	46	84
270	466	266	44	0	26	107	11	4	16	6	0	18	65	76
2185344	6895808	3082944	0	0	0	198912	0	16128	80640	72576	2688	96768	270592	0
369792	317680	1723856	73216	7040	1408	157168	0	41360	4518784	2678928	2433888	194240	325904	59136
288	107	633	61	120	5	5	8	0	0	1	0	22	24	223
370	287	339	70	2	2	23	0	2	1	0	4	140	27	1
829	456	225	0	0	0	7	0	0	0	0	0	0	4	0
32	81	732	0	0	0	9	0	0	0	0	0	0	33	0
106	172	901	0	0	0	17	0	0	0	0	0	0	89	0
42240	254352	2439648	57648	243376	290176	615664	115520	16192	290448	4608	4368	42784	142496	8342880
9	27	502	0	0	0	10	0	0	0	0	0	0	10	0
37	8	589	5	0	0	6	0	0	0	12	5	3	8	0
64	88	89	25	179	22	7	295	16	97	58	33	7	3	179
387072	19712	5806080	10752	0	53760	73472	43008	86016	4788224	168448	204288	129024	164864	967680
89600	402752	4700416	51072	0	337792	173824	0	163072	4006912	337792	113792	37632	99008	2388736
187	605	289	0	0	0	30	0	0	72	216	63	0	20	0
0	1564416	7741440	0	0	0	284928	0	0	2580480	645120	0	0	86016	0
104	817	108	1	3	0	83	18	0	55	285	30	0	20	1
658560	409472	5136768	194432	127232	503552	180992	564480	0	0	0	0	0	199808	4927104
36	4	189	45	14	64	0	25	4	319	56	40	32	0	694
114688	238336	10092544	3584	0	0	596288	39424	118272	935424	0	10752	10752	426944	315392
136192	41664	2576896	59584	288960	302400	59136	296576	77952	1693440	36288	63616	99904	8512	7161280
58240	90720	2068512	3328	0	0	80352	3744	359424	9106656	917280	0	58240	79776	76128
0	1963920	9419760	0	0	0	403088	0	33264	260064	3024	6048	0	813232	0
nan	nan	nan	nan	nan	nan	nan	nan	nan	nan	nan	nan	nan	nan	nan
32	9	180	86	5	133	32	9	37	179	60	25	30	63	66
4	8	563	0	2	0	19	2	18	767	19	44	4	7	76
446	315	364	17	4	13	25	7	3	57	6	2	0	63	33
0	1	439	0	0	2	1	5	22	787	39	52	4	6	174
nan	nan	nan	nan	nan	nan	nan	nan	nan	nan	nan	nan	nan	nan	nan
nan	nan	nan	nan	nan	nan	nan	nan	nan	nan	nan	nan	nan	nan	nan
nan	nan	nan	nan	nan	nan	nan	nan	nan	nan	nan	nan	nan	nan	nan
63	123	93	22	54	6	62	84	31	44	36	41	20	55	66
0	31	376	0	0	0	4	0	4	840	150	108	0	2	0
0	8	105	7	0	95	35	0	3	638	148	78	21	23	338
460	253	514	12	6	12	14	1	7	19	3	12	46	27	32
216	313	375	82	18	27	81	16	16	2	1	11	45	54	17
73	76	807	16	44	63	5	55	36	81	67	103	17	5	80
39	63	74	64	54	55	38	26	44	40	36	67	10	12	13
81	158	38	42	5	7	72	8	0	103	57	66	64	156	37
84	220	130	135	45	1	99	13	3	59	58	72	27	67	18
798000	1634640	3427620	0	119700	478800	241920	23940	95760	3460268	232484	346388	39900	1516620	486360
29	14	543	1	0	0	5	0	0	15	0	0	0	1	3
220928	113920	9158912	128256	28928	14336	10240	0	0	72704	0	256	3840	428800	2721280
369376	1025920	11349632	0	0	0	74592	0	224	224	224	0	21728	60480	0
593432	2071454	5132512	614516	211050	688156	73024	19320	332640	1604288	36316	423710	299446	25578	776958
49896	743862	1725080	87318	286902	0	1245762	728700	252	2125270	19040	270690	24948	945000	4649680
27	152	215	7	25	14	45	129	24	69	53	12	3	39	207
45	66	90	21	62	22	62	86	27	188	54	41	12	33	155
40	88	38	12	57	16	52	79	38	34	24	56	47	49	58
nan	nan	nan	nan	nan	nan	nan	nan	nan	nan	nan	nan	nan	nan	nan
nan	nan	nan	nan	nan	nan	nan	nan	nan	nan	nan	nan	nan	nan	nan
940512	4608096	3194496	768	270400	10880	14080	56896	1536	961280	668896	134688	0	49216	1990656
160	319	902	0	0	0	12	0	0	0	0	0	0	23	11
0	398720	11117568	0	0	0	87808	0	64512	350112	414624	245952	0	223104	0
0	27328	3161088	0	0	193536	1792	96768	0	0	0	0	0	35392	9386496
0	125888	12128256	0	0	0	211008	0	0	0	0	0	0	437248	0
19712	29568	1912064	0	3584	0	0	10752	143360	8204672	103936	1721216	41216	9856	702464
456288	22400	2886688	186144	1196160	1022112	12544	122304	165312	2576672	191072	151648	163296	161280	3588480
129024	472192	11741184	0	0	0	160384	0	0	0	0	0	0	399616	0
121856	206976	11454464	0	7168	0	122752	35840	0	0	0	0	0	279552	673792
0	0	2231936	0	0	0	1344	32256	8064	9423232	56448	99456	0	6720	1042944
144256	896	7156352	31360	0	12544	0	0	30464	3336704	0	0	37632	896	2151296
0	1084608	11612160	0	0	0	90048	0	0	0	0	0	0	115584	0
6720	0	6489280	0	41664	0	0	0	0	1834560	0	47040	0	0	4483136
0	0	7109760	0	0	0	0	83328	0	4296320	94080	0	0	13440	1305472
0	53760	12386304	0	0	0	93184	0	0	0	0	0	0	369152	0
nan	nan	nan	nan	nan	nan	nan	nan	nan	nan	nan	nan	nan	nan	nan
nan	nan	nan	nan	nan	nan	nan	nan	nan	nan	nan	nan	nan	nan	nan
0	249984	11820032	0	0	0	16128	0	21504	695296	0	0	0	99456	0
0	0	3091200	0	0	0	0	0	0	8936704	25088	43008	0	0	806400
574464	1013664	10093248	31584	0	0	19488	0	0	7392	0	36960	694848	428736	2016
59	64	103	33	81	33	60	113	32	47	69	73	23	55	260
25	10	159	23	173	3	4	142	0	369	24	56	4	0	275
48	29	174	18	155	15	11	79	10	222	20	46	5	8	195
96	186	238	91	35	34	72	34	26	86	15	11	14	67	60
102	121	296	31	8	11	28	38	17	172	22	26	43	31	218
327	255	146	126	1	16	26	1	7	89	10	32	87	61	26
583	261	89	11	10	1	26	21	9	124	36	21	167	66	43
74	134	458	4	1	17	32	1	21	549	12	28	11	9	94
28	95	174	12	38	148	12	32	5	381	149	63	22	23	100
479	149	431	0	98	6	32	16	0	18	0	0	20	36	102
24	118	775	0	0	0	25	0	0	0	0	0	0	1	19
0	94080	12644352	0	0	0	107520	0	0	0	0	0	0	56448	0
11648	386304	10761216	3200	640	3200	299392	15488	6400	806144	29440	11264	4352	227840	335872
376320	52864	11665920	0	0	10752	232960	14336	0	0	0	0	0	215936	333312
2056320	3454080	6999552	0	0	0	166656	0	0	0	0	0	0	225792	0
0	0	7526400	0	25984	4480	0	0	0	2308992	13440	5376	1792	0	3015936
0	258048	12515328	0	0	0	43008	0	0	0	0	0	0	86016	0
nan	nan	nan	nan	nan	nan	nan	nan	nan	nan	nan	nan	nan	nan	nan
nan	nan	nan	nan	nan	nan	nan	nan	nan	nan	nan	nan	nan	nan	nan
nan	nan	nan	nan	nan	nan	nan	nan	nan	nan	nan	nan	nan	nan	nan
96768	104832	9386496	32256	0	64512	67200	161280	0	0	0	0	0	21504	2967552
0	146496	12386304	0	0	0	192640	0	0	0	0	0	0	176960	0
94080	54656	4779264	40320	2688	34944	44800	13440	112896	5419008	37632	21504	53760	0	2193408
0	0	649	0	4	0	0	0	0	290	14	18	0	0	529
0	342272	12257280	0	0	0	270592	0	0	0	0	0	0	32256	0
0	202496	12257280	0	0	0	256256	0	0	0	0	0	0	186368	0
nan	nan	nan	nan	nan	nan	nan	nan	nan	nan	nan	nan	nan	nan	nan
nan	nan	nan	nan	nan	nan	nan	nan	nan	nan	nan	nan	nan	nan	nan
129024	57344	12257280	0	0	0	0	0	0	0	0	0	0	458752	0
0	1	572	0	137	0	1	134	2	217	0	0	2	1	394
0	207872	11354112	0	0	0	64512	43008	0	0	0	0	0	200704	1032192
102976	125648	3782768	144424	165712	191792	20600	153376	58000	3045080	95296	61456	84568	42408	4828296
5376	96576	8268800	128	6528	52480	46080	63744	14848	989568	17920	1664	0	18368	3320320
nan	nan	nan	nan	nan	nan	nan	nan	nan	nan	nan	nan	nan	nan	nan
10752	264320	8240000	2688	0	83328	119168	43008	40320	2059392	114688	0	0	210560	1714176
0	59776	6638080	0	0	0	96384	17280	41856	5278208	69120	38016	0	47360	616320
10	11	136	13	114	27	2	72	8	431	31	37	5	1	540
412	327	591	0	8	0	70	21	1	0	0	0	0	29	14
903168	1258880	9805824	0	0	0	779968	0	0	0	0	0	0	154560	0
344160	187528	4171920	121392	47184	122736	128744	93744	273336	4628176	354144	139104	143640	56448	2090144
139776	54656	5350016	26880	22400	67200	53312	112000	55552	3048192	86016	17920	17920	47040	3803520
141	88	96	61	29	14	146	57	17	12	6	8	35	119	35
263	243	285	26	64	16	38	56	26	17	2	2	10	29	69
3159520	2017106	4528846	0	509600	0	110656	364070	0	614978	322462	451360	0	129472	694330
nan	nan	nan	nan	nan	nan	nan	nan	nan	nan	nan	nan	nan	nan	nan
nan	nan	nan	nan	nan	nan	nan	nan	nan	nan	nan	nan	nan	nan	nan
nan	nan	nan	nan	nan	nan	nan	nan	nan	nan	nan	nan	nan	nan	nan
nan	nan	nan	nan	nan	nan	nan	nan	nan	nan	nan	nan	nan	nan	nan
nan	nan	nan	nan	nan	nan	nan	nan	nan	nan	nan	nan	nan	nan	nan
nan	nan	nan	nan	nan	nan	nan	nan	nan	nan	nan	nan	nan	nan	nan
nan	nan	nan	nan	nan	nan	nan	nan	nan	nan	nan	nan	nan	nan	nan
nan	nan	nan	nan	nan	nan	nan	nan	nan	nan	nan	nan	nan	nan	nan
292	299	116	28	37	5	58	38	6	16	59	45	62	88	19
2862888	3612448	3119256	574112	11564	110348	239008	1428	5740	202580	25844	100044	662592	1360800	13748
310560	163348	9382848	79268	6300	11720	41596	72672	5760	1262876	52376	5428	118760	119248	1269640
3600576	5096448	3540096	0	0	0	263424	0	0	0	0	0	0	401856	0
5376	2240	8251264	896	0	23296	90496	12096	64064	3175424	18816	9408	2688	73024	1173312
75264	0	7375872	0	0	0	37632	0	53760	4999680	268800	0	53760	37632	0
774144	881664	11096064	0	0	0	143360	0	0	0	0	0	0	7168	0
129024	297472	12257280	0	0	0	134400	0	0	0	0	0	0	84224	0
0	0	0	14336	0	14336	0	0	0	10509408	409584	320432	229376	0	1404928
129024	194432	12257280	0	0	0	138432	0	0	0	0	0	0	183232	0
6720	6272	4406976	1344	17472	21504	13440	17472	9408	6344576	129024	56448	1344	1792	1868608
177156	377832	8584212	29568	854700	88704	0	1228920	24192	205884	335160	233100	8064	0	754908
118272	82432	11354112	0	0	0	183680	0	32256	1021440	10752	0	10752	88704	0
0	14	889	0	107	17	17	70	0	0	0	0	0	17	101
0	100800	12257280	0	0	0	333760	0	0	0	0	0	0	210560	0
0	255360	12386304	0	0	0	87360	0	0	0	0	0	0	173376	0
13	4	552	0	3	13	10	4	19	433	27	9	1	6	353
50624	1792	3659712	36288	51072	16128	4480	25536	14784	5340160	47488	81088	71680	1792	3499776
5164992	4904704	2100672	0	0	0	273280	0	0	0	0	0	0	458752	0
232512	259840	4303040	89600	0	878080	96768	0	150528	1180480	0	0	57792	170240	5483520
9	12	499	23	0	74	15	18	2	60	0	1	4	4	807
443520	282240	7805952	0	0	0	147840	0	88704	3540992	210560	151424	40320	190848	0
258048	1010688	11225088	0	0	0	243712	0	0	0	0	0	0	164864	0
401408	109760	9232384	71680	21056	90048	189504	37632	12544	285376	3136	0	12544	102144	2333184
645120	471296	11096064	0	0	0	517888	0	0	0	0	0	0	172032	0
75264	152320	6352640	57344	43008	82432	40320	152320	96768	3005184	80640	10752	32256	9856	2711296
112896	63168	10838016	16128	0	48384	3584	0	0	0	0	0	0	271936	1548288
0	236544	7648256	0	0	0	0	0	150528	746368	3038784	1081920	0	0	0
63616	174720	6091904	29120	0	0	14336	116480	0	3468864	123648	0	36288	17024	2766400
258048	451584	11741184	0	0	0	161728	0	0	0	0	0	0	289856	0
134400	159488	4986240	67200	0	403200	91840	67200	48384	741888	8064	0	8064	4032	6182400
200704	441280	9232384	0	35840	0	94080	107520	64512	287616	413616	287952	21504	66752	1648640
14336	41216	1395968	0	0	5376	36288	12544	43008	9124864	1412096	94976	77056	124992	519680
258048	2483264	9676800	0	0	0	297024	0	0	0	0	0	0	187264	0
516096	2271808	9676800	0	0	0	353024	0	0	0	0	0	0	84672	0
86016	373632	7483392	32256	10752	344064	474880	91392	102144	910336	0	19712	43008	183680	2747136
129024	1114624	10450944	0	0	0	885696	0	0	0	0	0	0	322112	0
121856	673792	9870336	0	0	0	578816	0	129024	559104	14336	7168	7168	940800	0
0	89600	9332736	0	0	0	189952	0	200704	2343936	322560	0	0	422912	0
0	1408512	9934848	0	0	0	764736	0	0	0	0	0	0	794304	0
349440	369152	3462144	59136	41664	10752	223104	161280	118272	5270272	1039360	64960	361536	31360	1339968
51	209	897	0	0	0	58	0	0	0	0	0	0	226	0
0	33152	2333184	0	0	0	129024	0	727552	7587328	2078720	0	0	13440	0
476672	10752	1906688	824768	439040	545664	111104	457856	13440	529984	20608	7168	100800	3584	7454272
0	357504	10967040	0	0	0	1109696	0	0	0	0	0	0	468160	0
107520	1031296	8279040	7168	14336	0	538496	473088	0	0	0	0	0	795648	1655808
0	1364608	10708992	0	0	0	369152	0	0	0	0	0	0	459648	0
1778112	1125328	4370672	139968	0	29376	393584	54432	365328	2356320	72736	52080	1100736	682704	381024
43	136	297	45	19	26	32	5	19	241	56	34	15	63	134
nan	nan	nan	nan	nan	nan	nan	nan	nan	nan	nan	nan	nan	nan	nan
nan	nan	nan	nan	nan	nan	nan	nan	nan	nan	nan	nan	nan	nan	nan
nan	nan	nan	nan	nan	nan	nan	nan	nan	nan	nan	nan	nan	nan	nan
nan	nan	nan	nan	nan	nan	nan	nan	nan	nan	nan	nan	nan	nan	nan
nan	nan	nan	nan	nan	nan	nan	nan	nan	nan	nan	nan	nan	nan	nan
45	31	21	69	32	35	67	49	35	60	63	87	42	30	18
67	78	253	29	34	20	18	43	25	187	36	53	50	36	163
nan	nan	nan	nan	nan	nan	nan	nan	nan	nan	nan	nan	nan	nan	nan
173	27	84	25	90	29	13	63	67	73	18	90	20	17	141
0	0	580	0	0	1	6	1	4	633	29	128	0	0	115
71680	286720	6594560	3840	2304	7680	124928	6912	48896	4514048	64512	12800	57344	90112	1016064
8	43	861	0	0	2	14	13	31	299	16	17	7	20	169
50	39	62	23	46	12	20	41	3	425	257	277	19	20	39
59	38	45	33	87	50	25	45	28	42	44	59	40	17	72
37	45	90	6	27	7	19	38	3	354	444	199	5	7	72
9	6	171	3	1	5	1	1	19	900	19	46	17	0	236
nan	nan	nan	nan	nan	nan	nan	nan	nan	nan	nan	nan	nan	nan	nan
nan	nan	nan	nan	nan	nan	nan	nan	nan	nan	nan	nan	nan	nan	nan
17	79	774	0	0	0	32	0	3	3	9	4	1	38	0
5	5	230	4	169	21	4	227	14	202	13	11	4	2	139
174	137	220	143	3	5	80	0	24	45	4	11	115	31	39
359744	495152	8617728	2125424	31360	102704	193088	4704	15904	1120	9744	2576	541856	391888	9408
46	44	133	22	0	70	31	1	112	415	52	73	188	127	8
0	0	94	0	0	0	0	0	0	401	359	621	0	0	16
297360	370888	3871784	26880	708624	37632	14336	996744	161280	3271800	1131480	811440	0	104832	1097320
0	1197056	11483136	0	0	0	93184	0	0	0	0	0	0	129024	0
258048	461440	11354112	0	0	0	409024	0	0	0	0	0	0	419776	0
0	5	426	19	145	8	0	142	37	453	8	58	3	28	30
7168	215040	6017536	0	0	172032	53760	0	258048	3202192	263872	408240	78848	247296	1978368
785568	703248	8221696	79856	17360	0	1132432	263872	10976	0	0	0	224	659456	1027712
338688	187264	4040064	72576	145152	725760	93184	653184	80640	628992	72576	16128	8064	179200	5660928
265	552	558	0	0	0	53	0	0	0	0	0	0	24	0
129024	679616	10838016	0	0	0	379904	0	0	0	0	0	0	875840	0
0	29	804	0	57	8	19	41	0	0	0	0	0	20	39
0	1313536	9748480	0	0	0	260736	215040	0	0	0	0	0	146048	1218560
399	362	169	1	73	17	81	106	0	0	0	0	0	49	46
387072	1818880	8902656	0	0	0	541184	0	0	0	0	0	0	1252608	0
329	278	381	0	0	0	13	0	0	0	0	0	0	281	0
0	663936	7362432	0	0	0	53760	45696	91392	3138688	502656	30464	0	790272	223104
420174	299636	6250870	44454	84630	35340	197354	179480	78620	2236224	180680	81470	78306	126766	2608396
88256	122304	4551232	84672	40320	95872	91840	0	752640	5361664	68992	100352	77952	387968	1078336
23	104	44	0	0	0	4	1	1	189	891	181	0	18	1
0	771008	10450944	0	0	0	765184	0	0	0	0	0	0	915264	0
376320	52864	4515840	186368	157696	107520	258048	580608	96768	870912	32256	0	75264	172928	5419008
0	26	564	0	0	0	15	0	3	3	0	8	0	20	0
0	1783936	10579968	0	0	0	353024	0	0	0	0	0	0	185472	0
688128	33600	10436608	0	0	64512	157248	32256	10752	297472	21504	7168	21504	153216	978432
22	10	192	23	17	9	11	18	1	453	62	33	24	4	599
0	2	673	5	50	23	3	13	14	207	247	198	10	8	61
297920	99904	5069120	24640	53760	143360	81088	53760	358400	4032000	0	44800	44800	51968	2546880
341	197	855	0	0	0	33	0	0	0	0	0	0	78	0
5	6	909	2	30	4	8	108	0	96	1	0	0	3	202
292	203	331	9	34	23	18	26	26	24	48	15	60	45	62
2734200	5786424	693840	0	78120	0	75264	170856	0	320880	1993320	911400	0	118272	19824
89964	289842	4517898	7896	416808	665700	180012	1009470	36288	289170	55314	22428	0	21084	5300526
0	0	521472	2688	40320	4032	2688	239680	18368	5361216	12096	27776	1344	13440	6657280
114688	705600	10321920	0	14336	0	155904	129024	0	0	0	0	0	170688	1290240
538	412	317	14	0	0	57	0	1	2	0	0	43	52	1
204544	320256	4798336	768	33024	9216	110208	96768	339072	5488000	199808	192896	141824	32256	935424
379008	2158464	9080064	0	0	0	360192	0	0	0	0	0	0	924672	0
212	174	182	59	15	61	49	41	63	31	46	36	5	16	25
41	74	191	33	36	3	55	65	1	115	85	72	64	86	50
nan	nan	nan	nan	nan	nan	nan	nan	nan	nan	nan	nan	nan	nan	nan
nan	nan	nan	nan	nan	nan	nan	nan	nan	nan	nan	nan	nan	nan	nan
52	18	46	90	23	31	36	6	71	258	64	119	134	42	111
21	9	89	13	95	12	2	99	4	470	34	61	18	5	446
0	333312	8730624	0	0	0	354816	93184	279552	1870848	0	0	0	616448	623616
71680	43008	4773888	0	0	28672	60032	57344	157696	5999616	207872	57344	28672	68992	1347584
361	355	585	0	1	0	44	1	0	41	0	0	1	19	62
nan	nan	nan	nan	nan	nan	nan	nan	nan	nan	nan	nan	nan	nan	nan
13	0	338	20	86	17	6	78	16	544	20	42	3	17	241
84	80	321	64	70	88	77	140	16	24	19	9	12	34	163
39	25	57	21	81	21	3	64	14	269	81	131	50	8	289
1	70	908	0	0	0	72	0	15	106	64	19	0	91	0
96768	18368	9289728	0	0	7168	199808	21504	75264	2061696	205184	141568	25088	72128	688128
7	16	242	8	18	19	4	5	33	358	58	95	36	0	374
43	13	308	46	143	22	9	89	21	216	39	64	30	17	122
155	191	417	53	10	5	111	12	18	37	16	43	88	136	32
0	2	118	0	0	0	0	0	45	867	276	170	1	1	14
43	90	896	0	0	7	98	4	52	53	60	46	0	97	0
0	107904	7090176	1536	0	35328	141568	0	176640	3777536	200704	396288	18432	71552	884736
15	78	871	0	0	0	53	0	21	71	17	19	3	24	0
232	436	453	26	0	11	69	19	1	6	4	0	4	52	49
555	470	120	0	0	0	73	0	0	0	0	0	0	231	0
153	27	192	23	23	155	8	78	16	22	23	11	48	11	200
146	5	306	90	3	126	5	8	6	94	60	16	10	1	312
940968	1549856	3609424	41328	187068	157332	120260	388248	332864	1997828	1613556	409584	142968	370692	1040424
265	79	221	4	69	120	14	83	3	31	7	3	1	27	186
37	26	96	31	32	15	24	58	32	291	111	107	43	71	182
31	41	422	28	61	28	26	33	67	209	58	124	19	34	148
10	85	490	175	12	28	275	30	9	21	4	6	30	115	107
1	93	618	4	83	31	52	31	22	281	146	29	4	69	25
526848	396032	4675776	0	175616	200704	758016	934528	85568	915264	201152	32704	64512	228928	3706752
97	63	773	0	0	42	96	63	5	27	0	0	5	121	241
628760	1474736	7583800	0	0	15624	437888	50344	108520	1214224	307464	25056	65536	882816	107632
nan	nan	nan	nan	nan	nan	nan	nan	nan	nan	nan	nan	nan	nan	nan
203	252	286	9	4	27	41	25	17	51	8	1	2	93	129
193536	1908480	6096384	0	0	0	467712	0	64512	2032128	1128960	0	0	1010688	0
0	473088	8644608	0	0	0	573440	0	0	0	0	0	0	3211264	0
583088	563728	945696	46376	0	212784	163680	8184	259160	1511648	3923112	1142536	881144	2553408	107856
28	78	753	15	93	61	28	194	0	99	5	1	0	96	82
48384	61824	5158272	5376	46592	186368	87808	264320	89600	2308992	217728	35840	35840	109312	4246144
87	115	818	0	0	0	14	0	0	0	0	0	0	12	0
191	397	869	0	0	0	5	0	0	0	0	0	0	29	0
100	173	231	0	23	0	10	46	2	209	28	57	0	2	171
0	147840	12515328	0	0	0	72576	0	0	0	0	0	0	166656	0
2237760	6369664	4173120	0	0	0	31808	0	0	0	0	0	0	90048	0
574	719	143	0	32	0	3	46	0	0	0	0	0	2	9
5	7	332	0	0	0	0	0	0	1	1	7	0	0	0
0	8	455	0	0	0	1	0	0	8	10	16	0	1	0
0	72128	11124736	0	0	0	136192	10752	32256	545664	250432	246848	0	135744	347648
64512	0	3161088	21504	0	136192	0	0	0	859264	444416	452480	35840	0	7727104
7	0	535	0	0	4	0	0	19	799	27	45	3	7	84
0	40	821	0	0	0	7	13	7	327	94	49	0	14	152
0	5	893	0	0	0	12	0	11	203	68	39	0	15	0
1	10	323	6	1	23	3	2	17	417	43	41	15	5	417
14	10	469	0	40	75	23	38	20	115	18	36	8	18	587
22	12	279	14	36	5	1	21	16	392	55	42	9	4	433
1	4	838	0	1	8	33	0	36	410	19	26	2	23	115
371	756	246	3	0	3	70	2	9	6	0	0	7	59	1
0	9	491	0	0	0	1	0	5	841	71	93	0	3	0
55	16	783	22	22	23	22	57	13	193	33	68	8	13	205
528	430	163	20	2	5	104	5	13	2	12	1	60	82	2
0	1363712	8241408	0	0	435456	941248	16128	0	0	0	0	0	743232	1161216
967680	1041152	6483456	0	0	0	727104	0	32256	2161152	741888	290304	0	457408	0
440	618	176	5	0	1	147	3	0	0	0	0	0	98	1
36288	23940	1504636	96768	654528	518784	17472	1160460	20160	1245524	98924	24192	0	75264	7425460
0	176512	4666368	0	0	0	58240	50176	501760	4853296	618800	1194144	0	116480	666624
93870	270410	4289096	107520	71610	403200	203392	81774	537600	3672312	52038	45570	127680	205632	2740696
2710662	269039	4782311	267173	368955	64615	911675	325752	100569	688853	101058	44877	182943	382613	1701305
0	300944	7218288	0	0	0	49616	13888	38192	2996336	190176	594496	0	125552	1374912
54	30	264	14	104	29	20	115	19	154	46	66	16	6	175
17	10	359	14	11	23	26	4	108	627	81	21	4	36	153
377048	170100	6004908	249704	3416	267624	247184	356244	245280	1775060	153244	46032	132384	60760	2813412
1712116	1809780	7049854	133854	34272	546	554722	97916	1750	8890	3752	20300	222908	1038128	213612
56448	31668	2003148	0	46144	221312	10500	59472	271740	5753412	1840748	406308	91392	107436	2002672
14	10	265	40	56	50	13	42	27	514	119	16	54	3	195
2576	6944	4193224	17360	0	611464	6440	468720	235816	124264	26656	0	132664	357616	6718656
nan	nan	nan	nan	nan	nan	nan	nan	nan	nan	nan	nan	nan	nan	nan
182728	303128	4523680	86408	87696	215208	71568	214200	217504	4000080	354144	177912	32760	37296	2398088
1	1	7	11	443	71	4	292	18	217	17	13	2	2	253
163	909	162	7	2	0	88	0	0	0	0	0	0	32	0
293	444	266	10	58	10	54	92	4	1	1	0	20	47	53
25	58	284	37	41	25	7	5	9	280	79	8	20	28	407
10752	1344	331520	32256	14336	7168	14784	161280	403200	7890176	1263360	872704	322560	0	1576960
2216256	1847616	6162240	0	448	448	727040	3008	46528	527360	82368	2496	448	1258048	28096
121	206	231	14	25	17	96	71	41	36	31	18	2	88	55
148	331	404	37	1	2	234	14	21	2	7	5	17	85	1
397124	1119426	6513850	69370	9590	93086	465248	24374	841792	408086	1664936	796572	147014	345352	6580
1	45	66	7	23	7	19	10	34	389	102	141	27	38	444
20	59	432	8	2	172	85	53	68	75	28	17	10	142	169
245504	109312	626304	263424	1208256	2819712	101248	292544	129472	1442560	1127168	323456	382144	351232	3480064
22	50	86	25	24	79	52	33	61	44	54	29	24	54	43
1060584	2097088	4303600	68712	6832	224	2804984	55944	71232	19208	12712	37072	139776	2202144	22288
59	167	168	24	6	95	90	6	15	19	21	9	39	137	63
356	416	63	9	6	3	171	17	7	3	3	1	13	204	51
1066884	98112	1357244	1740032	651140	610624	132608	718592	479808	2424100	600320	436380	942592	167552	1476412
177	137	37	10	11	12	32	24	50	112	431	213	8	55	30
48	62	92	21	43	18	50	71	10	91	128	55	19	56	51
51	29	45	49	57	66	33	44	33	37	16	25	28	24	66
748160	238336	2085888	337792	205184	267904	128576	758016	837760	2870784	1157632	500864	456960	472640	1835904
0	3785152	2848832	0	0	0	931840	1144640	0	374976	1013824	0	0	2379776	423360
1041600	1448272	2190832	0	0	833280	1544256	2152640	624960	364560	1614480	0	0	601440	486080
631680	923776	1770048	1251264	423360	1651776	758464	266112	1915200	987840	112000	109760	235200	1023232	842688
103680	1536256	2216448	0	0	0	64512	0	0	0	0	0	0	8981504	0
21	1	30	169	58	89	1	45	58	268	5	7	149	2	390
0	383	654	0	0	0	288	0	0	0	0	0	0	182	0
299	351	324	0	0	0	153	0	0	0	0	0	0	116	0
139968	2099584	5946944	69824	39936	678912	1143936	282288	35840	292224	86016	29440	4480	1095168	957840
329280	2187136	6146560	47040	0	642880	1394624	0	128576	186368	0	14336	29120	918400	878080
215040	407680	4727744	0	374976	1277696	531776	152768	224000	750400	11200	82880	51520	344960	3749760
487424	896896	4186112	0	0	1705984	478464	250880	487424	874496	71680	0	0	402304	3060736
167076	523208	6905808	130732	276472	625632	1058764	478884	84336	6300	6580	7112	58072	291144	2282280
191744	162176	3013248	57344	268800	349440	76160	514304	364672	3063424	540288	339584	261632	140672	3558912
135552	932416	6329088	81024	43968	144768	930752	242880	130752	1191936	69888	112512	126912	580992	1848960
61824	598080	1947456	0	32256	0	361536	564480	47040	5032384	1810368	185920	2688	122304	2136064
1053696	40320	3166464	494592	709632	451584	32256	59136	215040	2051840	120064	301056	0	8064	4198656
362880	710528	1451968	97104	248080	475664	158144	405440	268800	4322752	2466352	663936	112560	94080	1064112
94080	300608	7986944	40320	8960	138880	29568	270592	40320	715008	43008	0	8064	100800	3125248
26880	548160	2180160	0	0	768	158592	5376	0	8166144	1322496	188160	0	273408	32256
504000	1423744	8386560	0	0	0	966336	0	0	0	0	0	0	1621760	0
129024	1577856	9805824	0	0	0	655872	0	0	0	0	0	0	733824	0
83	103	909	0	0	0	86	0	0	0	0	0	0	168	0
64	95	319	1	25	13	15	23	5	332	96	16	0	41	172
169344	99456	2678144	56448	137536	749504	34944	430080	32256	310464	15680	0	0	64512	8124032
139	219	283	8	4	31	96	25	37	98	13	5	6	90	89
263424	105728	5644800	23296	50176	582400	558208	236544	611072	1652224	154112	43008	48384	1133440	1795584
250880	1283968	8529920	3584	0	3584	591360	107520	0	0	0	0	0	1887872	243712
0	85568	2286592	236544	80640	940800	146944	0	75264	546560	1792	3584	0	79296	8418816
752360	1339436	7392168	42252	1092	7616	2089864	10444	34356	1764	1232	8624	96824	1121372	2996
652288	603904	3211264	0	236544	788480	118272	1813504	0	0	0	0	0	431872	5046272
329	884	121	0	0	0	55	0	0	0	0	0	0	82	0
0	1801856	9289728	0	0	0	1084608	0	0	0	0	0	0	726208	0
438	425	186	0	0	0	158	0	0	0	0	0	0	139	0
751	161	90	32	176	7	20	70	4	14	32	95	11	37	33
8	8	443	2	80	21	18	49	9	529	87	0	0	17	159
147	187	558	11	25	15	39	136	12	10	8	7	2	65	230
0	1550080	8945664	0	0	0	709632	0	315392	1014272	35840	68096	0	263424	0
145152	193536	3042816	126336	43008	201600	311808	1298304	319872	2047136	215264	310016	64512	69888	4513152
277	643	360	0	0	0	113	0	13	2	2	3	5	84	0
1081920	843136	4890816	0	0	517440	393344	793408	312256	1054592	236992	49280	94080	496384	2138752
666624	1069824	4833024	8064	24192	32256	1188096	274176	182784	2129792	1038464	369152	43008	575232	467712
0	0	0	0	0	0	0	0	52	886	312	193	25	0	0
113344	29120	2714432	537152	609728	321216	69888	140224	422464	3199168	47936	327488	79744	209216	4081280
35	20	71	43	55	38	3	49	17	253	127	135	54	1	383
163968	81088	1667456	11200	68544	143360	74816	298368	1052800	5830720	290304	764736	483840	73472	1897728
225792	1708224	8128512	32256	112896	419328	886592	112896	0	0	0	0	0	340480	935424
47	42	101	19	128	161	24	82	203	33	71	12	5	22	46
574336	971712	4849152	4480	36736	31360	425600	257152	100352	2917376	1216768	231168	14336	616000	655872
36	97	217	29	85	172	98	34	14	5	0	5	3	146	84
nan	nan	nan	nan	nan	nan	nan	nan	nan	nan	nan	nan	nan	nan	nan
30	25	103	39	62	30	20	52	38	266	98	86	34	38	194
48	59	236	3	13	11	51	20	32	423	110	148	42	35	99
122850	693616	517692	108570	143112	1543356	336226	274146	100380	3058770	333690	1011360	499800	3520216	638616
162	35	288	22	10	24	60	29	75	157	53	36	63	76	61
25	19	134	42	66	53	19	26	53	126	31	79	30	13	145
96	66	149	43	35	37	17	140	46	27	59	12	39	32	207
2	1	168	1	10	17	4	10	17	370	56	266	21	0	325
26	72	785	10	91	43	117	24	60	160	9	17	4	80	34
60	205	559	11	13	38	74	8	29	102	81	38	24	108	102
335	604	286	4	25	8	53	34	37	2	1	9	15	50	18
46	38	349	16	20	8	29	24	24	298	74	36	20	20	239
51	49	108	19	21	25	33	41	31	142	140	67	15	28	83
44	76	909	2	0	0	109	7	5	3	14	10	0	154	31
34	66	840	0	0	0	54	0	3	42	12	14	3	26	0
0	23	346	0	0	34	21	4	30	500	65	40	29	26	288
50	48	259	19	74	44	6	113	20	163	44	51	13	4	484
13	5	242	13	6	6	13	5	7	744	66	20	50	39	303
13312	554304	10407936	256	256	4608	975552	76800	0	0	0	0	0	439296	430080
119168	169792	5422144	6272	0	75264	150080	285376	87808	2649920	70336	34048	25088	97216	3709888
180	209	199	2	10	14	48	11	4	74	3	1	5	43	212
55	131	687	52	13	22	27	15	2	268	69	10	5	86	77
63	299	518	15	42	58	26	18	1	41	16	1	0	62	261
33	60	322	19	238	71	25	152	17	34	54	25	8	50	95
3	19	265	9	40	6	15	82	8	813	7	25	3	63	169
8	9	372	5	2	12	3	0	25	646	42	206	5	29	139
5	21	36	21	79	63	41	77	69	264	2	10	119	87	218
nan	nan	nan	nan	nan	nan	nan	nan	nan	nan	nan	nan	nan	nan	nan
17	62	139	3	34	4	157	150	12	156	48	7	2	47	251
2024470	1203118	1879920	1298850	98000	351750	1148770	414400	1089774	1078560	560784	329280	457002	715722	252000
823200	1449280	9643200	23520	0	0	265440	36960	0	0	0	0	0	385280	275520
nan	nan	nan	nan	nan	nan	nan	nan	nan	nan	nan	nan	nan	nan	nan
176	138	417	5	101	15	10	66	3	124	66	53	6	10	134
96768	188160	9192960	3584	0	0	147840	14336	114688	2548224	57344	118272	28672	51072	340480
1173480	706552	5137440	22400	84280	0	198912	105000	235200	3337824	648648	482328	0	175616	594720
0	1341312	11225088	0	0	0	283136	0	0	0	0	0	0	52864	0
148512	164480	5845312	7488	98592	59904	149728	172224	118560	3444480	247520	141440	0	63168	2240992
24	16	123	25	121	16	5	76	29	509	133	136	29	12	159
103936	267008	8730624	0	0	0	1096256	0	376320	1930208	47712	129472	25088	195776	0
715092	627816	5366228	200816	934360	325780	107744	675556	429044	276304	1148868	1560888	34496	337120	162288
420	62	571	0	0	8	24	3	4	247	37	5	0	54	26
4	90	388	0	2	0	43	37	1	305	195	41	2	102	80
4	512	664	0	0	0	7	1	18	40	99	17	1	125	23
nan	nan	nan	nan	nan	nan	nan	nan	nan	nan	nan	nan	nan	nan	nan
592116	4753980	4733988	107016	2520	1176	90944	0	0	707868	767760	184800	481572	471772	6888
0	55552	2408448	0	0	0	19712	75264	275968	7128800	649264	457968	0	25088	1806336
473088	119168	6859776	21504	86016	86016	332416	225792	125440	1523200	35840	0	107520	100352	2806272
3612672	4810176	3657024	0	0	0	282240	0	0	0	0	0	0	540288	0
11	46	779	1	1	1	22	0	0	16	0	0	0	30	62
190	175	298	3	1	8	24	7	8	561	42	27	16	10	84
103	48	835	0	0	0	42	0	2	5	8	15	3	21	0
318	346	350	4	19	1	81	20	0	6	4	0	11	56	26
11	13	382	4	14	46	7	30	19	185	104	59	22	9	506
0	0	9633792	0	0	0	229376	0	229376	1121792	43008	39424	0	1605632	0
200704	652288	8028160	30208	10752	9216	336000	451584	64512	275968	3584	7168	7168	818048	2007040
23	85	493	8	4	10	18	20	14	365	14	4	16	21	305
65	61	296	0	5	8	15	29	87	221	254	54	5	35	29
59	33	93	23	37	49	33	113	73	76	43	5	28	17	88
0	315392	3940608	0	0	0	112000	209664	0	5370624	1886976	0	0	201600	865536
34	17	304	51	57	103	20	34	47	167	15	12	10	27	540
92736	919744	6801984	0	0	278208	239232	84672	649152	1975680	197568	0	0	816704	846720
18	14	176	7	44	28	8	53	13	525	135	73	12	7	314
32256	243712	2451456	16128	48384	370944	266560	0	0	6128640	1854720	80640	0	231616	1177344
107	99	160	0	276	57	7	386	1	5	17	9	0	9	155
12	36	178	17	76	62	20	135	35	172	45	31	26	7	271
0	127	908	0	0	0	66	0	39	36	56	83	0	28	0
0	448000	10114048	0	0	0	437248	0	121856	594944	0	0	0	1186304	0
42	18	115	2	52	2	2	57	27	358	79	152	0	3	458
nan	nan	nan	nan	nan	nan	nan	nan	nan	nan	nan	nan	nan	nan	nan
8	14	310	9	11	30	5	32	24	315	68	55	12	1	355
2	0	87	45	23	12	0	9	28	535	50	43	30	5	622
70	38	773	0	5	19	15	22	23	280	54	17	7	18	192
1	49	609	0	14	33	35	27	9	154	40	40	4	4	465
204288	56448	3293696	97216	161728	199808	53760	136192	301056	4158784	104832	175168	143360	65408	3750656
nan	nan	nan	nan	nan	nan	nan	nan	nan	nan	nan	nan	nan	nan	nan
0	260736	6246912	45696	0	426496	443072	0	365568	2120832	14336	21504	76160	575680	2305408
7	2	186	5	16	14	6	38	26	439	31	75	11	0	648
46	1	316	20	45	36	18	50	11	124	11	2	9	0	831
254	278	336	0	27	4	36	57	1	59	44	36	1	44	46
9	49	776	2	39	36	31	13	43	232	26	15	3	58	201
1124928	1947008	8249472	0	0	0	848960	0	0	0	0	0	0	732032	0
0	121	884	0	0	0	80	0	14	146	70	6	0	149	0
0	397	747	0	0	0	98	23	14	0	0	0	0	239	14
25	413	657	0	0	0	187	0	26	13	20	8	0	159	0
195	680	202	0	0	0	305	0	0	0	0	0	0	135	0
nan	nan	nan	nan	nan	nan	nan	nan	nan	nan	nan	nan	nan	nan	nan
22	138	387	1	68	125	134	226	17	12	31	10	1	34	83
430	400	75	3	49	6	139	54	7	0	2	1	2	164	6
18	30	591	5	16	36	54	80	67	218	109	55	4	61	129
25	175	905	5	3	17	90	0	8	3	15	18	1	90	53
129	79	121	7	76	41	13	84	19	73	66	44	1	8	56
516096	1956864	9547776	0	0	0	569408	0	0	0	0	0	0	312256	0
73920	175168	3450048	60480	158592	201600	41664	344512	125888	2876160	197120	62272	53760	22400	5058816
46592	131712	4081280	144256	264320	197120	48384	183232	195776	3537408	176512	244160	57344	37632	3556672
0	794752	9282560	0	0	0	544768	0	93184	265216	0	0	0	1921920	0
129024	61824	6795264	0	64512	193536	53760	43008	290304	2774016	64512	96768	0	486528	1849344
82176	101376	7661568	15872	13184	1536	90752	51584	75136	2600960	4352	96256	39296	128128	1940224
161280	56448	2838528	218624	21504	172032	112896	577024	100352	1254400	7168	0	71680	56448	7254016
0	13	540	0	0	6	3	0	24	726	35	69	6	14	93
369	662	391	0	14	0	38	12	0	0	0	0	0	17	7
210	578	672	0	0	0	35	0	0	0	0	0	0	19	0
288	425	433	0	33	0	41	49	0	0	0	0	0	26	46
452	614	231	0	37	0	27	61	0	0	0	0	0	52	13
0	956032	11612160	0	0	0	189952	0	0	0	0	0	0	144256	0
475	868	108	0	0	0	8	0	0	0	0	0	0	34	0
210	692	332	0	0	0	221	0	3	0	0	0	6	57	0
84	230	351	5	23	6	157	130	0	0	0	0	0	91	166
316	493	308	0	0	0	186	0	0	0	0	0	0	97	0
624	665	37	0	0	0	77	0	0	0	0	0	0	108	0
39	408	317	11	54	24	260	65	2	1	5	6	1	64	57
161448	1182132	6054300	5208	10416	0	458976	179676	119784	2790620	625828	98952	10416	618744	585900
124992	2033920	9499392	0	0	0	403648	0	0	0	0	0	0	840448	0
129024	1078784	10967040	0	0	0	262976	0	0	0	0	0	0	464576	0
0	551488	11096064	0	0	0	509376	0	0	0	0	0	0	745472	0
487424	384384	10967040	0	0	0	204288	0	43008	627200	3584	14336	28672	142464	0
0	672896	10845184	0	0	0	443520	0	78848	495040	142912	0	0	224000	0
nan	nan	nan	nan	nan	nan	nan	nan	nan	nan	nan	nan	nan	nan	nan
0	728448	10845184	0	0	0	293888	0	78848	164640	64512	408800	0	318080	0
14	102	866	0	0	0	57	3	7	7	32	16	1	36	18
217	326	793	0	0	0	92	2	0	18	0	3	0	62	18
0	450240	9816576	0	0	0	656320	0	182784	236544	343392	312480	0	904064	0
0	2469376	9547776	0	0	0	320320	0	0	0	0	0	0	564928	0
0	319872	2483712	0	0	0	97664	0	43008	8236032	1516032	150528	0	55552	0
35	19	231	5	140	43	10	67	15	67	76	133	51	9	381
12	65	832	0	0	0	59	2	21	351	85	29	0	39	24
61	65	483	9	0	48	27	0	41	243	5	12	14	86	297
0	0	44800	0	3136	0	0	0	0	9621360	2088128	724752	109760	0	310464
0	164864	8759296	0	0	0	100352	21504	193536	2030784	717248	284032	0	293888	336896
1	73	904	0	0	25	46	1	20	188	0	6	2	38	110
0	2209536	9289728	0	0	0	880768	0	0	0	0	0	0	522368	0
3218710	1642052	4716984	279166	55874	166274	296236	84354	5812	227080	42828	16008	95472	621218	1434332
250880	942592	10787840	0	0	0	307776	0	43008	217840	26208	64176	7168	254912	0
405	171	539	12	45	0	88	43	1	0	0	2	11	53	68
5	4	197	31	21	16	12	14	11	496	0	8	50	19	586
22	299	598	1	16	2	94	93	0	1	1	0	27	82	242
327	520	191	0	0	4	84	0	5	38	100	32	0	122	0
915824	984928	9600080	28896	26992	0	850080	61824	0	0	0	0	0	159488	274288
152	142	107	9	59	0	7	65	0	92	108	101	0	7	30
153216	133952	4632320	0	0	8064	90048	21504	438144	6320496	299600	249536	129024	187264	239232
56	16	426	2	2	49	36	6	103	368	34	23	16	28	169
1539762	78414	7313964	353360	203924	45710	128492	127932	15946	225946	34272	21728	120708	159768	2532474
3163552	4511752	3564624	98336	2632	5152	293384	56	952	4144	4928	17024	261352	968688	5824
561568	693504	5393248	0	41664	425936	61824	463344	278544	1371440	203056	17360	0	99456	3291456
274	350	324	7	5	10	5	18	19	152	15	18	11	3	31
2	3	292	3	28	19	3	148	14	178	31	33	2	1	776
457940	206654	7854014	92484	5124	98672	96348	210	277984	2954462	3626	74844	354284	419244	6510
13706	41916	1400924	72212	167090	106694	123396	81592	126630	4237982	67872	95970	49546	66458	6250412
0	7168	12773376	0	0	0	0	0	0	0	0	0	0	121856	0
16128	0	1596672	0	0	0	0	0	0	11176704	0	112896	0	0	0
0	8960	3991680	24192	0	24192	6720	0	40320	3991680	0	0	0	24640	4790016
0	0	11354112	0	0	0	71680	0	14336	1419264	0	0	0	43008	0
1218560	0	5877760	0	17920	286720	32256	17920	39424	3136000	64512	32256	670208	39424	1469440
0	0	0	0	0	0	0	0	0	9990400	846272	2065728	0	0	0
4116	589372	2515324	2058	0	0	240002	0	0	51366	243936	504	77994	9169986	7742
0	3675392	4390400	0	0	0	1478400	232960	0	0	0	0	0	2999808	125440
745920	39424	1540672	458752	1055488	965888	29120	143360	123648	2356928	215040	498176	1241408	19264	3469312
176	289	126	7	0	5	81	6	24	6	103	20	83	227	0
nan	nan	nan	nan	nan	nan	nan	nan	nan	nan	nan	nan	nan	nan	nan
nan	nan	nan	nan	nan	nan	nan	nan	nan	nan	nan	nan	nan	nan	nan
80556	237076	1641024	2688	57036	2688	27328	248052	139776	4001984	3832332	174132	139776	298816	2019136
144368	95256	2659608	1203552	679840	1267728	246960	666792	0	900088	1343384	417648	26880	2420208	830088
172256	20636	3695468	77910	1056160	297528	22610	65352	80948	2020074	518308	1320900	415170	34230	3104850
0	35968	6508800	0	0	0	68480	44928	28032	3527424	269312	21632	0	29952	2367872
247520	2305408	8124480	0	0	0	1090656	0	7840	0	0	0	14560	1111936	0
120512	348288	3919624	5760	37288	29184	412360	396032	166840	4126104	2099160	202896	12600	22016	1003736
229152	209832	5447736	0	156240	0	29736	162960	5208	2244648	241304	29512	83328	81144	3981600
1625736	6599348	1965320	133336	4816	51772	664496	5292	88788	11004	105476	37464	896868	709100	3584
1659168	2620464	1351840	43792	1215760	175168	740880	1688960	720384	161504	8736	70336	349440	974848	1121120
358680	1681008	891408	368424	511560	750456	2691360	467208	651168	607152	84112	118496	151872	2256744	1312752
193536	16128	4014976	21504	0	473088	108416	61824	111104	2120832	8064	3584	86016	57344	5625984
591	640	202	0	0	0	34	0	0	0	0	0	0	33	0
160	143	575	17	6	6	35	7	2	225	5	11	18	33	220
317	491	535	0	0	0	60	0	0	0	0	0	0	32	0
2860704	4470256	1922256	352800	390096	126000	549584	1033200	326592	1008	13104	6048	56448	176400	617904
0	0	197	3	461	7	0	485	0	119	2	1	0	0	117
53760	723072	7490560	0	10752	322560	193536	32256	161280	1182720	0	0	0	51072	2680832
1016064	1048320	5152896	10752	322560	5376	0	362880	0	2518656	364672	342272	0	40320	1717632
566272	645120	9888256	0	70784	0	183680	126784	0	0	0	0	0	185472	1236032
330344	358624	6319768	32928	680792	42896	2688	771792	53760	968520	876960	761880	26880	52976	1621592
75516	301266	7400568	16926	6944	62986	82796	5208	13020	2808848	12586	16926	13020	44254	2041536
0	883008	11225088	0	0	0	341376	0	0	0	0	0	0	452928	0
107520	161280	9354240	0	0	0	236544	0	258048	1745408	125440	0	21504	892416	0
133504	25984	1342656	159936	138432	94976	74368	221760	915712	6241536	442176	84672	21504	36288	2968896
1218336	1709568	569184	53760	1672608	188160	209664	3104640	0	1901088	721280	424032	0	56448	1073632
503580	416892	1197112	125440	362628	94976	4928	1389332	1644160	1240456	1484196	1490132	259056	47488	2642024
nan	nan	nan	nan	nan	nan	nan	nan	nan	nan	nan	nan	nan	nan	nan
nan	nan	nan	nan	nan	nan	nan	nan	nan	nan	nan	nan	nan	nan	nan
nan	nan	nan	nan	nan	nan	nan	nan	nan	nan	nan	nan	nan	nan	nan
49	348	564	11	6	0	126	140	0	0	0	0	1	46	165
1	0	137	12	0	4	1	0	3	454	257	20	8	1	541
0	12	310	3	28	31	3	1	3	737	237	23	1	25	117
243712	953344	9382912	0	0	0	1152256	0	150528	444416	63616	43904	14336	453376	0
504000	551040	4181184	0	0	185472	182784	16128	564480	5241600	608160	238560	403200	225792	0
0	1314432	8332800	0	0	0	783104	0	448000	1300992	28672	14336	0	680064	0
129024	3961216	6031872	0	0	0	835968	0	0	0	0	0	0	1944320	0
738	434	250	0	0	0	21	0	0	0	0	0	0	88	0
645120	348544	9461760	64512	64512	0	182784	129024	0	0	0	0	0	113792	1892352
0	523712	11225088	0	0	0	510720	0	0	0	0	0	0	642880	0
nan	nan	nan	nan	nan	nan	nan	nan	nan	nan	nan	nan	nan	nan	nan
1166208	432512	5199744	66240	112320	204480	40960	141120	349888	3008256	279616	291776	70464	46976	1491840
0	0	3942400	0	0	0	0	0	0	6171648	752640	243712	0	0	1792000
25088	2240	1111488	9856	136640	76160	70784	461888	126336	4070080	271936	209216	26432	0	6304256
428800	152448	4286720	21120	63360	105600	284416	487872	161216	2180992	21120	86592	49280	76416	4496448
129024	2440704	8644608	0	0	0	1089536	0	0	0	0	0	0	598528	0
26	544	549	0	1	0	137	1	0	0	0	0	1	186	0
42408	787216	4239600	115872	166212	1013436	2604436	432672	426696	490316	3500	92600	111288	485140	1891008
167	55	98	17	82	199	112	58	85	17	19	31	7	5	36
nan	nan	nan	nan	nan	nan	nan	nan	nan	nan	nan	nan	nan	nan	nan
110	45	448	13	10	47	17	35	58	176	30	44	15	15	294
nan	nan	nan	nan	nan	nan	nan	nan	nan	nan	nan	nan	nan	nan	nan
nan	nan	nan	nan	nan	nan	nan	nan	nan	nan	nan	nan	nan	nan	nan
0	164	908	0	0	0	84	0	0	108	29	0	0	45	0
334	860	44	19	0	5	161	6	3	0	0	0	0	68	0
250880	1798272	9909760	0	7168	0	323904	68096	0	0	0	0	0	261184	283136
58240	30464	5649280	0	0	0	17024	0	44800	6403712	195328	412160	22400	68992	0
96	51	845	0	0	0	34	0	0	0	0	0	0	80	0
167	119	207	1	61	18	13	76	37	34	111	119	1	16	25
1716736	1844416	1876224	0	214592	0	191744	269472	14336	2413824	2141440	1702400	0	105280	411936
1470840	188048	6632976	2865520	94080	90160	266952	23520	10584	19600	52920	3528	893368	227584	62720
72	79	357	36	92	38	25	25	23	180	28	88	57	31	120
237	68	461	165	3	58	42	13	22	7	22	22	189	50	11
375	411	59	173	3	27	56	15	10	2	5	4	105	69	3
0	43008	10273536	0	0	0	499520	0	0	1467648	145152	0	0	473536	0
35840	91392	3474688	90496	112000	132608	110208	250880	141568	4135040	130816	56448	16128	51072	4073216
0	183680	8184960	6272	47936	203840	816704	0	34944	1633856	203840	8960	0	222656	1354752
0	650048	9354240	0	0	0	369600	46592	232960	1559040	0	0	0	378112	311808
223	246	870	0	0	0	38	0	3	44	0	0	0	66	0
0	923328	10967040	0	0	0	333312	0	0	0	0	0	0	678720	0
110592	796224	11722752	0	0	0	154112	0	0	0	0	0	0	118720	0
21504	145600	7467264	3584	100352	103936	99008	51968	93184	2263296	26880	96768	28672	61824	2338560
4986576	2825088	1593648	0	0	0	271488	0	32256	531216	1032192	1629936	0	0	0
645120	976192	10579968	0	0	0	376320	0	0	0	0	0	0	324800	0
5	1	289	0	0	1	0	0	21	909	10	26	18	1	72
1290240	1240064	9676800	0	0	0	383936	0	0	0	0	0	0	311360	0
112	451	390	13	2	17	66	2	4	85	166	17	2	31	2
51	24	600	21	8	66	22	34	9	164	27	3	3	32	415
8	32	366	3	12	21	38	39	48	332	143	70	5	36	110
0	87	775	1	1	1	7	0	17	214	169	86	1	15	159
55	141	308	22	46	79	34	63	92	130	48	34	17	38	75
55	213	394	3	13	17	112	32	43	101	74	29	11	90	110
22	248	483	10	16	34	114	44	30	129	29	11	8	98	115
101	328	368	4	15	5	83	46	11	95	32	17	7	43	110
8	19	65	55	88	41	4	68	68	601	154	124	28	2	154
25	12	82	14	35	19	18	43	15	714	161	140	41	27	181
22	34	254	15	102	32	24	206	30	172	76	38	4	20	65
nan	nan	nan	nan	nan	nan	nan	nan	nan	nan	nan	nan	nan	nan	nan
nan	nan	nan	nan	nan	nan	nan	nan	nan	nan	nan	nan	nan	nan	nan
nan	nan	nan	nan	nan	nan	nan	nan	nan	nan	nan	nan	nan	nan	nan
nan	nan	nan	nan	nan	nan	nan	nan	nan	nan	nan	nan	nan	nan	nan
554400	1928080	7929936	55440	0	10080	881776	18480	6048	0	11088	0	33264	1473808	0
262592	412464	3257984	467696	433008	424096	125200	136512	942272	3700240	315552	22320	253216	389760	1759488
0	3049088	6749568	0	0	0	2132928	0	0	0	0	0	0	970816	0
36	274	891	0	0	0	155	0	0	0	0	0	0	101	0
10304	0	34496	153664	293888	908544	0	14784	1344	5606272	915712	274624	101248	0	4587520
124992	1809024	9378432	0	0	0	913920	0	0	0	0	0	0	676032	0
34874	11284	2010456	36526	61026	21378	13524	107646	24724	5785808	625128	298648	72492	62062	3736824
75320	228144	11751096	156240	1792	2520	276864	1736	2072	1120	1176	3024	152208	246176	2912
46	40	789	10	0	1	51	0	0	0	2	1	12	36	0
4	26	669	0	84	8	11	46	7	240	12	21	0	6	379
14	10	266	5	24	16	5	19	11	586	33	32	5	1	443
28	39	749	16	0	1	41	0	2	0	0	0	17	23	0
526540	802956	10874752	109564	2940	3920	231224	1008	2548	140	476	1288	127148	217728	168
366912	801024	11249280	0	0	0	267904	0	0	0	0	0	0	217280	0
163	158	116	0	310	23	0	325	1	3	19	19	0	0	70
4128432	5088272	2834160	0	0	0	586208	0	10080	0	4928	3472	149520	97328	0
3865120	4966080	1959328	1223040	0	72800	427616	87360	0	0	0	0	0	228256	72800
0	448000	10386432	0	15624	129024	348544	108864	0	0	0	0	0	106624	1359288
68992	312256	6278272	0	0	7168	233408	50176	301056	4638592	236544	57344	52864	6272	659456
4480	686336	9071104	4480	8960	143360	206080	94080	62720	558208	6272	0	0	112000	1944320
0	0	121	0	1	0	1	3	4	840	109	300	2	2	132
2	1	322	7	42	17	0	44	1	765	33	5	22	13	259
59	156	273	28	11	1	12	40	20	424	105	25	17	17	143
301056	0	9533440	0	21504	0	114688	14336	43008	2021376	21504	0	64512	86016	680960
114816	119680	3862912	14912	10752	13120	19392	57600	63744	6676480	384704	98880	72192	94400	1298816
31	70	232	36	36	17	94	83	5	206	29	53	7	9	431
63936	46272	6807168	0	72000	39168	93120	244288	36864	1918080	138816	37440	0	10304	3394944
371	392	670	0	0	0	40	0	0	0	0	0	0	40	0
221760	80192	6948480	49728	15680	44352	82880	0	116928	3698688	88704	14784	23296	58688	1458240
248832	124416	9522432	0	0	9216	9216	36864	82944	1969920	20736	0	0	2304	875520
387072	132160	9096192	0	0	0	31808	0	129024	3032064	64512	0	0	29568	0
nan	nan	nan	nan	nan	nan	nan	nan	nan	nan	nan	nan	nan	nan	nan
nan	nan	nan	nan	nan	nan	nan	nan	nan	nan	nan	nan	nan	nan	nan
0	870496	8586720	0	0	0	31136	16800	0	796640	3360	0	0	6048	2591200
81920	11520	6043648	0	11520	0	4608	150016	20480	2523648	18432	51200	10240	2304	3972864
0	17920	4139520	0	0	0	2560	6400	21504	7470848	114688	143360	0	0	985600
28	81	719	17	13	6	53	27	11	190	28	46	21	80	208
0	960064	7626752	0	220416	344064	797440	301056	0	0	0	0	0	650944	2001664
0	71232	4109504	56192	289792	202368	57344	34944	189504	4205376	1270080	203840	0	17920	2194304
15232	221696	3897216	22272	51200	322560	102656	111872	342528	4064192	346944	293248	137088	460800	2512896
612864	161280	5583872	211456	68096	139776	284928	419328	129024	1175552	0	0	129024	166656	3820544
34	140	880	0	0	0	44	0	0	0	0	0	0	103	0
0	1084160	10063872	0	0	0	1318464	0	0	0	0	0	0	435904	0
448	756	85	0	0	0	184	0	0	0	0	0	0	60	0
129024	705600	10063872	0	0	0	870912	0	0	0	0	0	0	1132992	0
nan	nan	nan	nan	nan	nan	nan	nan	nan	nan	nan	nan	nan	nan	nan
0	1192128	10063872	0	0	0	833280	0	0	0	0	0	0	813120	0
392000	534912	6193600	0	0	0	190848	0	551936	3852352	297472	188160	172480	528640	0
0	1087744	8386560	0	0	0	689024	236544	236544	720384	82432	35840	0	588672	838656
0	1628928	9261056	0	0	0	519680	0	172032	537600	0	7168	0	775936	0
0	1675072	8515584	0	0	0	1563968	0	0	0	0	0	0	1147776	0
258048	2868096	8257536	0	0	0	779072	0	0	0	0	0	0	739648	0
573440	1947008	7225344	17920	10752	43008	142464	458752	0	0	0	0	0	1580544	903168
341	586	169	0	0	0	66	0	0	0	0	0	0	308	0
0	1059520	9547776	0	0	0	915712	0	0	0	0	0	0	1379392	0
184576	384128	3158784	225280	269056	97536	272768	197888	163584	3897344	1113856	177920	228096	428544	2103040
0	1984640	7354368	0	0	0	1039360	0	0	0	0	0	0	2524032	0
120	146	119	277	84	9	129	30	0	23	1	0	40	19	136
nan	nan	nan	nan	nan	nan	nan	nan	nan	nan	nan	nan	nan	nan	nan
96768	1796928	2612736	0	0	0	122304	0	48384	4354560	3548160	112896	0	209664	0
0	130	820	0	2	19	69	79	15	117	71	22	0	44	136
nan	nan	nan	nan	nan	nan	nan	nan	nan	nan	nan	nan	nan	nan	nan
nan	nan	nan	nan	nan	nan	nan	nan	nan	nan	nan	nan	nan	nan	nan
90	175	195	29	2	33	117	23	55	71	19	5	27	102	36
53	237	618	1	0	3	201	13	25	141	19	39	17	87	35
0	1896832	5555200	0	0	0	2412480	896000	0	0	0	0	0	1245888	896000
492	429	97	0	0	0	271	0	0	0	0	0	0	110	0
nan	nan	nan	nan	nan	nan	nan	nan	nan	nan	nan	nan	nan	nan	nan
38	21	235	2	8	44	37	23	109	335	126	53	38	25	127
129024	3410176	6322176	0	0	0	2284352	0	0	0	0	0	0	756672	0
811328	194432	1323392	58240	0	2912000	313600	58240	230720	2084096	1184960	466368	379456	90048	2795520
0	573440	3935232	0	0	0	433664	0	2515968	3265024	670208	0	0	1508864	0
95	46	190	71	60	179	11	107	21	29	8	5	46	31	376
0	775040	6899200	0	0	0	1926848	0	161280	164864	32256	0	0	2942912	0
19	29	614	3	45	18	20	39	63	273	172	146	2	10	34
250	523	227	0	0	0	180	0	0	0	0	0	0	245	0
27	247	771	0	4	0	194	16	61	55	29	31	0	92	6
15	7	159	99	207	53	21	53	22	111	12	45	47	50	530
94	21	340	43	60	36	8	82	15	46	61	38	34	28	322
18	30	343	3	20	10	55	128	29	157	88	8	2	45	296
20	61	347	4	38	74	88	90	32	101	13	11	9	27	323
22	47	384	19	55	146	54	10	14	11	4	12	9	228	270
127	205	142	2	6	57	46	9	15	67	17	5	28	98	176
54	75	431	0	1	63	56	33	147	278	71	22	3	33	72
295	609	188	0	0	0	224	6	0	0	0	0	0	160	2
464576	22400	2097088	472640	360192	882560	13440	275072	62720	1528576	60928	72576	336000	45696	6207936
35	7	337	7	1	4	29	19	92	743	101	56	16	12	73
12	99	863	0	32	33	125	34	51	52	35	30	0	75	56
188160	74816	4250624	37632	112896	91392	183680	129024	399616	5053440	451584	582400	53760	51520	1241856
64512	129920	4419968	7168	0	46592	80192	60480	589120	6122368	529536	95424	10752	188608	557760
301056	1113280	7225344	10752	0	75264	713216	716800	0	0	0	0	0	682304	2064384
0	2407552	8386560	0	0	0	789824	0	0	0	0	0	0	1318464	0
17	239	908	3	0	0	73	0	1	0	2	0	11	131	0
262	398	146	0	24	3	48	22	10	68	147	70	0	84	20
210	383	578	51	7	3	144	3	1	1	0	0	12	70	2
76	31	171	33	69	17	7	63	18	175	41	30	24	22	189
254576	688800	8596784	239960	4816	6048	1583456	72856	504	9576	25088	3416	101416	1308384	6720
114688	1016064	4272128	0	14336	0	297472	258048	0	3555328	2064384	114688	0	750848	444416
28	30	908	71	6	8	56	18	6	65	0	3	13	27	146
374304	145712	4425120	540848	351008	27440	142016	186144	14560	3644480	293776	521584	117600	176848	1940960
nan	nan	nan	nan	nan	nan	nan	nan	nan	nan	nan	nan	nan	nan	nan
30	60	811	77	3	52	42	1	47	43	5	2	24	62	268
720496	1008448	7620480	615888	298928	5712	445760	383376	0	0	0	0	0	279216	1524096
63840	958440	7377216	388360	353136	1848	199136	408128	15456	3584	1064	26824	737072	249368	2118928
50848	747656	8331904	433272	179648	3528	685216	245952	41440	10304	10136	14504	808416	275576	1064000
107	80	865	0	0	2	29	0	9	10	4	5	18	26	1
543	379	283	102	11	4	36	8	2	1	3	0	38	27	4
292	338	506	89	1	4	55	4	5	0	2	0	79	34	2
488	745	228	0	0	0	32	0	0	0	0	0	0	39	0
0	43	857	0	0	0	32	0	16	64	46	52	0	25	0
nan	nan	nan	nan	nan	nan	nan	nan	nan	nan	nan	nan	nan	nan	nan
nan	nan	nan	nan	nan	nan	nan	nan	nan	nan	nan	nan	nan	nan	nan
318	719	396	0	0	0	52	0	0	0	0	0	0	43	0
437	413	511	0	0	0	30	0	0	0	0	0	0	24	0
0	844032	11354112	0	0	0	404544	0	0	0	0	0	0	299712	0
935424	1934464	9297792	0	0	0	508032	0	0	0	0	0	0	226688	0
7776	635552	9980352	0	0	82944	272800	9216	85664	856128	9632	9184	2592	121120	829440
23	143	899	0	0	8	62	0	9	75	22	8	0	41	146
84	63	212	93	257	78	25	94	2	63	13	17	1	11	86
125440	567168	10286080	0	0	0	382592	0	60928	193536	59808	40544	3584	1182720	0
139776	329728	5674368	0	32256	215040	268352	241024	419328	2830464	244608	0	0	128576	2378880
7	67	867	0	1	14	30	11	40	259	41	8	1	21	127
121856	504000	10845184	0	0	0	444416	0	71680	580608	57344	0	7168	270144	0
4156992	5550272	2564352	0	0	0	532224	0	0	0	0	0	0	98560	0
663936	654976	5104512	0	0	594048	96320	594048	221312	1259776	221312	0	0	110656	3381504
8	47	549	1	0	1	13	36	81	157	213	72	4	51	212
55	183	865	4	7	2	48	35	26	103	18	16	4	15	115
0	964544	10235904	0	0	0	499072	57344	57344	297472	0	3584	0	486080	301056
0	872256	10450944	0	0	0	550144	0	0	0	0	0	0	1029056	0
129024	795648	10321920	0	0	0	475776	0	0	0	0	0	0	1180032	0
23296	114688	2560768	47488	258944	89600	168448	754432	188160	1626240	43008	24192	0	0	7003136
578	537	163	14	0	3	80	2	2	0	2	0	9	75	0
393216	727616	8558592	0	34816	129024	435968	184320	36864	339968	0	0	32768	329408	1699840
275968	179200	3877440	0	34048	442624	113792	68096	318528	4202688	150080	150976	150528	78400	2860032
1	8	620	13	36	22	20	21	41	349	22	27	1	30	279
0	194880	7838208	0	0	612864	481152	0	0	0	0	0	0	1162560	2612736
49280	415296	4607680	17920	0	11200	295232	553280	84224	3687936	576128	39872	2240	232512	2329600
0	55	909	0	0	0	94	0	33	67	7	39	0	158	0
18	49	231	29	190	68	5	134	26	129	0	1	15	12	422
322560	205184	2616320	114688	240128	387072	242816	1483776	193536	421344	190176	173376	96768	197120	6017536
42	4	105	50	214	49	18	125	43	51	12	17	64	28	232
31	24	78	38	38	228	19	41	153	71	68	10	16	23	208
25	0	60	0	0	75	0	0	0	820	247	73	4	0	221
nan	nan	nan	nan	nan	nan	nan	nan	nan	nan	nan	nan	nan	nan	nan
0	22	640	0	0	12	50	0	65	435	64	82	12	26	92
29	58	795	6	12	71	65	18	26	89	14	22	10	31	285
58240	107520	5581184	74368	137984	137088	161280	349440	293888	3369632	206752	239680	11648	184576	1989120
0	814464	9261056	0	0	0	1537536	172032	0	0	0	0	0	572544	544768
0	1009344	10192896	0	0	0	665728	0	0	0	0	0	0	1034432	0
0	986496	10579968	0	0	0	680960	0	0	0	0	0	0	654976	0
261632	611968	7064960	81984	12544	190848	345408	87808	307328	1822016	0	0	65856	228032	1822016
125440	742336	10286080	0	0	0	651840	0	60928	275968	17920	0	3584	738304	0
645120	2834496	8386560	0	0	0	424256	0	0	0	0	0	0	611968	0
138240	1238400	10082304	0	0	0	308224	0	0	0	0	0	0	1135232	0
0	1775424	10192896	0	0	0	466368	0	0	0	0	0	0	467712	0
401	329	519	0	0	0	80	0	0	0	0	0	0	93	0
111	187	65	61	39	39	320	19	86	25	11	11	51	107	68
121	143	152	30	14	17	118	8	12	89	45	64	79	396	12
164	59	265	56	48	56	33	21	52	115	29	46	26	12	131
94	261	405	0	0	0	17	0	11	143	22	28	97	232	0
27	90	182	42	10	87	66	23	66	133	12	9	20	58	126
1016064	5126912	5169024	0	0	0	706944	0	0	0	0	0	0	883456	0
378000	1645056	2028096	346752	68544	100800	2199344	338688	148176	1477728	128016	87696	375984	1511104	2068416
46	211	262	10	3	2	87	37	16	155	104	37	10	59	69
34	18	39	91	79	21	10	106	32	109	172	83	81	10	584
45	37	57	0	51	138	16	58	19	221	219	88	5	9	70
23	32	83	10	15	167	20	10	136	88	30	60	69	51	122
nan	nan	nan	nan	nan	nan	nan	nan	nan	nan	nan	nan	nan	nan	nan
nan	nan	nan	nan	nan	nan	nan	nan	nan	nan	nan	nan	nan	nan	nan
nan	nan	nan	nan	nan	nan	nan	nan	nan	nan	nan	nan	nan	nan	nan
nan	nan	nan	nan	nan	nan	nan	nan	nan	nan	nan	nan	nan	nan	nan
71	102	375	47	34	90	78	77	66	35	49	26	81	76	67
65	48	74	157	61	118	95	34	49	31	3	4	29	31	208
9	9	169	6	67	136	13	58	22	198	73	68	45	9	593
67	255	87	173	59	18	159	39	11	31	10	6	62	85	34
541632	452032	4888576	1264256	397152	152544	1153376	398272	43008	227584	116480	71680	974848	1162784	1058176
315	630	111	86	0	0	140	13	2	10	9	0	46	104	29
32	12	171	46	160	142	31	124	45	78	10	20	31	6	477
299	291	791	0	0	0	48	0	0	0	0	0	0	103	0
50176	32704	2173696	17920	8960	71680	49728	54656	194432	7147616	256144	202384	173824	23296	2445184
831488	698432	3990784	0	103936	0	508032	181216	0	3632384	1449728	831488	0	243264	431648
123	202	386	3	14	29	104	26	8	140	111	45	0	42	55
0	47	903	0	0	15	55	0	13	70	18	22	4	35	114
0	878976	8743168	8064	0	274176	509376	172480	117824	508032	3584	34496	8064	530880	1113280
1026048	303488	8048640	30720	15360	27648	195200	1536	7680	1747968	27648	26112	33792	257024	1153536
2240	59584	6496448	9856	40320	21504	43904	0	94080	4562880	90496	84224	6720	28224	1361920
582400	164864	5017152	181440	62720	135744	126336	53760	184128	3579072	139776	89600	263424	67648	2254336
59	92	275	0	3	33	10	9	95	119	304	141	16	19	1
0	0	0	30	5	6	0	0	2	882	43	72	57	0	378
6	18	866	0	0	8	31	18	18	196	20	95	4	0	214
10	9	199	7	1	16	4	9	6	560	56	41	35	4	496
236544	290304	10171392	0	0	0	628992	0	129024	569520	197232	157920	21504	499968	0
116480	82880	5548032	0	78848	118272	273728	827904	112896	1989120	489216	87808	8960	250880	2917376
30	72	519	13	40	20	19	39	29	250	57	27	12	26	269
504000	1288448	9378432	0	0	0	989184	0	0	0	0	0	0	742336	0
0	738752	9483264	0	0	258048	363328	64512	0	0	0	0	0	704256	1290240
1093680	1610336	8776880	0	6944	24304	526400	65968	10416	784	0	0	0	536704	249984
411	800	120	5	0	0	127	0	0	0	0	0	2	65	0
236	378	247	52	2	6	63	9	5	47	17	10	94	89	23
3234336	7010416	1493856	144144	18032	14560	465136	72128	0	0	0	0	0	407456	42336
64	48	96	18	68	49	47	59	34	292	96	99	12	21	155
10	15	311	10	32	21	21	74	23	559	61	70	7	37	201
23	7	127	29	65	116	2	21	2	340	55	17	9	21	684
48384	4480	462336	0	39424	186368	21504	125440	8960	8963584	646912	220416	16128	896	2157568
3072	42624	5308416	5120	512	0	141696	16896	262656	5910016	229376	397824	9728	33792	540672
110592	417408	4476672	12672	29568	32384	215040	0	152064	5637632	68992	470272	77440	79488	1122176
743232	29568	2034816	491008	191744	167104	0	104384	367360	4961600	154112	643776	503552	14784	2495360
69	8	252	44	39	52	5	41	15	301	36	33	3	11	452
17	20	520	20	15	32	11	25	15	256	29	19	10	10	424
96768	2688	701568	360192	200704	123648	5376	74368	175616	5023200	82656	366912	444416	0	5244288
774144	330624	7741440	0	0	0	618240	0	225792	2580480	387072	0	32256	212352	0
217728	1090432	6644736	24192	24192	387072	103936	120960	387072	1862784	120960	24192	24192	7168	1862784
0	404992	11916800	0	0	0	166656	0	17920	308224	28672	3584	0	55552	0
840	1036896	8635326	6762	506014	252912	175314	467846	49264	146020	42686	82814	4016	187824	1307866
0	400960	11225088	0	0	0	554624	0	0	0	0	0	0	721728	0
0	1431360	10662400	0	0	0	329280	0	53760	301056	0	3584	0	120960	0
46	0	880	0	0	6	5	2	15	322	15	14	1	1	170
768128	168448	7438336	7296	6144	219520	92288	114688	115584	1275904	78848	0	8064	89600	2519552
129024	578816	10967040	0	0	0	321664	0	0	0	0	0	0	905856	0
604296	363720	10231704	482916	48272	2688	422100	28560	1344	3612	4032	0	245812	154980	308364
570332	865676	8846740	239596	128520	3640	475300	213136	2128	5376	5768	3024	140504	282352	1120308
488	527	245	11	0	1	67	0	6	0	0	0	29	54	0
701	480	186	12	0	0	64	1	0	0	1	0	12	67	0
711	453	205	52	3	1	28	0	0	0	0	0	34	39	0
96096	128912	5636176	196784	1232	222544	89488	342496	362096	1212624	75936	14224	59920	74928	4388944
1487360	3959200	5171264	373856	4928	672	872032	2240	1344	11424	22848	6720	310464	628544	49504
133	597	646	5	2	1	57	0	2	0	0	0	16	44	0
1057728	4221504	6836928	0	0	0	42560	0	1792	31360	5152	1120	139776	564480	0
8	25	814	0	0	11	8	8	29	371	27	0	0	13	212
119168	137088	5497856	0	0	100352	131712	71680	380800	4806144	255360	17024	6272	117376	1261568
80640	137984	2528960	0	20160	4032	114688	92736	201600	6935040	887040	0	40320	49728	1809472
0	166656	4280640	0	0	0	152768	0	12096	7453376	709184	23744	0	103936	0
763560	408072	9229920	432600	4368	19656	397656	9072	35784	0	70560	4704	1014552	507192	4704
649	248	368	0	0	0	42	1	2	146	6	4	0	34	4
187	251	170	140	10	36	66	7	31	41	10	3	68	51	18
171	106	389	136	7	43	79	12	64	19	11	15	128	45	66
64	49	318	23	69	60	20	63	52	166	37	64	11	9	192
403312	1786624	8515136	0	0	0	1175888	0	2800	224	112	112	7952	1010240	0
0	1209600	10450944	0	0	0	421120	0	0	0	0	0	0	820736	0
584192	344064	6458816	11648	59136	29568	391552	220416	41664	2225216	445760	97216	57344	598976	1336832
0	49	903	0	37	38	18	66	0	0	0	0	0	148	37
0	3	464	0	0	0	18	0	48	319	317	190	0	14	0
0	1228416	10160640	0	0	0	551936	0	68096	286720	3584	0	0	603008	0
129024	1286208	9418752	0	0	0	1024576	0	0	0	0	0	0	1043840	0
129024	5898368	5160960	0	0	0	848512	0	0	0	0	0	0	865536	0
0	1478400	9805824	0	0	0	925568	0	0	0	0	0	0	692608	0
1419264	1478400	8386560	0	0	0	685440	0	0	0	0	0	0	932736	0
462	774	206	0	0	0	51	0	0	0	0	0	0	40	0
1161216	766080	10450944	0	0	0	298368	0	0	0	0	0	0	225792	0
34	2	372	8	34	31	9	21	16	296	19	46	9	10	422
26880	16576	1810816	0	896	1792	0	18368	219072	9304960	868224	88256	2688	116928	426944
0	448896	10192896	0	0	0	1029056	0	0	0	0	0	0	1231552	0
0	1128960	9934848	0	0	0	82432	0	0	0	0	0	0	1756160	0
201600	11648	660352	479808	1111040	981568	20160	357504	27776	1238272	149184	75712	32256	2240	7553280
9	0	23	28	42	35	0	37	11	439	126	137	35	4	421
526960	1985424	3419920	446880	40320	258720	1491392	10080	544320	745136	73920	125664	622160	1855504	756000
1983744	1093008	5403888	0	0	0	510720	0	0	1801296	763056	596736	64512	685440	0
1778112	3721984	6624576	0	0	0	318976	0	0	0	0	0	0	458752	0
174	268	412	1	7	49	22	5	1	24	0	1	1	52	301
30400	335552	5127680	110080	158784	536640	239808	112704	130560	1193280	5760	35840	36160	180160	4668992
125440	67648	4143104	17920	93184	206080	196224	410368	240128	3112704	310016	132608	57344	37184	3752448
0	2323776	9160704	0	0	0	883008	0	0	0	0	0	0	534912	0
0	1229312	8902656	0	0	0	533120	0	0	0	0	0	0	2237312	0
0	2278528	9031680	0	0	0	700672	0	0	0	0	0	0	891520	0
536256	3898048	6999552	0	0	0	508480	0	0	0	0	0	0	960064	0
0	1931328	7612416	0	0	0	1778560	0	0	0	0	0	0	1580096	0
31	214	877	0	0	0	176	0	0	0	0	0	0	183	0
84672	981120	6181056	60480	198016	321664	749952	407680	326144	915712	0	0	12544	470400	2192960
14	165	890	5	0	1	125	3	14	32	6	0	11	193	1
266112	2330048	7503552	0	0	0	2041536	0	0	0	0	0	0	761152	0
250880	1828736	8253056	30016	1344	0	1831872	12992	0	0	0	0	0	693056	448
32	51	825	1	1	0	40	4	7	4	5	8	0	64	19
442	321	337	12	0	0	132	1	0	0	0	0	0	106	0
69	165	642	8	0	38	77	7	91	257	6	5	13	48	75
107	78	120	67	7	34	22	18	17	87	84	34	28	41	47
165	268	742	12	5	25	84	8	17	78	19	2	2	72	33
659	465	280	0	0	0	62	0	0	0	0	0	0	43	0
93	154	103	68	47	19	196	28	32	29	14	13	25	102	58
34	25	76	31	51	67	20	29	56	29	31	28	41	58	79
20	45	36	31	31	31	30	26	45	43	24	36	29	37	40
58	67	76	51	30	42	72	16	41	44	18	18	26	47	37
66	66	42	40	84	25	12	93	13	33	64	29	30	22	86
31	277	611	13	50	38	72	60	21	61	32	23	10	115	71
16	6	305	24	8	23	3	77	6	284	38	19	10	4	700
227	520	607	0	0	1	65	5	11	3	7	6	5	26	0
2765952	2532992	6120576	0	0	0	745472	0	0	0	0	0	0	737408	0
144768	78848	2209792	27584	5824	9792	26880	43200	105664	8633088	454208	225344	252096	35712	649600
14	5	192	30	71	15	2	42	25	422	14	49	22	5	432
594752	283776	6883584	142944	131456	107616	203936	94016	43904	1339200	72800	59488	46208	56352	2842368
304896	438400	3566592	72704	111872	78784	294656	646912	233216	3239104	158784	371904	92992	137856	3153728
1394176	863744	4375168	637952	314160	403200	440832	208432	0	873600	201600	13440	255360	362880	2557856
581	337	314	7	29	0	30	26	0	0	0	0	0	129	14
63	24	734	32	41	17	24	139	2	20	15	2	3	14	401
23	119	626	4	41	50	116	82	33	136	80	40	0	39	104
204160	56896	2126016	179264	47040	51584	160640	165504	192192	6395264	1322160	400912	47872	242688	1310208
57	29	66	28	109	28	15	58	15	113	67	56	39	19	135
60	160	109	42	17	7	159	6	23	85	16	73	52	60	30
254	140	644	27	1	11	43	2	16	36	33	28	117	150	0
389	225	418	27	0	3	84	9	9	45	6	2	0	93	15
186	93	146	72	44	58	59	16	35	32	6	11	37	57	108
28	105	139	0	0	29	20	4	1	394	516	115	0	63	5
147	179	573	2	1	16	159	4	53	180	13	30	4	24	77
118	156	439	23	3	16	49	30	33	124	70	45	75	55	111
485	483	204	13	17	17	33	33	24	2	11	11	18	29	12
25	152	621	15	4	12	97	43	55	144	21	16	30	76	180
43	52	339	23	34	28	30	34	35	304	43	53	12	19	178
33	17	234	9	16	27	20	28	81	458	171	77	5	16	175
26	8	410	9	10	30	29	18	55	353	57	122	8	10	171
62	28	691	21	3	4	14	16	29	373	69	53	34	20	104
36	176	870	40	7	9	130	1	35	74	4	5	17	83	3
105	169	466	11	26	16	62	31	32	139	64	64	21	51	118
36	47	110	14	59	102	30	37	27	135	61	93	34	13	36
44	56	225	8	49	19	16	54	24	366	129	74	17	26	156
164	178	472	9	61	8	38	65	29	117	4	1	16	111	107
45	75	189	9	66	12	17	120	17	159	76	30	0	15	136
412608	61376	3638208	169344	157696	266112	107520	327040	164864	2458176	129024	77952	171584	81088	4679808
51520	64960	4726400	54208	327936	169344	43456	41664	134400	3326400	141120	282240	58240	86464	3394048
155176	59612	861448	237888	129780	27776	40222	204190	449890	6687128	971096	1186290	383796	46942	1461166
74	205	166	2	22	40	54	273	7	19	54	15	10	58	128
40	31	374	0	0	58	13	0	72	363	36	48	12	33	193
327	277	117	39	8	23	134	47	25	9	15	3	31	132	23
42	75	796	0	0	0	124	0	93	20	120	92	14	155	0
52	21	205	25	15	14	13	44	55	503	113	89	65	20	174
39	64	72	29	45	25	46	30	12	61	50	48	21	40	45
0	212800	6881280	0	279552	573440	327040	320768	120064	430528	21168	94864	50176	1180480	2410240
0	98	807	15	103	54	62	133	30	110	8	30	0	23	55
9	1	101	55	78	15	2	36	16	470	14	59	44	4	514
29	71	793	12	41	68	40	207	19	31	1	22	4	83	110
63	10	110	53	261	49	0	48	2	126	34	101	31	0	218
276	604	144	15	2	0	135	3	4	2	8	2	54	228	4
28	186	886	4	2	9	103	3	3	9	6	2	8	180	37
113	168	883	0	0	0	139	0	0	0	0	0	0	169	0
13	58	75	18	15	31	43	16	2	533	457	99	0	13	60
21	41	137	39	19	19	22	3	15	395	107	63	13	14	438
nan	nan	nan	nan	nan	nan	nan	nan	nan	nan	nan	nan	nan	nan	nan
48	13	106	32	496	20	13	319	2	108	22	32	14	4	173
119	263	333	4	23	16	84	87	5	56	24	5	3	41	156
201	695	170	1	7	35	153	21	5	16	100	30	2	76	10
46	296	347	15	0	7	139	7	2	35	18	1	21	296	8
73	434	212	5	44	15	80	39	4	99	197	20	1	92	27
30	70	366	14	18	9	48	33	5	313	31	46	12	47	221
430080	334656	5287296	0	26880	13440	645120	163968	315392	3354624	946176	29568	13440	605248	736512
506688	125888	2689344	52416	0	0	212352	72576	483840	6034560	1169280	392448	521472	363328	278208
454720	210560	4804352	21952	113344	168000	205184	467264	301056	2064384	204288	225792	161280	283584	3216640
16	48	909	0	0	4	33	10	20	168	3	4	1	61	94
nan	nan	nan	nan	nan	nan	nan	nan	nan	nan	nan	nan	nan	nan	nan
nan	nan	nan	nan	nan	nan	nan	nan	nan	nan	nan	nan	nan	nan	nan
41	56	883	1	0	0	57	4	6	19	1	5	1	122	14
31	22	669	4	22	13	4	38	24	321	131	81	4	22	127
106	110	109	26	20	27	71	9	37	469	66	91	39	44	153
8	61	366	1	0	1	44	23	12	489	301	23	2	37	28
1	9	351	5	117	24	4	122	11	405	35	18	0	6	202
18	39	191	16	43	99	9	45	9	306	96	18	7	9	403
12	11	226	33	31	28	14	19	43	500	29	70	50	5	335
37	40	219	25	39	9	51	15	30	359	37	144	57	33	159
4	18	181	2	2	16	9	0	107	218	302	204	36	9	65
78	104	336	26	1	16	83	19	53	86	28	19	94	244	36
376	247	283	50	19	2	72	44	7	11	0	0	23	89	52
17	209	852	0	0	0	119	0	64	103	20	31	3	90	0
32	56	242	19	26	61	52	89	20	122	86	30	14	51	173
0	128	860	0	0	0	54	0	88	185	65	63	0	52	5
3	59	378	13	3	3	21	14	23	469	71	60	25	31	204
nan	nan	nan	nan	nan	nan	nan	nan	nan	nan	nan	nan	nan	nan	nan
99	93	287	22	87	63	18	217	0	0	0	0	0	21	485
145	293	580	0	0	0	199	8	19	62	14	1	2	129	14
0	1182272	10192896	0	0	0	489664	0	0	0	0	0	0	1037568	0
0	2456832	9289728	0	0	0	237888	0	0	0	0	0	0	917952	0
0	129	897	0	0	0	44	0	16	38	2	8	0	131	0
72	18	307	34	72	27	14	42	33	240	50	70	34	30	138
241024	17024	1006208	530432	904960	537600	17024	253568	178304	3572352	324352	264320	140672	17920	4896640
86	310	175	101	12	41	139	13	25	20	20	11	53	164	15
61	208	809	3	4	1	68	63	41	30	19	27	7	40	147
38	71	108	25	22	141	26	441	10	1	6	6	7	6	480
376320	1628928	7777280	0	0	0	1781248	0	125440	218624	3584	0	10752	980224	0
34	25	214	7	36	46	17	49	55	128	113	78	25	16	176
8	12	142	0	2	3	12	14	57	849	221	113	9	8	59
188160	185472	3857280	37632	51072	131712	282240	102144	465024	3917760	1116864	478464	204288	190848	1693440
612864	34048	2335872	924672	554624	262528	41216	439040	76160	1094912	41216	135296	354816	22400	5972736
243712	962304	9626624	14336	0	0	637056	136192	0	0	0	0	0	715904	566272
0	1089536	9031680	0	0	0	481152	0	0	0	0	0	0	2300032	0
537600	249536	5376000	56000	0	33600	298816	134400	172032	4130560	504000	173376	82432	258048	896000
20	25	648	4	10	18	48	60	14	188	38	2	0	11	418
0	831040	10035200	0	0	0	441280	0	71680	286720	0	0	0	1236480	0
21	81	907	2	0	0	48	12	29	129	11	17	4	36	100
92	170	904	2	0	0	138	3	8	6	6	5	4	79	2
329728	397376	7006720	0	0	57344	247744	157696	354816	2677248	64512	0	129024	261632	1218560
0	275776	6919168	0	0	0	421952	73728	313344	3863552	176128	75776	0	242304	540672
206	193	180	8	3	1	26	15	5	133	12	12	1	17	191
0	28	907	0	0	0	29	0	64	212	59	22	0	77	0
118272	1236032	9106944	0	0	0	387520	0	236544	806400	21504	0	10752	978432	0
24	49	133	19	24	3	5	89	54	624	210	56	13	12	177
129024	314496	5132288	0	153216	8064	155904	591360	0	1499008	160384	43008	0	2688	4712960
430080	478464	7139328	32000	43008	86272	250432	387072	129024	763392	118272	10752	53760	303296	2677248
34	30	589	20	9	17	34	28	22	370	17	19	28	30	225
224224	75520	2780256	318528	89088	218016	104256	90720	489440	4538112	136864	74816	114368	34944	3613248
5	29	365	0	0	1	27	1	147	819	19	79	4	18	11
147	97	43	55	101	100	82	89	19	7	7	4	12	46	57
0	1192128	7380800	0	0	0	710976	392000	0	1086400	347200	0	0	527296	1265600
438	455	137	0	49	7	80	74	0	0	0	0	0	107	17
445	646	190	1	32	5	70	32	13	0	3	1	2	61	2
75	61	192	0	10	5	11	20	34	172	217	196	0	13	19
1157184	5524736	5233536	0	0	0	658560	0	0	0	0	0	0	328384	0
386	863	205	0	0	0	36	0	0	0	0	0	0	7	0
31	9	439	0	6	10	16	9	75	687	47	40	2	14	134
167104	34496	2049600	106176	26880	278656	19712	43008	130816	5419008	76160	45696	421120	13888	4070080
16	10	281	21	110	37	10	107	3	451	34	42	4	1	233
33	9	399	4	22	8	11	19	14	297	57	35	14	14	367
118272	124992	4240000	49280	90368	310144	100160	322304	163968	2280320	118272	35840	44800	94976	4808704
54272	142336	5456384	0	2048	0	180224	27648	174592	5943296	252928	216576	17408	157184	277504
1	0	427	9	8	6	5	0	5	291	16	30	5	7	718
2	35	618	4	0	18	29	2	61	460	9	30	11	37	173
0	109	843	0	0	0	55	0	4	3	8	11	0	68	0
9	5	145	8	22	13	4	29	2	566	27	36	10	8	586
238	549	334	6	4	0	63	7	4	51	9	5	1	102	72
376320	933632	10411520	0	0	0	609728	0	50176	297472	0	0	10752	212800	0
125440	425600	10662400	0	3584	0	612864	50176	0	0	0	0	0	717696	304640
329	175	110	12	22	87	18	15	183	30	96	76	21	16	23
326592	1502144	9757440	0	0	0	1266048	0	0	0	0	0	0	50176	0
4	49	906	0	0	2	37	13	20	238	9	21	0	15	89
19	100	854	2	1	0	49	25	40	271	9	6	10	4	115
20	55	754	4	0	9	33	19	27	300	34	7	20	18	233
nan	nan	nan	nan	nan	nan	nan	nan	nan	nan	nan	nan	nan	nan	nan
nan	nan	nan	nan	nan	nan	nan	nan	nan	nan	nan	nan	nan	nan	nan
nan	nan	nan	nan	nan	nan	nan	nan	nan	nan	nan	nan	nan	nan	nan
nan	nan	nan	nan	nan	nan	nan	nan	nan	nan	nan	nan	nan	nan	nan
154	445	775	0	1	0	95	12	2	0	0	0	0	31	18
0	747264	10321920	0	0	0	475776	0	0	0	0	0	0	1357440	0
755136	2067264	8249472	0	0	0	1373568	0	0	0	0	0	0	456960	0
632	532	195	0	0	0	37	0	0	0	0	0	0	100	0
48	189	898	0	0	0	75	0	0	0	0	0	0	58	0
nan	nan	nan	nan	nan	nan	nan	nan	nan	nan	nan	nan	nan	nan	nan
0	951104	10321920	0	0	0	669760	0	0	0	0	0	0	959616	0
129024	755328	11225088	0	0	0	539840	0	0	0	0	0	0	253120	0
nan	nan	nan	nan	nan	nan	nan	nan	nan	nan	nan	nan	nan	nan	nan
nan	nan	nan	nan	nan	nan	nan	nan	nan	nan	nan	nan	nan	nan	nan
129024	645120	12128256	0	0	0	0	0	0	0	0	0	0	0	0
13440	4480	5764864	30912	291648	120960	56000	177408	77952	2298688	35840	69440	26880	119616	3814272
537600	226688	9569280	28672	7168	0	146048	43008	86016	1254400	14336	7168	71680	272384	637952
471744	100352	4657408	86016	52416	13440	52416	50624	130816	5088384	119616	331072	198912	4480	1544704
321	197	775	0	0	0	104	0	0	0	0	0	0	136	0
815	284	337	0	0	0	46	0	0	0	0	0	0	44	0
258048	1337728	10192896	0	0	0	758016	0	0	0	0	0	0	355712	0
1080576	4904256	5725440	0	0	0	460992	0	0	0	0	0	0	731136	0
521	794	137	0	0	0	35	0	0	0	0	0	0	44	0
0	305088	9676800	0	0	0	403648	0	215040	1913856	7168	14336	0	366464	0
126336	164416	5100032	86912	163968	198016	230272	217728	145152	1539328	0	53760	53760	113344	4709376
430080	172480	9139200	0	43008	43008	602112	236544	0	0	0	0	0	408128	1827840
0	119168	4833024	89600	86016	372736	54656	32256	87808	1155840	8960	1792	0	189952	5870592
0	1748992	10536960	0	0	0	232960	57344	0	0	0	0	0	25088	301056
280	303	828	0	0	0	74	0	0	0	0	0	0	37	0
192	191	542	0	69	0	45	76	1	67	52	30	4	20	151
1344	17920	1610560	14784	5376	45696	24192	5376	45696	8296960	267008	141568	29568	3584	2392768
295680	46592	2867200	277760	256256	91392	3584	107520	23296	2623488	53760	80640	175616	12544	5987072
nan	nan	nan	nan	nan	nan	nan	nan	nan	nan	nan	nan	nan	nan	nan
141568	120064	3403008	54656	162176	270592	36736	73472	155904	3577728	96768	223104	112896	17024	4456704
258944	5376	2069312	336448	451136	78400	38976	88704	42560	3099712	40320	211008	100800	1792	6078912
0	320768	8943872	0	0	0	236992	50176	75264	2356480	111104	10752	0	219968	577024
0	24448	1920768	0	0	0	32448	1664	15488	10318720	425472	91520	0	31936	39936
4757760	1309056	5225472	0	0	0	580608	0	0	0	0	0	0	1029504	0
0	34	904	0	55	49	45	57	5	21	0	0	0	62	186
57344	194880	4748800	0	50176	150528	60480	100352	114688	3709440	150528	57344	0	45696	3462144
0	1190784	10967040	0	0	0	313152	0	0	0	0	0	0	431424	0
338688	1202432	10374336	0	0	0	504448	0	0	0	0	0	0	482496	0
0	47	777	0	0	0	72	0	8	11	12	15	0	24	0
1062432	1123136	8767808	0	0	0	452256	0	118048	506912	6944	0	62496	802368	0
330	706	373	0	0	0	79	0	1	0	0	0	0	36	0
0	110	825	0	0	0	34	0	5	28	2	0	0	57	0
5376	161280	7472640	10304	55552	78400	42112	12544	66304	1824928	274736	241584	11648	24192	2620800
139	49	798	0	6	9	4	9	34	319	31	32	10	2	88
20	65	428	10	28	52	4	45	5	136	28	13	8	1	670
122304	67200	1262464	11648	91392	15680	70336	176064	43904	8260672	596736	563136	33152	45696	1542016
241920	0	1983744	126336	21504	497280	0	516096	80640	3474688	237440	142464	96768	193536	5289984
20	49	889	7	44	18	28	29	5	183	23	0	7	56	104
63	33	116	6	93	115	5	64	113	11	38	2	0	25	95
721	292	240	12	31	10	97	26	8	3	1	0	11	66	10
34048	0	637952	235200	12992	250880	0	77952	18816	1949136	256256	156464	128128	0	9144576
285	122	160	12	109	18	45	93	17	24	80	70	7	60	44
0	66	622	4	199	126	19	190	4	5	8	8	4	21	215
72576	94080	2211328	53760	40320	26880	206080	524160	419328	5169920	371840	214144	96768	14336	3386880
92288	11200	994560	245504	201600	192640	14784	34048	45696	4973696	93184	140672	525952	7168	5329408
0	81	901	0	0	0	67	14	18	18	15	23	0	102	44
88	42	112	23	167	7	4	135	24	435	79	142	15	10	60
17	37	462	7	51	25	25	57	31	162	135	53	10	9	290
0	1492736	10286080	0	0	0	413952	0	64512	275968	14336	3584	0	351232	0
3	85	904	2	75	34	62	24	17	16	8	35	3	105	40
340	417	612	0	0	0	62	0	0	0	0	0	0	55	0
370	315	537	0	0	0	137	0	0	0	0	0	0	77	0
0	859712	9370368	0	0	274176	787136	0	0	0	0	0	0	272384	1338624
3370752	3683008	4447296	0	0	0	46592	0	0	0	0	0	0	1354752	0
286720	45696	6379520	28672	0	28672	130816	100352	301056	3644928	17920	164864	172032	325248	1275904
10	24	410	8	6	114	42	9	27	137	8	34	20	59	480
806400	484736	6988800	25088	89600	175616	463232	419328	93184	537600	3584	17920	64512	216832	2515968
0	1145984	10160640	0	0	0	445312	0	68096	290304	0	0	0	792064	0
129024	54656	1403136	31360	42560	17472	4480	53760	26880	8614592	335552	748160	86016	21504	1333248
0	5	907	0	0	0	37	14	16	188	15	26	0	10	177
0	14	402	0	0	0	5	0	65	152	333	329	0	7	0
2903040	3658368	5342400	0	0	0	721280	0	0	0	0	0	0	277312	0
139	182	388	2	53	0	42	100	27	165	53	78	2	11	48
593	399	323	22	1	1	69	6	0	0	0	0	0	61	0
43904	61376	3619392	27776	9408	95424	71232	64064	97664	5687808	179200	94976	33152	12096	2804928
258048	357952	12128256	0	0	0	92736	0	0	0	0	0	0	65408	0
nan	nan	nan	nan	nan	nan	nan	nan	nan	nan	nan	nan	nan	nan	nan
129024	559104	11612160	0	0	0	212352	0	0	0	0	0	0	389760	0
0	0	0	0	0	125440	0	0	0	9691136	422912	243712	35840	0	2383360
1032192	86016	11741184	0	0	0	39424	0	0	0	0	0	0	3584	0
451584	30464	4465664	157696	0	551936	54656	157696	0	0	0	0	0	15232	7017472
185856	20736	2937600	233344	248320	218880	37440	62976	31488	1813120	76800	5120	76672	82368	6871680
21504	20608	989184	0	43008	193536	43904	709632	0	0	0	0	0	0	10881024
0	223552	9132032	0	0	0	189504	28224	84672	2327808	129024	12096	0	490112	285376
71	38	184	18	60	8	19	55	9	125	95	139	24	42	68
248	141	909	0	0	0	33	0	0	0	0	0	0	32	0
129024	1735552	10192896	0	0	0	489664	0	0	0	0	0	0	355264	0
31	92	88	15	55	13	76	33	11	63	43	58	9	46	69
34	44	830	0	0	0	27	0	9	52	26	23	2	24	0
0	2240	10644480	0	0	0	33600	3584	17920	1587712	186368	0	0	71680	354816
249984	2582720	9874368	0	0	0	68992	0	0	0	0	0	0	126336	0
111	122	898	0	0	1	17	10	0	0	0	0	0	82	27
287	379	776	0	0	0	44	0	0	0	0	0	0	47	0
8	15	200	20	3	9	25	19	12	747	27	10	42	47	348
393	805	199	0	0	0	44	0	0	0	0	0	0	88	0
0	0	0	0	0	0	0	0	0	12088832	559104	254464	0	0	0
365568	138880	8133888	18816	6272	0	275968	37632	16128	2798208	213248	47488	60928	224896	564480
6720	29568	7213696	0	1344	30912	129024	9408	112896	3836224	28672	89600	9408	57792	1347136
0	0	2688000	14336	56448	20608	0	60928	3584	6358912	144256	163072	5376	0	3386880
1814400	1909376	8104320	0	0	0	717248	0	0	0	0	0	0	357056	0
11200	20160	6294400	8064	21056	31360	141120	21504	142912	4615296	47040	68992	8960	29120	1441216
50	42	240	9	37	9	8	36	9	326	64	44	18	11	306
nan	nan	nan	nan	nan	nan	nan	nan	nan	nan	nan	nan	nan	nan	nan
nan	nan	nan	nan	nan	nan	nan	nan	nan	nan	nan	nan	nan	nan	nan
129024	916608	11612160	0	0	0	108864	0	0	0	0	0	0	135744	0
5643680	3311952	3298736	0	0	0	247856	0	28560	30240	13552	0	118048	209776	0
231680	139328	5854208	71424	124288	75040	77504	155072	42944	2725024	58848	153184	63200	33280	3097376
251	87	108	130	23	41	27	9	38	54	71	151	60	35	4
821	489	108	0	29	0	21	13	0	0	0	0	0	40	3
1573824	2285696	1289792	524160	0	454272	562240	23296	745472	425152	1141504	250432	2096640	1366848	163072
nan	nan	nan	nan	nan	nan	nan	nan	nan	nan	nan	nan	nan	nan	nan
531	718	255	0	0	0	13	0	0	0	0	0	0	11	0
2725632	1500352	8455104	0	0	0	146944	0	0	0	0	0	0	74368	0
0	290304	10457088	0	0	0	433536	98304	24576	282624	0	0	0	185472	1130496
nan	nan	nan	nan	nan	nan	nan	nan	nan	nan	nan	nan	nan	nan	nan
18816	8960	2469376	28672	54656	48384	7168	49280	26880	2628864	2688	18816	10752	4480	7524608
2286144	2248512	5007744	0	0	0	4480	0	32256	1669248	794304	729792	0	129920	0
0	135296	5788160	9856	30464	305536	131712	32256	17920	505344	2688	2688	8960	37632	5893888
283	476	609	0	0	0	22	0	0	36	1	0	0	15	42
84	89	322	27	21	11	55	41	14	45	40	55	49	38	346
nan	nan	nan	nan	nan	nan	nan	nan	nan	nan	nan	nan	nan	nan	nan
12	17	447	2	89	9	0	111	8	361	59	42	0	7	192
74880	31104	4174272	47040	5760	68480	63616	27392	152128	5425280	33216	20416	103360	52928	2622528
107520	25984	5791744	45312	0	35328	2368	40320	55424	2771776	30464	42560	5376	37184	3911040
0	279360	12183552	0	0	0	135744	0	0	0	0	0	0	303744	0
0	478464	11088896	0	0	0	364672	64512	0	0	0	0	0	253568	652288
nan	nan	nan	nan	nan	nan	nan	nan	nan	nan	nan	nan	nan	nan	nan
0	928256	10407936	0	0	0	224000	0	129024	931840	0	14336	0	267008	0
5	122	109	10	77	32	267	76	12	62	13	14	6	91	221
38	613	348	8	0	0	136	0	1	7	6	12	28	288	1
0	340480	9210432	14784	0	162624	349888	0	103488	837312	0	0	0	448000	1435392
324072	159936	974232	390656	3018232	177856	6720	1259776	285824	4299736	182336	337960	90944	13440	1380680
0	835072	9748480	0	0	0	490560	161280	53760	304640	0	0	0	394688	913920
463680	176512	3881024	145600	17024	5824	95424	77056	92288	5386304	323008	161728	577472	42560	1456896
2071720	3048080	3836616	37632	83496	0	239232	200592	0	1223320	1136688	473144	213248	122752	215880
688128	411264	9977856	0	0	0	163072	0	100352	1218560	28672	0	86016	228480	0
29	31	204	26	150	126	0	201	2	23	2	0	1	3	732
90	31	51	31	122	20	4	68	20	169	57	71	48	8	131
202	272	178	34	10	22	83	25	28	60	29	23	28	96	35
nan	nan	nan	nan	nan	nan	nan	nan	nan	nan	nan	nan	nan	nan	nan
nan	nan	nan	nan	nan	nan	nan	nan	nan	nan	nan	nan	nan	nan	nan
nan	nan	nan	nan	nan	nan	nan	nan	nan	nan	nan	nan	nan	nan	nan
nan	nan	nan	nan	nan	nan	nan	nan	nan	nan	nan	nan	nan	nan	nan
nan	nan	nan	nan	nan	nan	nan	nan	nan	nan	nan	nan	nan	nan	nan
nan	nan	nan	nan	nan	nan	nan	nan	nan	nan	nan	nan	nan	nan	nan
nan	nan	nan	nan	nan	nan	nan	nan	nan	nan	nan	nan	nan	nan	nan
162	135	219	21	11	10	38	5	13	192	10	10	28	40	135
71	58	160	43	24	16	40	50	14	152	52	35	50	34	100
nan	nan	nan	nan	nan	nan	nan	nan	nan	nan	nan	nan	nan	nan	nan
nan	nan	nan	nan	nan	nan	nan	nan	nan	nan	nan	nan	nan	nan	nan
77	47	44	63	27	28	52	38	23	57	43	46	44	24	34
173	217	241	28	30	48	30	22	61	36	34	36	28	63	24
114	159	125	45	36	25	63	27	21	52	30	26	51	76	47
375	474	381	23	0	2	53	1	4	20	1	1	7	30	10
60928	77056	5666304	0	0	60928	116032	182784	225792	4411904	559104	82432	7168	172480	1279488
145	224	168	2	57	1	14	101	3	70	142	74	1	10	27
158592	90496	2243584	219072	71232	40320	38080	86912	471296	6632640	173376	129024	478464	22848	2046464
251328	444416	5712000	0	129024	419328	182336	419328	366912	1842512	379456	210672	22848	264320	2257920
48	292	840	3	3	2	37	52	5	6	14	6	3	72	132
103	54	292	25	106	11	18	77	28	140	101	35	0	4	164
131	246	102	7	79	58	39	159	114	0	15	22	0	11	97
396	547	232	6	0	36	76	0	15	27	46	10	22	25	6
125440	1120896	10286080	3584	0	0	456064	60928	0	0	0	0	0	555520	293888
168000	64512	2666944	80640	145152	211904	32256	165760	131712	3963904	99904	234304	184576	25088	4727744
0	564032	9934848	0	0	0	711424	57344	114688	602112	0	0	0	616896	301056
0	1096256	8870400	0	0	0	410816	0	268800	677376	118272	10752	0	1449728	0
414	762	138	0	0	0	121	0	0	0	0	0	0	98	0
20160	88704	3872960	32256	0	217728	190400	0	362880	4881856	247296	211456	165312	83776	2527616
0	117	906	0	0	0	131	0	32	33	52	12	0	119	0
202272	128688	4407984	115136	297248	136192	214592	235984	531776	4453008	419664	303968	160384	288064	1007440
81	96	898	0	0	3	66	5	6	3	6	11	1	71	23
108	365	123	9	26	24	154	81	63	17	124	44	21	83	20
0	0	4793600	53760	515200	215040	0	188160	5376	3061856	691712	250656	22400	0	3104640
45	23	531	1	6	8	45	28	8	409	62	48	1	18	198
4	3	455	2	3	9	9	14	14	440	33	9	7	13	349
244	750	164	21	18	16	171	16	21	2	1	1	13	86	9
24	129	127	11	21	11	265	75	2	103	19	5	4	102	215
0	429184	10723328	0	0	0	525056	0	86016	627200	3584	0	0	508032	0
nan	nan	nan	nan	nan	nan	nan	nan	nan	nan	nan	nan	nan	nan	nan
56	43	358	3	78	14	0	62	19	167	142	152	8	12	138
108416	35840	1360128	352128	314496	278656	14336	138880	64512	1876224	14336	23296	172032	4480	8144640
0	252672	9461760	0	0	0	331520	0	258048	1784832	89600	17920	0	706048	0
114688	859264	9977856	0	0	0	348544	0	172032	1046528	200704	0	14336	168448	0
653184	3665536	7652736	0	0	0	516544	0	0	0	0	0	0	414400	0
366	781	211	0	0	0	76	0	0	0	0	0	0	99	0
289	471	397	0	0	0	85	0	0	0	0	0	0	137	0
52	44	486	6	1	1	20	5	8	494	109	35	27	49	64
286720	229376	5282816	0	17920	322560	140672	256256	317184	2677248	200704	12544	17920	153216	2987264
0	28	893	0	2	14	26	17	7	13	32	16	0	42	157
560	485	255	2	1	7	67	14	10	1	1	1	11	32	6
22	195	878	7	24	30	51	59	29	37	50	23	4	29	42
29	50	890	1	1	3	15	2	3	276	28	18	2	22	120
122	270	895	0	0	0	46	0	14	40	10	3	5	42	0
0	66240	4668032	0	0	0	31104	39552	14592	5987712	169344	93952	0	28224	1803648
131712	22400	4605888	40320	45696	118272	34048	77952	63168	2541504	17472	14784	51072	44352	5093760
12	32	902	0	1	0	19	3	5	156	32	11	0	52	65
21	7	902	0	0	0	4	0	5	287	32	10	1	8	10
49152	180096	8122368	10240	4608	7680	112448	28160	186880	3390464	135168	23040	2048	137536	512512
1818880	1323840	7392000	680960	69888	10752	883456	143360	0	0	0	0	0	229824	349440
11	58	873	0	0	0	20	0	18	15	59	113	2	10	0
365568	4928	11698176	3584	0	7168	45696	3584	3584	66864	121968	155232	10752	71232	344064
nan	nan	nan	nan	nan	nan	nan	nan	nan	nan	nan	nan	nan	nan	nan
13	4	359	11	40	14	1	22	11	242	34	81	15	11	644
265	190	158	41	8	19	64	11	21	27	31	24	117	124	13
584	742	89	2	6	0	54	5	1	0	0	0	0	48	1
1747200	2087232	6296640	0	0	349440	249984	192192	215040	14784	21280	17696	0	505344	1205568
7	2	125	3	3	23	0	12	6	438	49	28	10	4	816
0	58	893	0	0	0	31	15	14	176	54	35	0	62	115
0	24	901	0	0	25	16	0	12	59	26	50	2	31	282
0	24	842	0	0	0	11	0	22	102	35	29	0	34	0
49	28	64	17	113	4	1	77	5	290	92	131	14	3	266
19712	33152	1136576	64512	326144	392896	12544	43456	32256	2292080	46144	136976	180544	7616	8177792
30	5	905	0	0	2	26	0	18	220	7	22	6	20	46
38	22	904	4	1	4	13	24	4	53	2	8	4	60	277
0	27	902	2	0	12	19	0	5	152	1	3	0	16	148
0	88704	5221888	0	26880	166656	121856	53760	0	3058944	166656	0	0	122752	3874304
6	1	475	3	8	1	1	0	12	745	22	35	0	5	218
106624	210112	10129280	0	0	0	97664	0	25088	2128000	60928	19712	6272	118720	0
18	0	271	4	2	11	2	3	14	691	26	18	27	2	432
1032192	11648	11612160	0	0	0	116480	0	0	0	0	0	0	129920	0
0	21	850	0	0	0	30	1	5	102	24	33	0	43	9
0	890624	7768320	0	0	456960	370048	60928	84224	206528	116928	282240	26880	110208	2528512
0	64	403	0	0	0	28	37	6	427	91	26	0	4	249
0	158144	2392320	0	0	0	94528	9856	49280	8875776	987392	212352	0	43008	79744
0	2283008	9504768	0	0	0	236544	78848	78848	133168	100912	45472	0	161280	279552
nan	nan	nan	nan	nan	nan	nan	nan	nan	nan	nan	nan	nan	nan	nan
nan	nan	nan	nan	nan	nan	nan	nan	nan	nan	nan	nan	nan	nan	nan
nan	nan	nan	nan	nan	nan	nan	nan	nan	nan	nan	nan	nan	nan	nan
nan	nan	nan	nan	nan	nan	nan	nan	nan	nan	nan	nan	nan	nan	nan
nan	nan	nan	nan	nan	nan	nan	nan	nan	nan	nan	nan	nan	nan	nan
nan	nan	nan	nan	nan	nan	nan	nan	nan	nan	nan	nan	nan	nan	nan
nan	nan	nan	nan	nan	nan	nan	nan	nan	nan	nan	nan	nan	nan	nan
nan	nan	nan	nan	nan	nan	nan	nan	nan	nan	nan	nan	nan	nan	nan
nan	nan	nan	nan	nan	nan	nan	nan	nan	nan	nan	nan	nan	nan	nan
1	7	130	0	6	13	1	8	1	802	177	120	4	19	241
5	1	251	8	20	3	1	6	18	569	43	77	19	3	435
591360	795648	9461760	0	0	0	586880	0	161280	842240	10752	7168	53760	391552	0
29568	10304	1692096	65408	50176	75264	4480	12096	107520	7069888	53312	577024	166656	10752	2977856
59	20	162	37	153	38	2	79	6	83	61	112	40	10	636
0	36736	2750720	8064	20160	80640	43456	40320	88704	7360640	449792	397376	36288	81088	1508416
0	160384	2806272	0	0	0	90048	419328	0	6806016	1257984	0	0	168896	1193472
43392	216832	5183360	28672	16384	35840	66048	338688	13312	3014784	194304	0	41600	314368	3394816
0	607488	9110528	0	0	0	228480	0	322560	1462272	7168	0	0	1163904	0
9408	225792	6374592	18816	0	282240	180096	0	94080	1528128	75264	21504	28224	64512	3999744
129024	1310848	9289728	0	0	0	797440	0	0	0	0	0	0	1375360	0
5	5	65	1	1	12	4	0	131	596	297	329	13	6	12
731136	103936	4691456	94464	58112	621568	93184	709632	39424	265216	3584	7168	43008	473088	4967424
129024	506240	10967040	0	0	0	807296	0	0	0	0	0	0	492800	0
645120	480256	8279040	75264	21504	10752	1095808	304640	60928	275968	0	0	21504	251776	1379840
2101120	3088960	5472320	1008	0	56448	728000	31248	110768	136528	7728	0	2576	1153600	12096
96768	1219456	7451136	0	0	0	529536	0	32256	2483712	709632	0	0	379904	0
0	424704	8373120	0	0	0	279104	0	29568	3045504	409472	9856	0	331072	0
59	8	607	49	115	49	31	163	17	151	19	0	22	35	158
795648	44800	2779392	443520	77952	319424	76160	68544	533568	4187456	94528	152320	766528	67200	2495360
255360	212800	4772096	0	0	201600	133952	80640	857472	4493440	317184	129024	26880	360192	1061760
0	0	263	2	22	8	1	7	8	503	76	55	9	0	454
208	390	483	0	1	4	148	1	17	2	10	4	0	123	0
56	291	900	0	0	0	79	0	13	5	20	11	3	53	0
0	338	859	0	0	0	42	0	37	8	64	24	0	130	0
28	86	368	0	6	5	15	18	100	170	341	72	1	40	15
790272	77504	4763136	21952	285376	219520	163968	341824	247744	2151296	129248	209888	263424	297920	2939328
22	22	812	0	0	2	17	24	44	240	91	56	16	42	139
64	230	186	4	28	2	69	147	8	47	74	16	5	64	106
449	402	272	2	18	4	91	19	4	0	0	0	5	74	18
9728	441408	5839488	0	87552	233472	438336	240768	116736	2267520	357504	29184	19456	426240	2395008
340	133	382	26	6	0	79	10	29	7	5	8	181	69	8
257	187	335	8	1	59	71	25	60	31	22	18	47	64	36
125440	293888	11164160	0	0	0	312256	0	35840	318976	0	0	3584	648256	0
56392	157500	5036808	331800	92820	67312	283500	130900	84140	3435152	576128	950040	64540	105000	1530368
251	180	761	4	0	26	65	3	49	63	32	43	15	35	6
65	47	358	29	190	59	5	98	75	32	36	39	8	9	202
6	17	114	17	47	21	66	173	21	306	60	31	7	21	419
56	231	60	21	57	2	143	125	0	81	54	28	14	123	57
152	338	104	17	79	25	52	148	24	49	130	56	1	27	24
163	146	160	49	28	16	75	14	14	105	6	18	29	27	56
1639680	1273104	6614496	796880	6720	2800	446432	20160	31136	61152	33712	56336	1352064	487088	80640
0	71232	3064320	0	0	0	73024	0	161280	8696688	462896	355936	0	17024	0
0	0	28	13	15	24	0	30	8	620	64	39	11	0	655
nan	nan	nan	nan	nan	nan	nan	nan	nan	nan	nan	nan	nan	nan	nan
nan	nan	nan	nan	nan	nan	nan	nan	nan	nan	nan	nan	nan	nan	nan
nan	nan	nan	nan	nan	nan	nan	nan	nan	nan	nan	nan	nan	nan	nan
nan	nan	nan	nan	nan	nan	nan	nan	nan	nan	nan	nan	nan	nan	nan
nan	nan	nan	nan	nan	nan	nan	nan	nan	nan	nan	nan	nan	nan	nan
nan	nan	nan	nan	nan	nan	nan	nan	nan	nan	nan	nan	nan	nan	nan
180	41	294	6	23	17	5	4	27	278	77	138	47	2	22
126	174	87	12	91	35	22	158	50	16	22	19	6	23	91
35	26	212	12	29	26	8	33	26	205	93	58	33	7	212
nan	nan	nan	nan	nan	nan	nan	nan	nan	nan	nan	nan	nan	nan	nan
32	14	364	12	7	11	13	21	40	565	50	72	27	0	228
nan	nan	nan	nan	nan	nan	nan	nan	nan	nan	nan	nan	nan	nan	nan
nan	nan	nan	nan	nan	nan	nan	nan	nan	nan	nan	nan	nan	nan	nan
nan	nan	nan	nan	nan	nan	nan	nan	nan	nan	nan	nan	nan	nan	nan
0	73	822	0	0	0	27	4	4	27	16	13	0	31	37
36	49	82	46	109	72	32	121	41	40	56	18	27	32	176
18	23	171	24	20	36	25	18	37	432	175	103	44	58	156
250	111	755	17	9	35	30	45	56	23	9	30	65	40	58
0	15	875	0	6	19	39	23	7	36	8	33	1	51	372
64	68	866	7	15	1	67	57	6	18	1	13	2	31	278
245	409	197	59	17	20	124	61	8	4	0	0	9	134	28
282	253	607	0	0	0	61	0	27	9	31	36	35	142	0
0	0	97	53	125	78	10	176	31	247	22	44	7	6	364
14	10	82	12	0	4	7	6	1	899	95	56	108	73	68
20	1	294	27	1	19	1	9	6	379	20	15	34	1	695
41	16	365	10	0	6	3	9	8	676	89	97	53	2	140
526	522	306	0	0	0	37	0	0	0	0	0	0	36	0
270	360	166	27	13	14	139	16	21	37	15	24	40	95	18
34	114	846	0	0	0	5	0	13	407	79	0	0	13	0
172	298	888	0	0	0	77	0	0	0	0	0	0	28	0
448	764	305	0	0	0	7	0	0	0	0	0	0	9	0
448	3136	9979200	0	0	14336	31360	0	12544	1248912	47824	78176	1344	65856	1419264
10	15	326	4	14	8	3	11	13	502	77	60	9	21	335
115	259	185	15	7	11	72	73	6	99	140	33	14	29	45
0	27	714	0	0	0	49	0	91	554	22	29	0	41	0
0	85	825	0	0	0	26	0	12	6	25	39	0	43	0
0	19	899	0	0	5	23	0	8	129	38	63	3	5	246
171	76	572	118	38	37	58	27	8	119	37	46	22	60	72
9	42	867	0	0	0	38	0	14	104	8	8	1	71	0
226688	80640	4415488	39424	0	354816	97664	39424	174720	3450160	228368	106176	72576	107520	3508736
198	292	714	22	31	33	31	49	15	4	39	20	13	45	21
564480	388024	10053120	0	40264	0	453040	84560	3920	0	8960	1512	120008	592536	591976
190848	76608	4912768	140672	41664	87808	48384	232512	116928	3266816	80640	44800	119616	57792	3484544
1200864	1719872	4808160	307328	46256	439040	652288	153664	376320	1070496	131712	39648	263424	444416	1248912
806400	315840	6454784	0	29568	325248	65408	147840	246400	1859200	112000	22400	0	63168	2454144
24	3	259	33	244	19	0	85	0	102	9	26	15	0	706
14	32	880	2	1	9	21	0	7	59	7	17	1	16	134
290	678	413	5	0	3	70	9	1	0	0	0	0	35	12
12	4	169	32	55	21	9	102	7	78	36	37	10	2	889
5	10	559	2	0	2	8	26	12	439	50	13	0	7	319
20	61	778	2	58	18	30	67	44	89	80	101	0	34	151
264	524	157	15	27	9	63	45	5	54	97	50	32	65	19
nan	nan	nan	nan	nan	nan	nan	nan	nan	nan	nan	nan	nan	nan	nan
nan	nan	nan	nan	nan	nan	nan	nan	nan	nan	nan	nan	nan	nan	nan
nan	nan	nan	nan	nan	nan	nan	nan	nan	nan	nan	nan	nan	nan	nan
107520	520128	9569280	0	0	0	272384	0	215040	1895936	0	17920	21504	282688	0
241	183	341	0	0	0	39	0	4	120	82	67	17	136	0
0	58	798	0	0	0	44	0	3	7	12	11	0	72	0
35	142	895	0	0	2	36	3	18	13	11	19	0	81	0
962752	793408	3891328	54656	317632	792064	116928	389312	979328	1496320	179648	129472	82432	59584	2657536
236	102	95	83	112	57	30	84	96	23	13	25	53	26	26
46	69	201	5	34	1	1	88	18	275	236	119	0	13	24
5	2	491	0	22	2	1	7	0	329	13	24	2	0	540
0	20	907	0	0	0	6	1	18	157	79	108	0	12	22
0	7	592	0	0	0	3	0	1	17	30	24	0	3	0
73	157	867	0	0	5	4	0	5	22	20	3	1	4	0
300888	404056	931712	15400	24008	46320	5136	4944	2280	3164160	126880	128752	34728	7808	7705328
0	3	615	0	0	0	6	1	2	32	12	16	0	5	17
75	99	78	8	43	14	22	62	7	117	129	89	5	5	64
nan	nan	nan	nan	nan	nan	nan	nan	nan	nan	nan	nan	nan	nan	nan
nan	nan	nan	nan	nan	nan	nan	nan	nan	nan	nan	nan	nan	nan	nan
nan	nan	nan	nan	nan	nan	nan	nan	nan	nan	nan	nan	nan	nan	nan
nan	nan	nan	nan	nan	nan	nan	nan	nan	nan	nan	nan	nan	nan	nan
nan	nan	nan	nan	nan	nan	nan	nan	nan	nan	nan	nan	nan	nan	nan
nan	nan	nan	nan	nan	nan	nan	nan	nan	nan	nan	nan	nan	nan	nan
nan	nan	nan	nan	nan	nan	nan	nan	nan	nan	nan	nan	nan	nan	nan
nan	nan	nan	nan	nan	nan	nan	nan	nan	nan	nan	nan	nan	nan	nan
nan	nan	nan	nan	nan	nan	nan	nan	nan	nan	nan	nan	nan	nan	nan
54	63	92	26	30	32	42	39	27	78	57	43	14	60	45
295	273	162	41	70	14	13	62	15	50	44	56	22	5	40
123	47	156	174	60	87	27	20	9	47	42	58	16	46	20
37	9	431	27	19	18	11	49	19	142	46	55	21	12	549
728196	431536	2998156	58492	500080	312508	104160	322168	362376	2977548	359716	535668	538692	341152	2331952
244	128	485	115	18	11	110	20	18	15	15	3	95	81	34
75	68	64	20	33	12	24	49	7	79	67	61	11	25	60
nan	nan	nan	nan	nan	nan	nan	nan	nan	nan	nan	nan	nan	nan	nan
307	303	58	57	14	21	90	23	27	8	69	25	88	89	2
15	24	65	38	77	34	72	66	13	79	56	30	9	37	94
32	95	250	18	16	27	27	16	36	153	55	71	22	28	262
112	170	195	35	15	23	74	35	23	55	55	32	40	74	41
34	54	92	27	29	23	53	61	39	73	40	28	39	63	112
114	58	120	61	27	67	6	10	11	151	110	24	21	40	56
52	62	50	52	39	20	49	32	29	111	55	70	61	38	44
39	42	59	30	33	50	41	25	53	39	28	20	30	31	52
58	60	135	35	53	25	26	47	36	168	57	57	50	38	73
57	41	76	8	54	8	12	51	14	100	96	109	13	14	105
29	63	346	18	11	14	40	42	11	138	43	66	21	54	363
15	29	188	13	75	38	64	71	64	191	36	61	19	44	473
79	61	179	31	72	20	19	71	14	140	45	40	23	16	134
139776	91392	4940544	0	21504	150528	56448	0	313600	4944128	43008	44800	75264	103040	1978368
57344	20160	2079616	97664	340480	298368	4480	274176	86912	3199616	166656	86016	44800	33600	6112512
10752	406336	7635712	0	10752	172032	492352	277760	64512	1725696	259840	10752	0	146048	1689856
301056	13440	2218944	269696	705600	329280	0	2240	44800	1336832	155008	413056	200704	20160	6891584
548800	388864	6740160	0	68992	172480	332864	448448	56000	896000	145600	22400	0	322112	2759680
nan	nan	nan	nan	nan	nan	nan	nan	nan	nan	nan	nan	nan	nan	nan
141	52	104	25	194	15	7	122	10	57	23	23	35	10	159
1	1	283	1	2	0	7	10	27	423	111	259	4	0	201
12	27	269	27	63	103	18	40	11	24	31	37	12	6	837
305	452	98	23	48	10	93	116	8	13	74	43	6	68	4
29	29	120	24	13	125	16	9	89	121	64	44	44	23	56
62	64	106	20	58	33	20	37	47	68	76	70	23	26	38
60	98	89	28	41	27	86	27	37	55	21	35	27	53	38
nan	nan	nan	nan	nan	nan	nan	nan	nan	nan	nan	nan	nan	nan	nan
nan	nan	nan	nan	nan	nan	nan	nan	nan	nan	nan	nan	nan	nan	nan
54	38	235	45	9	39	24	5	20	285	48	71	103	22	148
104	113	889	0	0	0	30	1	38	120	34	46	22	63	1
105	131	212	48	35	42	59	42	52	58	39	37	47	62	46
47	109	76	21	41	27	68	40	30	146	64	76	32	30	57
44	38	48	12	33	41	20	26	36	65	50	65	41	32	47
40	116	553	0	0	9	52	10	33	327	154	104	1	32	17
124	165	76	55	22	12	144	29	19	27	11	15	65	111	36
nan	nan	nan	nan	nan	nan	nan	nan	nan	nan	nan	nan	nan	nan	nan
nan	nan	nan	nan	nan	nan	nan	nan	nan	nan	nan	nan	nan	nan	nan
97	47	118	32	84	6	6	63	13	160	101	192	4	3	47
13	26	138	14	15	14	19	80	25	380	86	47	23	54	346
0	201	708	0	0	0	322	14	0	0	0	0	0	260	20
0	2401728	6773760	0	0	0	2309888	0	164864	186368	0	7168	0	1058624	0
31	3	165	56	37	6	3	21	16	535	26	97	32	0	407
70	68	77	37	31	25	36	37	3	104	62	45	33	45	69
1451296	2982336	4149152	685888	166656	316512	923552	67200	357056	174048	42336	47488	230272	1290464	18144
173	334	258	18	0	20	190	19	19	1	14	1	33	138	2
116	130	41	100	111	51	60	51	10	12	14	27	16	30	51
772464	4794384	5061728	0	8512	14896	687680	46816	229040	217280	5712	72352	46816	802144	142576
39	85	884	0	7	5	29	28	13	46	20	31	5	37	241
9	24	526	6	0	29	17	35	20	313	33	33	10	5	367
7	134	730	2	0	3	37	71	47	115	58	25	3	23	275
0	1671936	8752128	0	0	0	657664	0	279552	795648	0	0	0	745472	0
0	122	728	0	113	89	58	62	0	0	0	0	0	80	278
81536	140672	2081408	386176	132608	1442560	173824	114688	146944	1138592	12544	99680	215040	165760	6570368
17	14	216	10	40	25	8	38	44	210	77	121	11	12	180
0	167	902	0	0	0	105	16	0	0	0	0	0	75	23
109760	1098048	7573440	0	0	3136	1082816	94080	0	1126272	470848	15680	0	1111936	216384
43	28	457	27	15	31	23	28	40	318	23	16	16	11	290
467712	1464736	9922528	18816	224	1120	178080	2016	0	0	0	0	0	846944	224
nan	nan	nan	nan	nan	nan	nan	nan	nan	nan	nan	nan	nan	nan	nan
0	1340416	9805824	0	0	0	465920	0	0	0	0	0	0	1290240	0
29	19	96	123	36	84	51	14	65	215	1	11	67	14	698
60	85	136	9	43	48	26	26	27	61	40	49	49	54	124
51	30	81	47	80	46	14	89	30	65	45	30	32	19	114
44	53	43	48	54	45	32	37	38	25	21	21	28	27	33
55	33	55	49	40	49	10	19	45	33	30	37	36	20	43
89	52	62	25	43	30	35	37	35	67	53	60	45	23	35
158	98	68	74	80	47	25	37	16	47	50	19	76	40	59
nan	nan	nan	nan	nan	nan	nan	nan	nan	nan	nan	nan	nan	nan	nan
64	65	87	39	24	29	34	23	47	51	48	49	38	45	41
124	560	156	3	40	5	91	223	1	50	13	20	3	111	53
0	13	444	4	5	7	9	2	34	511	44	50	7	18	267
0	0	269	9	9	0	3	6	1	539	54	58	3	2	485
84	98	70	7	95	11	5	100	5	173	73	89	0	1	119
86	83	209	18	51	13	31	52	22	141	78	82	24	20	99
46	50	626	8	7	3	29	2	3	365	36	38	13	22	245
71	81	168	9	86	20	21	104	13	65	75	65	17	27	96
195	175	74	4	194	0	42	220	2	0	0	0	0	46	79
96	151	118	8	62	17	17	117	20	47	81	52	3	16	71
347760	968464	3449600	0	554736	349440	76608	2869776	44800	412160	367920	71120	0	175168	3214848
11328	39392	2374464	150976	13376	85184	47584	18528	302112	5550400	832	9696	40960	52032	4205536
6	0	143	12	33	3	0	11	15	466	3	17	18	0	803
21	117	198	5	0	3	5	0	12	783	12	6	5	5	360
334	135	258	62	7	23	21	14	7	110	19	19	58	27	126
108	107	87	23	117	35	32	198	20	20	57	18	12	8	144
8	4	144	8	72	5	1	94	10	511	22	28	2	4	502
9	2	676	4	5	16	10	12	12	191	23	9	4	14	528
0	1	189	0	0	0	1	0	28	831	8	15	0	1	0
104216	81760	10104976	211848	38472	34776	146048	31416	31360	1003408	0	7168	10864	85400	1010688
9	27	789	0	0	0	18	0	5	47	35	51	2	5	0
61	37	886	7	0	1	10	7	2	67	30	20	8	0	83
242	743	224	5	37	2	31	136	23	1	0	1	4	10	73
26	87	171	0	11	43	5	6	196	152	142	128	4	2	8
171	303	97	12	202	10	4	433	0	0	0	0	0	1	108
0	825216	11741184	0	0	0	259840	0	0	0	0	0	0	76160	0
0	559104	11088896	0	0	0	262976	0	64512	645120	0	7168	0	274624	0
0	436352	9520896	0	0	0	271936	0	75264	2349312	118272	10752	0	119616	0
64512	99904	5870592	5120	0	9216	296576	86016	172032	4544512	193536	57344	50176	119616	1333248
132608	0	6496000	43008	0	57344	0	28672	1792	1216768	5376	5376	25088	1792	4888576
0	404992	11289600	0	0	0	464576	0	35840	322560	0	0	0	384832	0
387072	542080	11354112	0	0	0	245504	0	0	0	0	0	0	373632	0
24	14	769	0	1	4	22	8	29	464	39	8	3	23	125
116480	99456	2404864	110656	220416	69888	44352	249984	147840	5393472	301056	314496	159936	22848	3246656
nan	nan	nan	nan	nan	nan	nan	nan	nan	nan	nan	nan	nan	nan	nan
15	20	337	30	65	52	5	26	22	242	21	27	23	4	572
48384	265216	4112640	0	0	0	242368	0	48384	6854400	1128960	16128	16128	169792	0
46368	179088	802032	126112	2578688	701736	87976	3186960	0	1443512	144648	24640	0	43736	3536904
17	25	205	11	15	3	4	42	172	496	92	102	12	3	203
158	144	103	20	212	49	10	299	0	0	0	0	0	8	165
1008896	377216	4099200	103936	465024	117376	205184	669312	177408	1340416	295680	78848	78848	312704	3572352
0	393344	11164160	0	0	0	826560	0	39424	318976	0	0	0	159936	0
117	48	154	110	114	59	5	170	2	12	15	8	12	7	90
28672	44352	5702144	5376	120064	103936	42560	637952	17920	783104	78848	16128	0	95872	5225472
174720	75712	4013184	72576	0	435456	54208	798336	77952	689472	143360	137536	26880	251776	5951232
0	46	902	0	0	0	5	0	25	278	19	13	0	3	0
145152	413504	6314112	0	43008	0	112000	236544	29568	3133312	266112	60032	5376	272832	1870848
36864	865984	10417152	0	0	0	674880	52224	0	0	0	0	0	600320	254976
34496	59584	5036416	83328	30016	216832	89600	25984	204736	2761472	24640	4480	6272	200704	4123840
36288	42560	3479616	12096	3584	0	25536	94080	131712	6809600	446208	241024	77056	44800	1458240
8064	119616	9602432	0	14784	118272	270592	0	75264	863072	0	43232	4032	437696	1345344
129024	1347584	10838016	0	0	0	309120	0	0	0	0	0	0	278656	0
163072	763840	6604416	35840	31360	0	482048	537600	11648	943488	198016	0	11648	140224	2979200
298816	68096	3668224	290304	112448	241920	42560	168000	80640	1981952	44352	28224	104832	43904	5728128
0	96768	7655424	0	0	0	180096	0	473088	3741696	14336	71680	0	669312	0
129024	1242304	11096064	0	0	0	237440	0	0	0	0	0	0	197568	0
48	32	718	0	4	3	17	12	33	401	62	18	2	18	160
27776	26432	2073344	50176	129472	54656	18368	35840	76160	6966400	247296	249536	76608	4480	2865856
55	2	319	55	29	30	0	6	7	254	59	28	49	2	552
34	19	207	11	247	35	5	222	15	20	17	20	0	3	275
39	24	126	69	165	83	10	139	34	83	44	26	35	20	366
117376	36288	1028160	428736	383040	267904	15232	157248	169344	3291456	351680	319872	706048	57344	5572672
28224	224896	8935808	6720	131712	172032	795648	14784	150528	1000384	9408	94080	0	185024	1153152
146944	236768	4133024	102592	60928	112448	533792	190624	68992	4313568	457184	512064	68992	437472	1527008
228	360	287	17	24	22	72	42	13	13	35	17	30	73	22
0	4170880	7652736	0	0	0	322560	0	0	0	0	0	0	756224	0
165760	299712	3920896	112000	41216	85120	44352	0	758912	5712896	180992	184576	241024	138880	1016064
nan	nan	nan	nan	nan	nan	nan	nan	nan	nan	nan	nan	nan	nan	nan
nan	nan	nan	nan	nan	nan	nan	nan	nan	nan	nan	nan	nan	nan	nan
nan	nan	nan	nan	nan	nan	nan	nan	nan	nan	nan	nan	nan	nan	nan
nan	nan	nan	nan	nan	nan	nan	nan	nan	nan	nan	nan	nan	nan	nan
nan	nan	nan	nan	nan	nan	nan	nan	nan	nan	nan	nan	nan	nan	nan
nan	nan	nan	nan	nan	nan	nan	nan	nan	nan	nan	nan	nan	nan	nan
nan	nan	nan	nan	nan	nan	nan	nan	nan	nan	nan	nan	nan	nan	nan
nan	nan	nan	nan	nan	nan	nan	nan	nan	nan	nan	nan	nan	nan	nan
33	131	829	0	0	0	40	0	0	0	0	0	0	36	0
nan	nan	nan	nan	nan	nan	nan	nan	nan	nan	nan	nan	nan	nan	nan
nan	nan	nan	nan	nan	nan	nan	nan	nan	nan	nan	nan	nan	nan	nan
nan	nan	nan	nan	nan	nan	nan	nan	nan	nan	nan	nan	nan	nan	nan
nan	nan	nan	nan	nan	nan	nan	nan	nan	nan	nan	nan	nan	nan	nan
nan	nan	nan	nan	nan	nan	nan	nan	nan	nan	nan	nan	nan	nan	nan
0	953792	9246720	0	0	0	403648	250880	50176	304640	0	3584	0	147840	1541120
0	1381632	10579968	0	0	0	600320	0	0	0	0	0	0	340480	0
71680	45696	6737920	0	0	21504	11648	107520	179200	3272192	96768	0	35840	301056	2021376
0	505344	10967040	0	0	0	427392	71680	0	0	0	0	0	285824	645120
0	826560	10708992	0	0	0	601216	0	0	0	0	0	0	765632	0
129024	560896	11741184	0	0	0	320768	0	0	0	0	0	0	150528	0
47040	8960	1359168	16128	25984	214144	13568	0	33920	5343808	0	156800	196672	8064	5478144
45696	0	715904	48384	75264	161280	0	0	0	6941312	7168	0	443520	0	4463872
0	332864	11870208	0	0	0	465920	0	0	0	0	0	0	233408	0
1	10	775	0	0	6	8	6	29	521	23	28	0	7	119
234136	153048	1803536	84224	115080	5376	32256	166600	274176	7647024	558600	568008	91392	17024	1151920
80640	47488	4370688	19712	53760	39424	37632	75264	129024	5935104	215040	172032	0	33152	1693440
28	51	769	0	0	0	40	4	6	11	3	7	0	15	17
186368	124992	1933568	8960	62720	0	41664	80640	0	8461824	628992	585984	0	43008	743680
0	930048	11225088	0	0	0	395136	0	0	0	0	0	0	352128	0
0	340480	9354240	0	0	0	387072	250880	0	0	0	0	0	311808	2257920
100352	82880	2082304	35840	8960	0	96768	71680	118272	7139328	978432	188160	177408	146496	1675520
24192	2688	3007872	28672	53312	34944	6272	12992	169792	7682192	359632	296352	4032	50176	1169280
38976	81984	2656640	77952	94080	321216	83328	37632	64960	5521600	779520	129920	0	6272	3008320
9	23	899	1	0	7	16	5	8	113	20	31	2	20	121
12	39	908	0	0	0	74	5	17	168	40	14	1	45	22
4	47	733	0	0	0	19	0	8	1	7	13	0	57	0
424	624	158	9	24	0	128	45	0	0	0	0	0	66	14
0	38	889	0	0	0	39	6	14	59	12	27	0	92	55
0	53760	4695040	0	0	0	98560	17920	71680	6866944	372736	304640	0	80640	340480
0	560000	9289728	0	0	0	832384	0	272384	1132544	28672	0	0	786688	0
129024	712768	11225088	0	0	0	368256	0	0	0	0	0	0	467264	0
2649024	4589312	3451392	0	0	0	694848	0	0	0	0	0	0	1517824	0
0	943040	9443840	0	0	0	426496	138880	22400	0	0	0	0	1372224	555520
494	471	151	23	3	4	161	23	13	1	1	2	10	44	0
263424	263088	181104	43008	304752	80640	0	311976	161280	1906688	3376128	2268000	609504	199584	2933224
251	905	90	0	0	0	119	0	0	0	0	0	0	48	0
1380960	908880	5440848	0	243936	32256	511168	353808	53760	1638000	589680	406560	0	359744	982800
47	80	687	10	7	24	63	24	17	185	43	12	15	96	209
30	170	734	4	6	46	70	9	7	169	59	7	0	44	176
83840	827840	6438016	32064	122816	231424	375552	312000	55872	1320640	23808	106368	22912	281152	2668096
0	80	650	0	0	0	46	60	50	219	52	41	0	47	260
203	883	238	1	0	0	64	6	1	13	0	1	0	40	23
435	380	109	43	28	2	82	36	10	5	7	12	65	123	6
nan	nan	nan	nan	nan	nan	nan	nan	nan	nan	nan	nan	nan	nan	nan
96768	363776	5191424	0	0	91392	206080	198016	726656	3721984	1467648	81536	5376	279552	472192
209	548	438	0	0	0	96	0	0	0	0	0	0	153	0
220	847	61	0	0	0	122	0	0	13	115	35	0	97	0
130	272	110	104	90	15	204	86	2	7	11	9	21	39	25
58	47	26	31	65	108	50	65	47	13	74	29	20	119	36
0	1503488	9418752	0	0	0	455616	0	0	0	0	0	0	1524544	0
148736	177408	2353792	147392	135296	241472	94080	157696	258944	5097344	1064000	146496	198016	182784	2498944
483840	2710400	8225280	0	0	0	473088	0	0	0	0	0	0	1009792	0
0	464002	6079038	0	0	0	344050	0	513422	4246690	220038	531650	0	503510	0
81	60	73	14	16	34	50	35	89	45	40	62	53	13	26
5713344	4344704	1358784	0	0	0	514304	0	0	0	0	0	0	971264	0
43	45	130	42	47	46	40	52	45	109	75	30	34	17	65
28	66	82	18	29	25	68	39	31	137	62	41	20	89	105
176	146	623	32	54	29	46	50	38	54	85	57	10	43	49
21	53	22	85	129	47	196	111	56	53	22	15	4	23	250
nan	nan	nan	nan	nan	nan	nan	nan	nan	nan	nan	nan	nan	nan	nan
336	347	281	21	14	5	75	14	11	14	10	7	23	43	37
nan	nan	nan	nan	nan	nan	nan	nan	nan	nan	nan	nan	nan	nan	nan
nan	nan	nan	nan	nan	nan	nan	nan	nan	nan	nan	nan	nan	nan	nan
nan	nan	nan	nan	nan	nan	nan	nan	nan	nan	nan	nan	nan	nan	nan
nan	nan	nan	nan	nan	nan	nan	nan	nan	nan	nan	nan	nan	nan	nan
169	410	608	9	3	7	81	5	7	70	4	3	7	56	45
95	114	90	7	55	90	29	70	49	8	69	22	14	43	18
139	114	221	7	12	6	34	22	15	213	20	36	22	33	139
nan	nan	nan	nan	nan	nan	nan	nan	nan	nan	nan	nan	nan	nan	nan
nan	nan	nan	nan	nan	nan	nan	nan	nan	nan	nan	nan	nan	nan	nan
nan	nan	nan	nan	nan	nan	nan	nan	nan	nan	nan	nan	nan	nan	nan
46	52	37	47	23	25	53	26	27	48	31	24	47	30	28
81	192	128	36	45	14	90	78	21	43	44	26	20	68	87
439	170	792	2	1	11	17	2	10	3	25	18	1	38	2
nan	nan	nan	nan	nan	nan	nan	nan	nan	nan	nan	nan	nan	nan	nan
nan	nan	nan	nan	nan	nan	nan	nan	nan	nan	nan	nan	nan	nan	nan
89	154	849	4	62	9	4	54	19	79	44	88	12	7	36
117	164	794	1	1	0	22	0	0	299	8	16	0	23	86
2688	44096	4912192	14976	24768	21312	53632	69312	29952	4568704	30336	69120	12288	24192	3024832
nan	nan	nan	nan	nan	nan	nan	nan	nan	nan	nan	nan	nan	nan	nan
220	421	757	3	5	2	34	14	1	1	0	4	1	52	18
0	47	743	0	0	0	15	1	5	62	5	12	0	4	12
4	22	724	0	1	0	0	29	0	174	27	9	1	2	536
19	52	898	0	4	0	4	24	0	5	15	9	1	5	234
73	98	840	0	2	1	27	6	4	320	71	25	0	21	27
0	1	238	0	0	0	3	3	6	908	41	51	0	0	132
44	86	281	2	48	10	6	53	5	435	82	68	3	28	192
0	1	386	1	3	1	1	2	5	647	122	108	2	1	224
24	9	662	0	7	7	3	10	7	343	17	22	1	11	387
84	52	237	12	190	19	1	181	10	52	36	25	3	7	442
518	616	250	0	16	0	54	17	0	0	0	0	0	14	3
0	5376	4318720	0	0	0	0	139776	26880	5009088	187936	241696	0	21504	2951424
nan	nan	nan	nan	nan	nan	nan	nan	nan	nan	nan	nan	nan	nan	nan
0	20	647	0	0	0	16	0	6	29	11	3	0	23	0
0	0	274	2	30	7	0	0	0	434	60	32	2	0	673
22	8	413	0	0	0	2	0	0	868	49	32	0	17	81
453	169	282	59	115	14	44	77	40	1	6	3	41	22	36
nan	nan	nan	nan	nan	nan	nan	nan	nan	nan	nan	nan	nan	nan	nan
0	15	864	0	0	0	27	0	17	90	27	33	0	80	0
36	10	401	13	7	23	8	3	42	380	42	48	34	12	247
111	87	197	21	32	107	15	22	70	43	36	41	89	48	65
38	6	484	0	0	22	1	31	18	207	61	73	19	16	416
112	604	724	0	0	0	32	0	2	6	4	5	1	39	0
104832	82880	2469376	225792	0	602112	31360	75264	76160	2272256	8064	13440	228480	89152	6623232
388864	319872	8846656	0	12544	50176	153664	78400	0	1480640	76608	55552	0	12544	1426880
0	222656	11916800	0	0	0	189952	0	17920	340480	0	0	0	214592	0
100352	677824	9031680	0	0	28672	124096	258048	0	0	0	0	0	101248	2580480
0	408128	11870208	0	0	0	251776	0	0	0	0	0	0	372288	0
63	198	173	57	9	15	146	9	14	38	6	13	45	125	75
nan	nan	nan	nan	nan	nan	nan	nan	nan	nan	nan	nan	nan	nan	nan
131	131	98	39	14	24	49	27	41	60	30	55	56	36	32
357	553	429	2	1	0	21	3	6	6	4	4	6	55	1
300	454	402	0	17	11	30	3	21	0	14	12	11	68	20
238	504	611	4	0	2	29	1	1	16	12	2	9	39	17
90	62	491	17	2	32	16	4	17	93	79	56	5	10	424
140	308	884	0	0	1	69	0	7	8	23	4	1	24	1
106	102	459	0	0	0	17	1	5	616	24	46	18	3	91
25	38	694	0	0	0	7	0	4	9	15	22	0	12	0
130	142	899	2	0	4	27	2	5	127	22	10	0	28	37
4	27	559	0	1	27	4	3	11	322	7	13	14	8	452
261	367	157	5	80	22	41	122	14	13	45	40	7	28	62
182	230	345	49	22	15	72	16	15	71	20	13	39	72	74
nan	nan	nan	nan	nan	nan	nan	nan	nan	nan	nan	nan	nan	nan	nan
nan	nan	nan	nan	nan	nan	nan	nan	nan	nan	nan	nan	nan	nan	nan
nan	nan	nan	nan	nan	nan	nan	nan	nan	nan	nan	nan	nan	nan	nan
nan	nan	nan	nan	nan	nan	nan	nan	nan	nan	nan	nan	nan	nan	nan
nan	nan	nan	nan	nan	nan	nan	nan	nan	nan	nan	nan	nan	nan	nan
140	128	891	0	1	2	36	3	8	63	1	16	6	39	122
90	94	250	36	32	15	9	10	23	276	4	10	40	16	508
21	105	848	2	0	0	38	0	2	58	1	3	9	25	0
101760	1260992	8205696	0	13440	0	320960	241920	0	1156224	214272	11904	0	286592	1088640
631146	451640	3218880	63806	5922	11422	32020	12170	23808	7246980	570660	292632	33120	170914	137280
49	91	824	0	0	0	67	0	0	0	0	0	0	27	0
nan	nan	nan	nan	nan	nan	nan	nan	nan	nan	nan	nan	nan	nan	nan
220	340	189	42	36	34	61	39	76	7	39	15	44	78	8
57	124	356	10	4	14	22	7	36	592	19	4	3	21	205
275	206	798	9	1	1	125	0	8	0	0	3	28	74	3
78	77	158	4	1	18	15	23	31	388	34	25	28	24	398
106	254	798	44	4	11	84	1	12	6	9	15	99	86	1
nan	nan	nan	nan	nan	nan	nan	nan	nan	nan	nan	nan	nan	nan	nan
nan	nan	nan	nan	nan	nan	nan	nan	nan	nan	nan	nan	nan	nan	nan
141	199	903	0	0	0	90	0	10	5	11	9	1	50	0
72	111	569	2	0	9	18	0	27	467	16	17	1	7	143
0	15	894	0	0	0	24	1	19	173	41	15	0	24	43
14336	92736	5569536	1792	23296	21504	37184	144256	60032	5062624	426832	226128	3584	20608	1197952
11522	438676	8404214	1274	214018	280952	447412	431354	59654	152516	62160	39396	1274	1088976	1269002
0	85120	9038848	0	0	0	149632	10752	96768	2419872	446320	262640	0	44800	347648
1	130	908	0	0	5	56	5	20	77	11	13	0	32	79
163	110	503	3	63	8	20	83	10	163	76	80	1	21	104
49	10	422	12	7	12	22	22	32	410	50	60	18	5	198
0	69	792	0	0	0	60	21	79	266	19	40	0	73	112
49	125	77	43	34	50	80	38	49	42	29	16	26	72	76
95	22	212	13	22	31	20	19	26	289	47	43	23	12	279
26	15	321	6	18	11	7	23	20	526	91	80	10	7	266
4	54	662	0	0	5	40	19	84	431	31	19	10	19	132
10	29	369	2	0	3	7	9	33	714	143	62	11	0	135
86	29	664	8	0	34	4	8	24	232	35	51	20	3	313
59136	276864	4123392	0	0	53760	76608	193536	96768	4854528	591360	53760	48384	33600	2440704
104832	57792	3271296	18816	5376	13888	198016	134848	90944	6816320	663488	145152	34496	131264	1215872
0	236544	10106880	0	0	0	240576	86016	43008	637952	17920	17920	0	168000	1347584
57	396	764	93	11	8	99	3	0	0	1	2	34	59	6
541184	3468584	6262704	654920	137424	12712	433888	166656	7056	3360	10920	3528	389536	236040	573888
473760	976080	8801520	514192	23296	120512	384832	22400	143920	803712	15120	2576	384272	216608	19600
301000	345744	9178456	393960	55384	43344	375256	52192	49504	306208	17136	37128	782824	669144	295120
0	1580992	7375872	0	0	0	439936	0	175616	2107392	402304	25088	0	795200	0
240	205	466	50	7	8	62	5	21	40	9	15	112	60	75
nan	nan	nan	nan	nan	nan	nan	nan	nan	nan	nan	nan	nan	nan	nan
175	63	672	40	19	46	24	9	22	212	32	35	53	24	88
1899184	520912	7750176	454048	180880	79520	263312	100576	41776	247968	21168	0	551488	307216	484176
279	780	217	2	28	2	88	47	19	0	1	1	0	48	21
75	43	104	48	50	33	33	25	42	53	44	54	37	35	66
nan	nan	nan	nan	nan	nan	nan	nan	nan	nan	nan	nan	nan	nan	nan
nan	nan	nan	nan	nan	nan	nan	nan	nan	nan	nan	nan	nan	nan	nan
nan	nan	nan	nan	nan	nan	nan	nan	nan	nan	nan	nan	nan	nan	nan
nan	nan	nan	nan	nan	nan	nan	nan	nan	nan	nan	nan	nan	nan	nan
40	34	32	37	40	29	18	23	37	33	38	42	33	24	28
nan	nan	nan	nan	nan	nan	nan	nan	nan	nan	nan	nan	nan	nan	nan
nan	nan	nan	nan	nan	nan	nan	nan	nan	nan	nan	nan	nan	nan	nan
85	360	792	16	0	3	106	1	4	8	9	4	40	99	5
93	27	516	0	0	79	13	58	19	97	10	9	22	23	453
347	375	614	0	29	0	44	24	0	0	0	0	0	27	27
0	40	765	0	0	0	38	0	13	53	7	10	0	18	0
757	375	131	49	30	17	82	16	2	0	11	0	29	27	7
1107456	543872	10046848	0	0	0	628992	0	10752	896	0	0	77952	485632	0
368	287	749	0	0	0	31	0	0	0	0	0	0	97	0
381	472	369	20	1	2	40	6	5	7	2	5	6	54	10
356	631	216	24	38	5	77	49	10	10	2	6	16	37	19
140	883	344	0	0	0	35	0	0	0	0	0	0	70	0
33	6	111	9	36	44	6	25	72	114	59	67	53	33	105
693	244	274	73	3	71	25	12	14	9	2	4	19	35	43
115	225	162	48	22	8	125	49	14	104	13	34	17	23	82
267	303	151	19	1	5	79	3	22	94	17	18	56	117	23
476	479	285	1	22	22	11	16	13	9	1	5	9	29	9
nan	nan	nan	nan	nan	nan	nan	nan	nan	nan	nan	nan	nan	nan	nan
488	785	109	8	17	11	16	20	8	2	1	0	24	37	6
0	1	712	0	0	5	2	21	3	262	40	31	2	1	446
0	8	738	2	0	4	11	0	19	530	39	35	0	7	138
461	364	64	23	17	3	36	24	5	20	159	173	7	10	4
0	755328	10881024	0	0	0	74368	0	86016	229152	524832	235200	0	116480	0
0	29	824	0	0	0	19	0	16	90	19	44	0	17	0
nan	nan	nan	nan	nan	nan	nan	nan	nan	nan	nan	nan	nan	nan	nan
65	212	699	1	0	14	18	1	63	108	160	117	20	45	0
46	87	91	18	13	7	34	8	24	68	105	151	68	161	20
258	370	159	53	43	15	125	89	29	1	0	3	13	56	54
18	20	53	4	98	99	15	258	135	159	55	66	24	22	75
63	84	220	0	1	24	5	5	56	208	77	85	21	36	146
0	49	714	0	0	0	12	18	26	277	114	66	0	14	237
308	166	347	4	1	9	15	2	6	117	103	108	5	46	1
53	40	848	0	0	2	30	0	8	47	16	18	8	41	1
nan	nan	nan	nan	nan	nan	nan	nan	nan	nan	nan	nan	nan	nan	nan
27	29	367	25	98	17	30	139	9	123	57	47	11	13	272
19	10	896	0	2	0	0	1	4	262	92	71	11	0	77
361	466	275	13	34	27	34	54	34	7	7	6	5	15	37
96768	0	2322432	102144	0	71680	0	0	0	5328960	77952	485184	245504	0	4171776
1792	8064	4963840	12544	0	48384	39872	121856	19712	1759744	3584	7168	1792	4032	5910016
4185552	3580304	4301808	26096	67256	15624	226128	28280	34888	54488	6160	25648	108416	138208	103544
278	246	858	0	0	0	84	0	0	0	0	0	0	36	0
0	39424	3096576	0	0	215040	39424	161280	145152	2151744	610176	1286208	107520	50176	4999680
0	556416	10913280	0	0	0	467264	0	46592	308224	0	3584	0	607040	0
0	14	782	0	50	8	26	77	0	0	0	0	0	13	5
96768	276864	8999424	0	0	0	165760	0	0	2999808	193536	0	32256	137984	0
724416	186368	9106944	142912	6720	109760	164864	47040	0	0	0	0	0	166208	2247168
1795528	458248	4812248	487620	181664	0	129780	79072	10080	2116380	47040	3360	805140	201796	1774444
0	0	12544000	0	0	0	0	0	0	0	0	0	0	0	358400
333424	0	7999488	146320	25600	0	2688	187824	0	249984	8064	0	10752	0	3938256
0	44800	4644864	0	0	0	94976	0	0	7741440	322560	0	0	53760	0
31416	76944	1357552	35840	378896	135184	91728	10696	161280	8584352	764456	0	29512	13160	1231384
14	28	91	8	13	1	23	43	13	660	120	281	36	6	172
0	0	3	3	2	6	0	0	8	739	41	16	2	0	79
150	161	116	0	150	0	0	153	0	38	24	13	0	5	91
151592	32256	2590840	35616	541240	376544	0	107520	182784	3568488	987168	487704	110656	64512	3665480
0	370944	11999232	0	0	0	395136	0	0	0	0	0	0	137088	0
129024	723072	11354112	0	0	0	123200	0	0	0	0	0	0	572992	0
80	64	178	18	72	10	10	96	5	301	124	94	12	6	102
92	68	124	1	2	2	6	1	7	896	36	61	20	2	129
51712	11520	1513984	37376	5760	66688	32832	30720	30208	8156288	221568	160512	161024	28352	2393856
82	56	101	25	45	19	30	48	14	96	51	48	26	12	79
53	67	140	23	11	11	31	14	32	148	87	112	48	25	67
172	153	213	28	34	22	13	11	8	117	44	33	36	18	115
nan	nan	nan	nan	nan	nan	nan	nan	nan	nan	nan	nan	nan	nan	nan
nan	nan	nan	nan	nan	nan	nan	nan	nan	nan	nan	nan	nan	nan	nan
nan	nan	nan	nan	nan	nan	nan	nan	nan	nan	nan	nan	nan	nan	nan
112896	86016	7428096	110592	119808	27648	185856	164160	35712	853616	4144	0	16128	42336	3715392
1554280	1063216	1651104	0	3903536	163072	896	2762032	8960	72800	151760	214480	9800	21504	1324960
0	1675968	11108160	0	0	0	86016	0	0	0	0	0	0	32256	0
nan	nan	nan	nan	nan	nan	nan	nan	nan	nan	nan	nan	nan	nan	nan
78	50	60	128	196	121	28	76	30	31	62	27	26	22	46
229	259	80	11	87	8	43	91	7	27	69	80	8	25	79
632	294	322	4	1	24	10	3	8	43	33	62	16	43	1
85	96	156	32	51	42	39	24	38	56	41	53	44	66	66
67584	155648	5614080	0	0	506880	88576	0	15360	350720	0	2560	15360	256512	5829120
44	21	225	4	56	16	3	34	31	258	78	219	15	8	89
152	432	39	9	68	7	150	83	10	44	77	59	19	125	66
48	41	171	9	58	16	4	74	10	106	129	112	9	5	133
97	95	165	40	46	60	34	79	55	35	26	16	25	34	104
0	2	344	0	0	1	0	6	11	288	177	301	2	0	102
78	36	142	26	14	16	19	6	23	205	108	190	56	32	49
59	31	582	27	6	1	7	16	3	422	52	37	49	9	167
522	600	123	0	14	0	95	21	4	2	2	0	10	83	3
125440	787584	10035200	0	0	0	947072	0	68096	272384	3584	10752	3584	648704	0
0	52	805	0	0	0	56	0	7	16	24	7	0	52	0
0	279552	8834560	0	0	0	754432	215040	161280	852992	0	60928	0	525056	1218560
0	80	880	0	0	0	81	0	18	28	12	7	0	94	0
250880	0	12293120	0	0	0	0	0	0	304640	0	46592	7168	0	0
nan	nan	nan	nan	nan	nan	nan	nan	nan	nan	nan	nan	nan	nan	nan
nan	nan	nan	nan	nan	nan	nan	nan	nan	nan	nan	nan	nan	nan	nan
355	696	375	0	0	0	50	0	0	0	0	0	0	46	0
4580352	3994816	3858624	0	0	0	145600	0	0	0	0	0	0	323008	0
4442844	2977912	2366952	388080	16128	211680	1155196	57960	207060	4200	67284	32172	638484	304696	31752
0	46	909	0	0	0	60	0	49	123	67	78	0	31	0
917504	369152	9175040	3584	100352	10752	425600	172032	0	0	0	0	0	581504	1146880
63	11	602	32	89	21	11	108	9	108	2	4	0	5	415
317	434	573	0	0	1	61	0	9	6	3	1	4	53	0
38	21	504	3	0	86	16	15	33	173	29	27	10	20	434
65	135	806	29	104	61	19	54	13	11	31	16	2	60	123
26	258	885	0	0	1	31	14	26	39	36	34	4	12	103
292	409	150	0	7	1	55	12	9	239	14	9	7	25	86
404	276	462	9	4	9	17	2	13	93	3	3	2	52	22
nan	nan	nan	nan	nan	nan	nan	nan	nan	nan	nan	nan	nan	nan	nan
nan	nan	nan	nan	nan	nan	nan	nan	nan	nan	nan	nan	nan	nan	nan
422	272	557	28	3	20	67	11	1	0	0	0	7	18	45
0	76	859	0	0	2	21	0	11	113	0	9	4	9	36
351078	2332078	9007362	30940	0	4368	618828	0	11760	2506	336	224	87374	454454	1092
nan	nan	nan	nan	nan	nan	nan	nan	nan	nan	nan	nan	nan	nan	nan
21	73	513	3	20	4	19	118	10	252	206	48	4	6	120
10	5	338	15	20	20	8	5	13	399	9	8	10	4	632
104	512	696	14	6	0	90	10	0	0	0	0	0	15	75
236544	0	3705856	35840	164864	336896	0	0	0	0	0	0	0	0	8422400
nan	nan	nan	nan	nan	nan	nan	nan	nan	nan	nan	nan	nan	nan	nan
8192	818816	11697152	0	512	0	93120	1024	1024	48128	0	1536	512	182720	49664
16	30	335	8	81	47	9	66	21	121	18	17	2	18	743
41	44	169	10	277	40	10	167	14	99	40	39	1	10	172
94	89	677	27	3	13	68	8	23	242	82	89	22	36	43
80	390	418	18	3	6	57	4	8	160	36	6	1	81	57
119	77	218	70	65	21	45	65	30	92	62	59	37	28	39
178	663	236	17	6	4	38	6	15	17	6	3	74	241	6
110	67	56	40	8	6	27	8	12	110	60	66	114	51	38
323	894	101	3	6	0	72	7	0	0	0	0	0	41	3
6	292	837	2	0	4	51	1	4	197	14	15	4	53	37
55	90	758	1	0	4	22	4	3	430	45	14	0	58	49
446	415	282	7	7	2	72	12	6	16	4	1	5	61	19
nan	nan	nan	nan	nan	nan	nan	nan	nan	nan	nan	nan	nan	nan	nan
589	407	246	18	0	0	62	6	5	37	5	3	20	51	23
0	932736	10479616	0	0	0	506240	0	100352	580160	16464	19824	0	267008	0
nan	nan	nan	nan	nan	nan	nan	nan	nan	nan	nan	nan	nan	nan	nan
125	144	246	28	29	71	30	27	48	182	49	24	21	47	9
149	190	221	2	2	3	60	12	30	598	31	53	23	10	94
79	162	248	21	44	24	32	11	18	229	57	36	13	34	75
10	50	816	0	0	0	27	10	7	29	11	2	0	25	54
47	67	675	1	65	21	18	45	19	233	49	57	3	32	183
39	91	908	1	2	1	50	5	4	70	6	10	0	65	95
296	357	563	5	0	4	80	0	9	9	0	9	13	109	1
298	345	122	21	12	4	78	13	6	43	27	4	74	136	52
155	352	808	15	2	7	63	0	13	9	8	4	26	63	3
44	28	72	40	90	46	20	93	35	72	72	33	34	17	133
159	363	186	98	17	8	125	22	17	39	6	6	67	67	79
71	82	512	19	41	12	45	22	29	274	71	82	16	25	115
9	17	795	0	0	0	27	1	15	26	21	42	1	31	15
316	553	200	35	2	1	152	11	0	14	14	3	29	106	12
99	178	369	44	23	40	110	25	21	63	11	7	15	124	138
47	139	72	7	6	1	27	58	18	194	298	32	75	185	8
20	41	291	1	0	5	32	12	96	185	288	43	29	19	94
0	48	52	0	9	197	0	0	4	81	462	18	10	455	35
0	4	74	0	0	118	0	0	5	37	432	34	44	771	14
12	124	10	97	112	59	114	3	1	127	73	118	8	306	15
0	2	67	85	144	315	16	6	35	97	351	66	9	28	22
0	47	34	0	0	726	21	0	6	43	14	35	3	547	53
14322	32116	1203048	32942	1778	2674	151900	8190	13356	9025408	1610560	727216	8260	30814	39816
0	21	580	19	2	7	24	0	38	602	101	65	3	17	1
58	206	892	0	0	0	30	0	0	8	2	17	1	27	0
27	121	888	0	0	0	24	8	14	64	12	17	1	27	25
108	68	150	2	61	0	9	51	0	366	179	209	2	4	54
2422560	4822720	4570720	10752	58464	0	370048	158592	0	0	0	0	0	357952	130592
241920	941696	10281600	0	0	0	568512	0	0	0	0	0	0	868672	0
655	529	180	0	0	0	82	0	0	0	0	0	0	61	0
57	161	123	16	58	43	168	33	22	16	23	24	13	65	96
3788928	1768192	6876288	0	0	0	111104	10752	0	0	0	0	0	204288	142848
33	56	178	50	4	29	52	1	28	299	51	21	38	55	273
37	44	184	32	33	6	39	44	8	223	46	63	35	45	252
4	9	448	0	0	11	6	1	29	654	26	94	11	3	211
0	0	54	5	25	10	0	9	1	394	34	63	15	0	875
20	7	402	24	21	24	3	13	13	307	29	29	15	2	457
19	10	199	26	30	1	1	34	6	240	56	38	12	0	842
14	1	290	14	28	15	3	12	6	338	41	69	13	0	668
24	41	874	1	18	21	42	8	10	174	14	21	4	43	190
0	11	661	0	0	0	32	2	5	16	11	5	0	13	20
180	485536	9236304	0	12672	132528	405022	60786	88242	854112	11340	87486	13020	269158	1246014
5	19	678	8	1	39	33	16	12	39	32	25	8	18	583
5	266	904	0	0	0	55	0	8	1	8	18	0	36	0
286	862	270	0	0	0	36	0	0	0	0	0	0	44	0
1161216	2005696	8386560	0	0	0	694400	0	0	0	0	0	0	654528	0
550368	425656	8654184	0	0	0	671104	0	0	1236312	297864	62496	16128	988288	0
874	290	310	0	0	0	7	0	0	0	0	0	0	5	0
0	623616	12257280	0	0	0	14336	0	0	0	0	0	0	7168	0
0	168000	12386304	0	0	0	190400	0	0	0	0	0	0	157696	0
0	121344	11851776	0	0	0	80960	7168	1024	101376	0	0	0	29120	709632
664	665	162	0	0	0	7	0	0	0	0	0	0	13	0
63	351	312	32	42	21	95	48	14	20	56	40	33	86	30
7	43	79	19	7	8	116	2	5	263	122	47	24	193	175
77	259	276	9	2	0	47	0	0	161	189	60	17	34	1
205	169	68	70	26	32	124	36	29	7	20	14	47	130	23
0	4	313	1	63	4	5	70	21	773	25	16	3	1	234
0	1700160	9289728	0	0	0	837760	0	0	0	0	0	0	1074752	0
10	32	702	11	36	68	47	29	20	99	6	8	8	40	408
78	39	860	0	0	0	59	0	10	47	0	1	2	47	0
236	332	192	6	43	2	26	72	5	51	113	62	5	40	32
37632	91392	4545408	3584	13440	9856	113792	161280	67200	5918976	677376	56448	0	50176	1155840
809480	1319514	8084510	6272	13720	3136	362432	59486	0	1198386	297878	116536	0	400064	230986
0	9	694	0	0	0	50	0	0	0	0	0	0	73	0
nan	nan	nan	nan	nan	nan	nan	nan	nan	nan	nan	nan	nan	nan	nan
4281984	3650752	3987648	0	0	0	75264	0	0	0	0	0	0	906752	0
0	1484224	10063872	0	0	0	638400	0	0	0	0	0	0	715904	0
4411008	3929408	2826432	0	0	0	656768	0	0	0	0	0	0	1078784	0
129024	1484672	10321920	0	0	0	369152	0	0	0	0	0	0	597632	0
41	77	514	41	1	0	14	0	2	519	126	66	5	16	0
114688	1197056	9404416	0	0	3584	129024	60928	182784	860160	21504	0	10752	623616	293888
150	189	602	1	0	14	27	21	26	239	26	0	0	16	169
8	2	360	2	0	9	3	0	2	309	76	122	13	1	416
278	291	343	0	0	0	103	0	11	53	0	3	2	148	0
0	133	902	0	0	0	77	0	33	17	38	25	0	199	0
145	202	856	1	0	1	130	3	22	15	13	15	4	96	1
30	23	367	20	9	15	10	31	50	350	37	43	19	18	242
282240	48384	2477440	0	0	423360	249984	564480	413952	2489536	568512	1279936	310464	77952	3716160
66	12	248	83	27	32	8	34	40	260	38	41	13	6	427
645120	253568	4587520	107520	204288	204288	633472	1548288	0	0	0	0	0	1048320	3670016
98	77	57	0	22	1	14	27	0	271	345	278	2	12	31
173	137	126	23	34	81	31	47	127	23	44	10	27	28	19
594	509	211	0	0	0	92	0	0	0	0	0	0	69	0
5	7	516	0	1	13	23	31	27	383	29	16	5	9	354
75264	66304	4488960	12544	0	87808	149632	14336	421120	6033664	82432	43008	50176	58240	1318912
nan	nan	nan	nan	nan	nan	nan	nan	nan	nan	nan	nan	nan	nan	nan
0	895104	11096064	0	0	0	597184	0	0	0	0	0	0	314048	0
387072	542976	11354112	0	0	0	161280	0	0	0	0	0	0	456960	0
96768	45696	3701376	17920	15232	42112	68096	101248	374528	6472704	344064	134400	21504	120064	1346688
2376	3240	12312	116928	936432	409248	249912	682416	18792	7212456	1912032	282744	56376	228960	778176
0	0	268800	0	0	0	0	0	0	11002880	1505280	125440	0	0	0
0	94080	3864000	0	0	0	0	212800	22400	2899008	100800	24192	0	73920	5611200
12544	12544	1677312	896	37632	4480	0	43008	8960	5519808	86912	199360	8960	0	5289984
26	3	631	4	10	0	0	6	1	368	10	8	4	5	420
0	5	729	0	0	0	17	0	4	95	13	8	0	11	0
666624	400064	9777152	43008	0	0	159936	43008	64512	939008	0	7168	64512	106624	630784
9	55	730	6	66	45	34	205	6	192	26	9	2	24	121
197120	51072	4193280	32256	26880	48384	22848	43008	125440	5872384	116480	139776	17920	15680	1999872
0	121856	12063744	0	0	0	0	7168	0	0	0	0	0	0	709632
129024	288960	11870208	0	0	0	362432	0	0	0	0	0	0	251776	0
0	13440	2433536	31808	7168	25984	56448	0	263424	8639680	106624	68992	15680	5376	1234240
157	609	670	0	0	0	48	0	0	0	0	0	0	29	0
nan	nan	nan	nan	nan	nan	nan	nan	nan	nan	nan	nan	nan	nan	nan
226	113	151	85	41	25	54	25	110	15	7	20	113	27	30
129472	26880	3018176	31360	108864	137088	77952	137536	78400	4257120	203392	193760	60928	17920	4423552
3	4	398	4	2	6	3	7	17	693	14	29	9	3	329
645120	717248	11096064	0	0	0	312256	0	0	0	0	0	0	131712	0
134	348	582	1	11	3	35	0	2	187	1	7	7	40	110
549	284	173	37	114	96	11	96	23	14	2	0	0	3	43
109760	68096	3795904	71680	76160	259840	60928	249088	147840	2420544	40320	32256	47040	86912	5436032
36288	276416	5784384	0	4032	0	16320	24192	336896	5589312	256896	37440	32256	104192	403776
0	215040	8655360	0	0	0	341824	50176	100352	2644992	107520	14336	0	195776	577024
0	0	72	1	1	1	0	5	3	848	164	229	3	0	183
466	645	150	2	51	4	39	59	3	0	0	0	0	72	12
88704	175616	4732672	4032	4032	48384	120960	174720	123648	5075392	459648	30912	0	34048	1829632
0	4	605	0	0	0	1	0	0	21	8	56	0	0	0
0	3	600	0	0	0	5	0	5	40	13	16	0	6	0
29330	59542	4195576	95200	4506670	247520	65856	2074562	12096	273672	54810	62622	0	62496	1162448
0	0	0	0	0	0	0	0	0	573	32	38	0	0	8
2	0	212	0	4	0	1	1	1	704	36	63	11	0	489
0	1047200	10533600	0	0	0	119840	0	50400	845600	19264	92736	0	193760	0
118	229	899	4	0	1	37	0	3	30	30	60	11	16	0
nan	nan	nan	nan	nan	nan	nan	nan	nan	nan	nan	nan	nan	nan	nan
101	113	216	62	19	23	70	14	18	134	27	34	48	69	75
45	89	83	46	58	89	36	22	10	59	37	11	10	60	36
4	227	485	1	0	0	165	111	116	100	5	41	3	27	107
4392080	1448944	1213072	663152	1319360	499968	515312	1375584	0	0	0	0	0	796992	677936
52192	727384	1154384	94584	630616	4043536	2262008	544992	304976	179144	31248	73752	295680	1023232	1484672
1140808	2341024	1684976	483408	196208	264672	580736	1379336	84112	402496	140952	81536	492504	2880456	749176
0	124992	1124928	0	0	0	374976	0	12096	62048	190176	98560	40320	10874304	0
30	35	26	163	375	165	12	112	32	16	1	2	19	7	279
75264	342272	1411200	16128	96768	5376	17472	483840	379008	3337600	2538368	1298304	241920	35392	2623488
577	517	122	0	0	0	59	0	10	13	65	75	0	27	0
3048192	1624448	5531904	0	0	0	727104	0	0	790272	387072	403200	32256	357952	0
1034880	288064	7549952	173824	22848	155456	433472	56448	78592	1273408	141120	94080	0	127232	1473024
677376	729344	8805888	0	0	0	589120	0	0	1257984	258048	96768	0	487872	0
0	755776	10160640	0	0	0	903616	0	68096	283136	7168	0	0	723968	0
83	110	207	9	40	12	20	32	17	321	48	29	23	21	229
52	84	904	0	0	13	56	9	2	19	3	3	3	42	113
170	232	856	1	1	5	43	6	3	56	17	7	0	88	19
80	54	307	12	40	19	6	34	29	227	79	85	38	22	149
25	0	389	8	0	20	7	2	24	473	47	53	39	3	291
283	119	164	140	37	138	19	39	95	23	26	21	11	9	19
30	31	121	20	97	7	1	58	11	325	103	177	47	7	172
1	14	421	6	5	22	4	4	18	341	8	24	8	1	604
118272	53760	2060800	150528	0	426496	5376	57344	75264	3058944	0	107520	207872	1792	6578432
0	0	43	7	392	58	0	285	25	240	15	14	1	0	215
28	27	137	17	91	101	19	124	23	130	90	71	34	12	510
53760	58688	1378944	110656	314048	45696	25088	474432	225344	3459904	43008	89600	169344	6720	6447168
12	4	217	9	85	7	12	56	22	377	16	33	21	2	613
903168	993216	9805824	0	0	0	595840	0	0	0	0	0	0	604352	0
467712	94080	3107328	435456	156352	423360	53760	103936	159488	2407104	12096	22400	355712	40320	5063296
125	129	843	0	8	0	33	0	31	74	59	67	31	63	50
1	43	817	1	51	28	81	35	17	236	49	40	2	47	77
387072	359296	11225088	0	0	0	578368	0	0	0	0	0	0	352576	0
nan	nan	nan	nan	nan	nan	nan	nan	nan	nan	nan	nan	nan	nan	nan
84480	511360	10552320	2560	0	0	544128	28160	69632	537088	0	2560	5120	339712	225280
65280	44800	1333888	263680	405120	106880	27008	16384	18816	3733760	290816	53888	126720	26624	6388736
169	157	143	70	71	1	39	42	4	54	7	11	19	85	49
0	423808	4515840	0	0	0	12992	788480	0	0	0	0	0	64960	7096320
15	104	890	0	0	0	33	0	14	38	68	27	3	43	0
271	113	666	0	0	4	11	4	0	274	4	0	11	14	140
178	159	267	6	6	8	8	2	3	192	8	0	2	28	295
1273536	2782464	2982848	0	7680	268800	48512	2560	0	0	0	0	0	234240	5301760
286	482	301	15	15	4	54	84	7	1	6	2	4	81	48
7	6	531	1	22	16	7	29	23	270	72	80	13	20	334
401	446	43	10	170	27	20	207	0	0	0	0	0	10	21
119	98	232	20	59	42	59	113	13	39	16	7	10	33	194
80	84	471	14	10	16	33	13	47	271	24	27	48	55	186
43	44	194	1	77	7	0	44	3	404	93	86	3	10	300
84	203	437	0	1	3	23	23	8	151	18	32	2	10	350
2	4	455	0	11	1	5	26	1	347	34	19	0	0	504
318	129	876	0	3	18	7	2	6	27	16	13	6	8	55
6	26	697	1	0	1	10	2	3	14	13	14	1	3	40
90	77	866	1	0	5	3	1	20	226	65	69	19	10	42
242	165	397	0	0	55	13	0	110	130	41	32	50	35	31
147	435	401	8	12	0	27	34	2	78	84	36	6	40	33
0	0	753	0	0	0	0	0	0	115	17	38	0	0	0
248	578	430	9	2	1	64	10	3	13	3	3	25	66	10
4	6	512	2	0	7	10	18	21	462	38	53	1	5	277
5	5	439	3	20	0	3	1	18	799	42	69	0	1	125
293	371	196	44	7	35	64	20	19	18	13	11	68	82	28
356	261	758	25	1	1	44	2	2	9	5	1	28	40	0
237	226	651	26	33	27	40	46	19	19	44	41	23	53	20
89	171	624	14	14	14	48	36	24	172	75	44	19	31	117
409	406	280	60	15	4	40	34	1	2	1	0	18	34	11
40	51	788	2	1	0	1	1	4	20	17	10	1	0	50
151	280	95	102	36	17	181	75	6	7	5	4	17	89	73
354	687	215	56	12	8	60	27	14	7	1	5	9	51	13
250	206	120	25	55	14	44	68	16	66	54	63	25	40	41
61	41	104	32	25	93	25	24	55	105	17	25	43	37	58
62	71	35	46	104	39	8	72	11	118	121	147	51	21	495
104	116	231	1	0	8	17	6	16	578	35	82	29	13	229
29	27	403	7	21	7	4	43	9	395	83	69	16	6	189
1	50	894	0	1	1	25	4	7	209	31	64	1	11	150
27	13	171	25	116	8	6	54	4	414	75	160	6	1	240
20	17	176	39	315	24	6	116	11	80	27	44	3	2	313
48	8	421	10	6	13	12	6	29	545	34	33	28	8	241
10	26	906	0	0	0	19	0	4	301	27	16	3	6	0
551	189	435	50	18	54	39	20	10	25	6	10	3	33	4
0	21	466	0	0	21	17	0	11	520	62	51	8	0	246
188160	59136	3851008	0	32256	21504	13440	21504	154112	5591936	814464	903168	241920	9856	999936
14	26	893	0	0	0	32	0	29	105	62	51	1	32	0
31	24	74	6	96	30	12	145	29	194	151	96	7	7	523
233	525	407	7	6	12	65	16	42	0	7	7	10	66	24
0	15	809	0	0	0	14	0	12	83	36	55	0	3	0
104	119	229	7	140	29	5	219	6	25	81	54	2	3	25
16	23	773	0	2	2	9	23	12	226	34	45	3	13	352
13	4	668	0	0	9	0	0	17	462	13	35	6	3	282
4	3	377	5	3	8	4	2	3	724	27	48	2	1	318
0	2	882	0	0	0	20	0	14	449	27	61	0	4	15
13	0	276	5	5	4	0	1	4	426	61	98	12	3	482
27	65	677	11	46	13	31	40	27	196	101	131	10	21	120
58	55	60	37	70	16	81	58	11	32	19	32	23	42	86
20	78	101	25	21	19	108	44	41	92	21	42	33	79	150
116	147	177	29	54	34	61	33	28	47	31	37	49	55	41
36	86	68	34	7	8	85	9	12	68	48	66	50	115	131
537	745	92	21	4	0	64	5	6	0	1	0	5	46	6
4	3	173	2	0	4	1	0	3	773	139	242	6	3	180
60	84	723	12	8	6	29	8	5	200	41	34	29	20	270
0	43	909	0	1	0	53	0	17	242	37	42	0	8	16
135	113	113	5	19	16	15	31	15	90	105	96	34	32	15
7	2	132	10	34	14	1	1	5	673	164	126	19	0	326
154	52	460	5	99	6	14	7	16	245	21	132	9	15	134
12	101	201	9	3	1	83	1	1	517	52	35	8	166	230
79	137	20	32	258	15	278	175	0	11	6	16	1	24	83
75	231	235	22	31	9	52	22	23	138	31	51	23	48	69
252	146	649	17	30	14	60	34	46	66	100	28	9	33	20
46	87	104	19	5	60	100	17	47	65	14	9	19	77	73
472	413	235	38	8	36	48	42	23	5	1	9	3	37	10
210	166	21	82	68	11	159	128	6	12	4	7	33	59	45
216	226	65	86	43	16	146	77	6	3	4	9	38	67	40
18	63	110	13	17	4	61	155	40	148	54	64	29	128	399
151	197	229	7	20	7	24	57	22	91	67	39	30	45	62
378	678	145	20	36	6	91	54	16	6	3	7	5	56	15
nan	nan	nan	nan	nan	nan	nan	nan	nan	nan	nan	nan	nan	nan	nan
48	33	60	37	24	30	27	39	49	55	46	32	31	15	51
9	24	191	2	5	14	8	6	25	245	151	253	15	8	136
101	71	133	17	90	28	17	69	30	72	40	30	8	21	102
298	434	263	12	7	12	58	7	12	26	11	11	9	72	110
nan	nan	nan	nan	nan	nan	nan	nan	nan	nan	nan	nan	nan	nan	nan
25	50	64	20	81	105	26	31	62	61	72	43	26	42	37
60	68	569	4	9	4	30	11	17	334	146	109	0	7	91
0	21	874	0	0	0	22	2	28	274	81	56	0	17	110
0	7	321	1	0	4	2	1	2	747	120	71	3	0	253
2	0	390	0	2	2	1	7	5	646	73	148	2	0	225
7	4	405	3	6	0	2	10	9	618	59	73	10	3	280
34	189	731	6	43	2	45	64	3	140	21	68	2	45	137
38	66	49	36	28	10	222	89	106	57	20	26	71	116	101
0	6	906	2	0	0	5	3	0	174	48	73	1	5	178
7	105	667	0	0	0	1	0	6	200	147	240	10	91	38
50	44	60	27	42	28	16	58	46	44	23	57	39	18	71
54	50	37	51	13	18	63	39	21	61	29	39	89	72	55
65	121	114	12	49	16	23	19	25	103	27	57	23	31	127
758	259	198	115	12	18	22	14	20	9	3	4	80	12	9
174	166	757	3	2	1	44	9	17	151	12	27	13	24	133
349	95	737	15	1	62	37	11	9	74	51	18	2	23	47
13	25	397	15	50	11	2	94	45	579	37	21	18	8	151
0	42	886	0	0	0	12	8	11	40	91	17	0	15	97
276	113	123	17	55	41	20	25	58	75	51	139	66	38	35
40	57	443	0	7	33	3	42	5	279	39	15	6	1	382
nan	nan	nan	nan	nan	nan	nan	nan	nan	nan	nan	nan	nan	nan	nan
702	568	60	31	11	1	83	19	0	0	0	0	3	44	2
58	69	690	15	111	18	6	65	28	76	121	212	3	5	43
261	553	433	5	2	5	38	1	47	5	13	13	19	53	0
453	349	102	40	31	47	57	23	53	12	39	33	54	47	22
69	111	294	6	1	8	10	0	11	359	84	58	16	21	206
50	84	337	2	13	56	17	21	105	75	169	139	40	96	20
15	0	197	41	2	31	7	4	3	227	167	55	33	0	751
6	18	457	0	1	2	4	7	22	517	38	61	3	6	278
0	1	281	4	2	12	1	2	6	383	73	127	8	2	521
0	17	797	0	0	0	15	0	10	71	23	33	0	37	0
0	5	424	0	1	4	2	4	5	709	55	38	2	2	275
9	1	191	15	13	11	0	10	9	381	59	137	35	0	618
0	32	896	0	0	0	0	0	11	141	106	64	0	9	0
0	0	359	0	0	0	0	0	0	787	67	113	0	0	206
354	538	131	57	62	10	78	71	13	6	5	2	28	50	32
0	1	770	0	0	0	5	2	23	441	78	117	0	18	78
0	3	494	0	0	1	9	0	3	407	74	190	1	0	219
185	83	231	37	16	124	9	28	44	120	52	81	21	1	20
196	221	125	37	38	47	79	51	45	31	38	32	29	37	27
105	66	246	30	2	28	46	18	25	280	53	25	71	40	103
0	0	0	5	18	5	0	18	16	907	65	79	1	0	210
72	2	651	47	6	0	13	9	4	200	6	16	35	1	443
164	443	485	18	62	15	85	43	5	2	4	6	1	15	44
2	1	173	21	10	17	2	1	30	543	91	27	24	1	498
14	39	881	0	0	15	32	3	27	217	61	23	8	33	123
63	100	903	0	0	13	43	2	22	79	11	23	0	36	0
0	0	95	0	0	0	0	0	0	904	83	33	0	0	302
0	45	902	0	7	18	28	12	18	58	43	47	3	19	223
34	40	856	0	2	0	65	23	30	146	72	76	2	58	100
460	257	151	200	24	45	77	23	3	5	1	0	13	88	22
72	22	159	113	19	10	32	3	57	111	3	6	110	33	147
16	1	163	22	80	2	4	21	7	321	53	190	14	0	555
252	301	516	3	15	17	47	21	30	11	21	24	23	69	69
52	60	219	5	2	1	28	1	42	532	109	74	117	173	17
17	25	231	13	73	64	11	66	14	184	91	99	19	0	420
9	26	833	0	0	0	19	2	13	397	98	69	2	19	32
4	20	847	3	45	19	13	95	12	182	64	43	4	13	146
66	117	385	4	28	13	18	66	48	153	95	87	17	10	180
9	2	316	0	5	0	2	3	8	642	148	226	21	0	119
481	344	245	46	13	21	35	4	13	21	5	3	97	54	7
12	30	380	9	89	22	27	148	27	167	45	26	8	7	283
18	6	270	18	9	12	2	12	11	625	55	59	29	2	365
nan	nan	nan	nan	nan	nan	nan	nan	nan	nan	nan	nan	nan	nan	nan
nan	nan	nan	nan	nan	nan	nan	nan	nan	nan	nan	nan	nan	nan	nan
nan	nan	nan	nan	nan	nan	nan	nan	nan	nan	nan	nan	nan	nan	nan
10	8	96	22	13	2	7	0	2	818	97	199	26	10	215
61	65	110	19	85	46	37	108	67	24	10	5	10	10	104
41	132	371	2	0	37	26	29	112	138	10	7	20	49	295
7	5	224	1	1	0	0	8	11	908	80	56	3	5	78
0	3	643	0	0	0	2	1	4	677	25	18	0	0	143
0	2	315	1	4	5	0	1	1	820	39	18	1	0	317
0	0	393	0	0	0	0	0	0	26	3	2	0	0	0
0	0	423	0	0	0	0	0	0	415	135	87	0	0	270
11	8	719	0	0	1	8	7	9	537	38	23	2	22	143
90	79	358	1	122	1	3	127	1	70	154	147	5	8	86
4	17	564	2	0	19	0	0	33	455	13	25	2	5	317
219	174	904	0	0	0	31	0	7	7	12	23	8	30	0
170	202	71	5	27	0	17	45	0	86	240	189	0	2	15
0	0	5958400	0	0	0	0	0	0	713776	530656	547568	0	0	5152000
13	15	559	3	0	8	1	1	12	464	66	24	26	1	259
628	495	188	11	6	15	69	4	11	0	5	2	27	32	1
252	220	125	42	40	15	71	37	11	44	86	90	20	7	31
3455984	2321424	6446384	1344	0	98112	63840	5376	60704	151648	29792	3472	101584	133168	29568
11	33	909	0	0	0	36	4	25	276	31	4	1	14	31
nan	nan	nan	nan	nan	nan	nan	nan	nan	nan	nan	nan	nan	nan	nan
18	44	863	0	0	0	24	0	15	132	10	6	0	39	0
nan	nan	nan	nan	nan	nan	nan	nan	nan	nan	nan	nan	nan	nan	nan
47616	320000	10023936	0	0	0	349632	0	152064	1837056	0	0	7680	164416	0
129528	155260	8419432	187320	5852	176008	128548	15876	168588	1679048	27048	23576	263340	174832	1348144
21	27	487	1	49	28	12	68	9	265	117	126	6	12	166
243	110	632	42	2	2	68	4	5	241	25	17	12	45	48
508032	6720	7874496	33152	37632	28672	68096	21056	55552	2285472	159040	69664	118272	9856	1626688
0	51072	6623232	3584	50176	43008	131264	0	175616	3736880	604016	363104	48384	93632	978432
272832	3584	8457792	81984	7168	51968	236544	50176	37632	924672	75264	0	37632	123648	2541504
nan	nan	nan	nan	nan	nan	nan	nan	nan	nan	nan	nan	nan	nan	nan
102	55	102	121	94	96	10	27	12	20	20	8	41	18	68
37	32	576	0	0	2	1	1	0	480	21	12	6	0	296
22	30	783	0	3	3	24	11	18	316	64	39	9	8	203
136	99	253	4	92	29	2	79	5	97	115	103	1	2	75
0	0	0	14	0	0	0	14	19	559	257	91	32	0	466
129	80	69	17	54	15	9	51	12	83	75	100	24	20	79
0	14	900	0	0	0	32	2	18	88	91	44	0	50	41
95	143	138	111	27	247	15	1	20	306	13	48	0	9	6
62	40	86	41	55	11	31	36	12	96	42	51	73	29	50
28	47	219	2	64	1	3	141	11	570	188	95	6	3	82
49	104	217	10	24	9	14	30	15	179	94	70	23	42	145
5	15	443	3	0	2	2	6	4	457	26	34	6	4	359
96	74	171	7	76	8	2	65	6	133	61	109	6	3	108
927360	4740288	6209280	0	0	0	370944	0	0	0	0	0	0	654528	0
0	42	879	0	6	8	11	7	9	195	19	26	1	10	265
2	14	324	0	0	93	8	7	2	305	54	15	1	13	678
164	90	287	4	74	39	22	66	44	83	86	110	0	6	75
0	27	549	0	0	0	7	0	2	5	3	3	0	23	0
34	8	355	17	7	17	10	16	43	389	27	42	22	7	297
18	11	319	17	49	17	25	62	28	237	25	29	22	26	332
23	31	42	28	133	32	34	106	20	124	34	49	34	36	103
38	40	56	27	127	38	32	97	17	90	59	39	36	40	76
42	69	520	24	4	17	30	0	12	311	34	20	7	30	303
36	45	93	35	71	48	24	31	41	49	35	46	27	37	87
71	62	70	35	31	22	43	37	23	22	61	32	47	48	19
22	29	96	28	12	61	51	14	104	92	71	49	41	51	21
580608	147840	8612352	86016	0	0	116480	71680	89600	1264032	100688	230160	107520	219520	1275904
76	34	77	42	27	13	18	40	37	147	37	34	85	132	67
54	48	31	33	64	81	24	44	30	67	58	39	24	32	33
65	40	113	6	62	32	5	65	12	155	99	75	28	22	108
248	214	146	20	10	14	8	12	4	53	34	28	22	30	240
67	46	732	2	3	1	14	4	12	430	46	19	7	10	137
nan	nan	nan	nan	nan	nan	nan	nan	nan	nan	nan	nan	nan	nan	nan
2	9	421	2	1	1	5	2	25	752	89	36	8	2	178
10368	95104	2363008	48384	213120	101376	34560	4992	7296	5708928	511488	12288	0	37760	3753728
176	203	219	0	13	2	9	9	1	570	22	18	4	23	191
nan	nan	nan	nan	nan	nan	nan	nan	nan	nan	nan	nan	nan	nan	nan
36864	9216	1771008	20480	8192	24576	0	0	14336	8883968	137728	129024	57344	13312	1796352
230	185	731	10	5	0	80	12	25	116	28	30	7	46	25
241	233	614	17	2	1	31	13	3	152	24	19	16	25	96
149	131	295	76	60	43	62	34	31	46	42	24	60	74	35
26	49	47	25	54	41	26	21	19	100	122	113	33	77	44
101	94	112	38	28	43	33	23	60	33	34	23	75	35	35
82	143	91	56	36	61	69	39	55	36	29	26	44	50	39
182	91	87	111	22	21	61	9	35	44	29	42	137	48	32
220	92	78	178	16	28	69	25	10	29	4	9	125	95	53
139	58	63	352	19	36	30	21	8	53	49	61	149	156	51
50	83	40	162	115	25	30	37	6	25	27	34	87	119	254
nan	nan	nan	nan	nan	nan	nan	nan	nan	nan	nan	nan	nan	nan	nan
19	23	151	30	62	18	16	40	22	315	112	129	22	12	222
2	1	215	5	211	14	4	86	4	272	35	31	25	3	469
75	61	130	36	13	17	36	48	23	139	55	29	61	36	86
89	69	103	32	28	7	59	26	20	156	29	37	61	56	117
45	33	43	62	41	44	38	38	37	25	27	19	40	52	41
19	18	355	10	0	10	16	21	90	530	45	52	28	7	230
26	76	864	4	0	15	33	0	48	151	71	59	11	22	116
2830436	1203636	3788512	22344	731962	882	462770	574868	49392	574098	328762	448196	178752	634046	1073744
75	79	179	43	47	26	50	34	92	563	88	46	10	36	87
nan	nan	nan	nan	nan	nan	nan	nan	nan	nan	nan	nan	nan	nan	nan
129024	64512	4042752	193536	1964032	191744	64512	1369536	21504	625408	48384	0	21504	0	4165952
nan	nan	nan	nan	nan	nan	nan	nan	nan	nan	nan	nan	nan	nan	nan
0	0	778	0	0	0	1	0	5	365	272	99	0	13	0
nan	nan	nan	nan	nan	nan	nan	nan	nan	nan	nan	nan	nan	nan	nan
31	26	80	41	12	27	24	37	36	71	45	35	39	76	78
nan	nan	nan	nan	nan	nan	nan	nan	nan	nan	nan	nan	nan	nan	nan
172	413	704	0	4	4	46	10	26	13	10	42	3	43	34
708	319	222	108	4	3	69	8	3	1	0	0	35	37	8
890	377	60	19	0	4	66	1	2	0	3	0	30	6	0
75	88	601	4	5	53	11	6	70	174	314	74	2	0	2
25	20	458	0	1	8	0	5	25	269	278	204	5	0	69
320	287	216	1	55	16	14	86	0	52	50	52	0	2	49
3	0	118	5	9	14	0	3	4	883	172	119	2	2	139
206584	57512	905324	380184	406224	1351476	295120	192696	9548	416864	56448	87416	124124	67060	8345820
538	220	341	2	1	18	115	17	14	8	1	0	1	147	14
678	252	207	59	84	18	100	51	0	0	0	0	0	32	35
192	128	75	76	142	49	2	147	7	14	8	14	15	4	100
122	323	842	0	9	0	116	22	2	0	0	0	0	31	47
93184	59136	2541056	231168	439040	383488	59136	284928	87808	1338624	46592	35840	14336	25088	7262976
161280	7168	903168	123648	64512	134400	0	21504	193536	8386560	435456	661248	0	3584	1806336
99	120	156	91	25	36	177	57	3	15	16	17	3	56	68
180224	209280	8572160	6848	5312	26304	421248	72576	36480	2014848	110400	41472	4800	108288	1092160
12288	610944	10579968	0	0	0	671744	0	18432	533504	50176	10752	1536	413056	0
640	291	227	0	0	0	237	0	20	43	0	3	1	34	4
27	34	733	4	0	33	39	5	28	254	34	36	7	22	275
14	24	595	18	16	38	17	27	79	267	145	66	19	47	104
219	231	294	68	28	14	101	17	22	3	4	7	86	43	24
32	46	199	2	7	3	7	35	42	404	54	99	24	10	345
nan	nan	nan	nan	nan	nan	nan	nan	nan	nan	nan	nan	nan	nan	nan
nan	nan	nan	nan	nan	nan	nan	nan	nan	nan	nan	nan	nan	nan	nan
19	25	115	54	52	0	30	26	3	95	61	111	82	32	71
103	74	177	44	18	14	40	7	4	61	55	69	234	127	31
nan	nan	nan	nan	nan	nan	nan	nan	nan	nan	nan	nan	nan	nan	nan
176	220	85	47	21	14	159	22	55	27	11	26	75	45	48
260	442	628	3	3	0	77	11	5	4	3	8	1	31	18
nan	nan	nan	nan	nan	nan	nan	nan	nan	nan	nan	nan	nan	nan	nan
91	111	90	45	28	29	41	34	35	59	51	43	20	53	34
44	49	52	50	49	30	31	34	29	28	20	32	58	23	39
1020768	581896	10991400	55272	0	2352	81144	1176	3696	0	1848	0	86856	75992	0
21	225	894	0	0	1	44	1	0	0	0	0	0	61	5
353	366	541	9	0	0	32	5	9	17	5	42	23	36	1
nan	nan	nan	nan	nan	nan	nan	nan	nan	nan	nan	nan	nan	nan	nan
544	529	328	8	0	0	23	0	0	0	0	0	0	7	2
321	435	647	0	0	0	59	0	0	0	0	0	0	42	0
nan	nan	nan	nan	nan	nan	nan	nan	nan	nan	nan	nan	nan	nan	nan
0	1021440	8931328	0	0	0	50176	0	315392	760144	1187872	603792	0	32256	0
104	286	325	27	25	9	21	36	8	120	99	19	17	50	61
77	63	78	74	95	41	102	157	20	4	21	4	19	71	66
nan	nan	nan	nan	nan	nan	nan	nan	nan	nan	nan	nan	nan	nan	nan
308	356	234	23	37	7	81	62	15	0	3	8	20	58	38
325	447	106	22	98	20	63	115	61	1	7	0	14	43	34
699	242	172	167	24	19	39	15	7	1	3	2	63	64	6
105	128	178	9	19	58	14	31	95	85	27	26	48	30	89
nan	nan	nan	nan	nan	nan	nan	nan	nan	nan	nan	nan	nan	nan	nan
nan	nan	nan	nan	nan	nan	nan	nan	nan	nan	nan	nan	nan	nan	nan
nan	nan	nan	nan	nan	nan	nan	nan	nan	nan	nan	nan	nan	nan	nan
nan	nan	nan	nan	nan	nan	nan	nan	nan	nan	nan	nan	nan	nan	nan
nan	nan	nan	nan	nan	nan	nan	nan	nan	nan	nan	nan	nan	nan	nan
nan	nan	nan	nan	nan	nan	nan	nan	nan	nan	nan	nan	nan	nan	nan
nan	nan	nan	nan	nan	nan	nan	nan	nan	nan	nan	nan	nan	nan	nan
64	63	91	25	25	14	39	26	34	69	49	43	34	44	78
79	105	69	20	21	50	59	34	45	38	61	51	39	58	16
61	46	50	18	44	49	25	31	41	35	43	40	29	42	27
258	405	288	42	24	32	35	31	25	8	27	12	29	40	54
101	129	133	137	25	26	25	28	28	41	35	50	33	28	21
nan	nan	nan	nan	nan	nan	nan	nan	nan	nan	nan	nan	nan	nan	nan
88	91	92	74	35	33	72	32	31	18	23	13	9	44	47
88	62	66	35	38	40	40	44	57	34	16	47	28	24	69
73	108	222	56	32	40	67	37	50	68	5	10	59	83	125
39	85	85	24	32	21	69	23	41	64	18	19	35	53	69
70	74	129	167	9	47	116	16	17	38	25	29	66	101	396
0	0	162	0	0	0	0	0	0	350	400	368	0	0	24
24	71	290	30	21	42	83	20	100	140	46	86	15	43	143
36	19	155	59	49	154	29	71	74	34	28	15	40	46	218
108	108	167	44	19	22	129	19	28	85	28	36	26	63	34
124	222	339	16	24	3	42	55	5	8	13	13	76	227	60
0	0	13	0	0	0	0	0	0	808	346	192	5	0	164
344	477	332	77	19	8	25	6	2	0	1	0	36	46	12
1698528	836048	1707216	2855840	2310032	370800	1245888	1012480	15120	7840	560	0	32480	227520	582048
0	137984	10888192	0	0	0	64960	0	35840	901152	505680	349328	0	19264	0
0	18	889	0	0	0	17	0	15	248	25	15	0	3	2
288	496	338	11	7	7	50	9	0	56	67	46	0	12	15
0	2	393	0	5	0	5	1	5	436	26	29	5	2	448
5	5	101	1	26	10	8	46	11	303	247	187	49	93	83
19	12	834	0	0	3	3	2	15	208	168	87	6	10	151
0	0	49	8	2	3	0	0	2	801	189	129	19	0	328
246	266	609	6	8	29	19	10	43	11	47	14	28	65	83
153	57	108	35	412	15	14	182	11	26	11	32	15	8	239
8	6	322	1	6	20	4	9	17	574	58	76	12	14	336
242	145	297	150	8	49	46	10	12	12	26	16	107	41	4
13	1	248	10	4	27	2	6	1	180	40	88	12	0	864
116	64	299	11	94	12	4	54	10	175	61	100	20	5	143
261	295	233	21	91	15	16	90	10	1	8	4	13	35	69
nan	nan	nan	nan	nan	nan	nan	nan	nan	nan	nan	nan	nan	nan	nan
nan	nan	nan	nan	nan	nan	nan	nan	nan	nan	nan	nan	nan	nan	nan
56	80	54	33	29	29	50	35	45	75	78	45	17	20	12
nan	nan	nan	nan	nan	nan	nan	nan	nan	nan	nan	nan	nan	nan	nan
nan	nan	nan	nan	nan	nan	nan	nan	nan	nan	nan	nan	nan	nan	nan
20	0	370	4	7	7	0	5	10	580	107	81	7	5	263
5	0	143	12	7	8	0	3	0	355	35	31	4	0	878
320	856	198	6	7	6	31	25	27	3	1	3	6	6	9
485632	503552	5141248	114688	143360	68096	55104	390656	41216	1904896	206080	41216	91392	41664	3673600
23	4	356	9	4	15	0	5	3	352	79	50	7	0	491
0	9	704	0	0	0	1	2	6	29	26	23	0	28	14
nan	nan	nan	nan	nan	nan	nan	nan	nan	nan	nan	nan	nan	nan	nan
nan	nan	nan	nan	nan	nan	nan	nan	nan	nan	nan	nan	nan	nan	nan
nan	nan	nan	nan	nan	nan	nan	nan	nan	nan	nan	nan	nan	nan	nan
nan	nan	nan	nan	nan	nan	nan	nan	nan	nan	nan	nan	nan	nan	nan
nan	nan	nan	nan	nan	nan	nan	nan	nan	nan	nan	nan	nan	nan	nan
nan	nan	nan	nan	nan	nan	nan	nan	nan	nan	nan	nan	nan	nan	nan
nan	nan	nan	nan	nan	nan	nan	nan	nan	nan	nan	nan	nan	nan	nan
nan	nan	nan	nan	nan	nan	nan	nan	nan	nan	nan	nan	nan	nan	nan
nan	nan	nan	nan	nan	nan	nan	nan	nan	nan	nan	nan	nan	nan	nan
1	0	47	0	0	0	0	0	0	775	60	27	0	0	52
426	123	743	36	16	9	20	8	6	9	13	27	38	11	47
214344	660664	8534304	28624	18560	9912	353008	8592	180408	909704	1039080	867112	1296	72880	3912
0	0	219	0	0	0	0	0	0	477	46	123	0	0	630
7	6	139	14	55	1	5	60	13	748	112	198	22	7	145
46	42	84	7	29	8	4	44	2	790	128	109	9	9	221
0	0	195	0	0	0	0	0	0	796	39	15	0	0	486
6	1	310	0	2	28	2	2	3	584	52	19	4	31	425
121184	356832	5583376	4608	11440	2048	113664	24560	40576	4675216	179136	117696	51376	127344	1493344
11	4	871	1	2	0	34	0	4	105	20	11	9	30	71
10	24	700	6	3	29	17	0	14	282	59	44	7	35	293
0	14	821	0	0	0	5	0	20	579	35	34	0	13	3
0	9	716	0	0	0	17	0	11	63	6	10	0	29	0
90944	348544	8455552	0	0	6272	175168	43904	124992	2743552	159488	47488	15680	113792	577024
7	3	148	2	6	14	1	0	8	861	31	40	11	1	366
0	0	2150400	0	0	0	0	0	0	8705312	1016512	313376	0	0	716800
28	54	536	1	95	10	6	328	2	103	84	28	0	4	156
90160	3542672	8388912	0	0	0	388640	0	15456	135072	48720	55776	2576	234416	0
445	550	349	0	12	0	14	25	0	0	0	0	0	41	10
74	216	891	0	0	1	15	1	2	3	5	15	1	15	0
0	10	376	0	0	0	7	0	1	1	2	1	0	6	0
0	201600	11354112	0	0	0	253120	0	43008	770896	196000	65296	0	18368	0
nan	nan	nan	nan	nan	nan	nan	nan	nan	nan	nan	nan	nan	nan	nan
2	2	900	0	0	0	10	1	10	317	28	28	1	4	129
362	783	288	4	3	9	30	9	1	0	0	0	0	35	9
483	208	377	17	13	90	32	23	24	23	20	13	19	10	39
104	77	94	38	43	26	33	50	38	87	70	48	56	52	226
0	2	428	0	0	0	6	0	0	1	6	2	0	7	14
269	421	286	47	46	27	20	34	64	0	19	3	24	18	50
nan	nan	nan	nan	nan	nan	nan	nan	nan	nan	nan	nan	nan	nan	nan
193	173	310	15	90	12	34	77	12	40	100	90	0	7	32
135	138	170	20	28	13	45	25	17	30	12	18	38	65	169
59	174	107	23	31	25	98	65	21	40	86	45	25	106	27
nan	nan	nan	nan	nan	nan	nan	nan	nan	nan	nan	nan	nan	nan	nan
15	9	124	61	166	153	16	126	30	11	21	23	35	17	722
37	24	472	8	23	18	5	10	30	466	39	131	18	12	87
36	121	171	32	8	83	114	3	33	61	11	14	40	110	88
263	332	680	0	0	0	89	0	8	29	13	20	25	58	0
189	85	110	106	50	13	42	28	14	47	39	54	122	48	19
3013748	2633828	2608518	7254	939750	434820	38556	1086340	228086	301276	445134	377236	5068	5950	776836
38	27	548	9	1	24	17	48	22	273	35	26	5	14	357
9	27	561	0	5	6	5	15	14	473	49	25	2	4	259
0	27	898	4	3	2	16	1	9	249	9	12	4	36	168
96110	655368	10697204	205996	8820	9856	650818	7056	42546	300160	7322	2842	58730	154700	4872
28	72	904	6	0	21	38	7	12	33	6	3	25	93	169
34	23	388	7	111	32	2	103	21	168	64	54	8	9	266
15	16	81	22	45	43	45	64	48	143	103	113	24	14	188
15	12	74	20	132	22	23	142	32	318	45	47	13	26	276
37	49	48	19	34	36	33	43	36	44	27	25	29	18	47
54	49	262	29	50	46	54	40	35	232	79	58	17	64	39
52	49	123	13	37	36	20	39	37	131	75	97	34	29	51
25	26	100	27	73	60	32	93	64	75	16	30	10	27	71
nan	nan	nan	nan	nan	nan	nan	nan	nan	nan	nan	nan	nan	nan	nan
30	37	35	28	55	44	42	31	29	28	36	53	23	52	31
nan	nan	nan	nan	nan	nan	nan	nan	nan	nan	nan	nan	nan	nan	nan
nan	nan	nan	nan	nan	nan	nan	nan	nan	nan	nan	nan	nan	nan	nan
nan	nan	nan	nan	nan	nan	nan	nan	nan	nan	nan	nan	nan	nan	nan
39	53	70	20	31	18	51	50	19	93	52	50	16	68	75
53	43	74	21	31	28	26	36	28	66	40	52	41	37	59
4	91	285	7	31	12	81	47	13	128	76	61	9	88	213
17	17	320	8	17	32	2	7	27	461	77	127	35	5	218
596	351	260	56	24	15	45	22	7	3	3	2	41	39	13
nan	nan	nan	nan	nan	nan	nan	nan	nan	nan	nan	nan	nan	nan	nan
0	12	731	0	0	0	9	5	55	637	10	24	0	16	31
0	19	882	0	0	0	15	0	15	134	111	26	0	4	0
287	440	581	0	4	31	11	10	34	28	13	18	4	0	6
nan	nan	nan	nan	nan	nan	nan	nan	nan	nan	nan	nan	nan	nan	nan
11	35	435	1	7	20	5	38	23	224	96	55	6	16	371
14	7	135	20	64	17	2	104	31	329	71	55	31	6	334
24	3	200	19	24	18	3	8	27	325	134	58	59	0	387
34	0	478	6	0	1	4	0	19	508	139	65	32	4	123
41	116	900	0	2	5	38	8	30	81	85	70	4	27	28
0	0	551	0	0	0	0	0	0	791	45	104	0	0	41
0	23	896	0	0	0	17	0	12	196	47	48	0	21	0
2383024	2686992	6240416	70560	62832	3584	484064	131152	0	0	0	0	0	491904	347872
0	73	863	0	0	0	120	0	75	117	110	65	0	74	0
0	40	405	0	0	0	15	12	66	471	164	136	0	7	63
38	19	54	12	143	19	34	177	33	156	33	44	33	15	129
nan	nan	nan	nan	nan	nan	nan	nan	nan	nan	nan	nan	nan	nan	nan
19	2	115	20	11	8	2	11	18	657	150	170	57	11	257
0	82	830	0	0	0	80	0	91	208	36	83	0	111	0
nan	nan	nan	nan	nan	nan	nan	nan	nan	nan	nan	nan	nan	nan	nan
49	117	747	0	1	0	60	12	118	142	72	64	10	109	31
32	31	326	74	50	108	48	33	122	148	14	18	16	21	168
117	323	706	0	0	0	142	0	54	24	12	21	14	112	0
48	29	197	50	52	63	10	51	50	241	30	33	36	8	540
48	85	43	51	68	11	108	65	10	59	106	38	9	7	47
92	7	251	10	29	24	8	9	48	545	53	161	13	3	189
99	108	92	22	6	2	47	11	32	71	42	18	78	72	55
51	235	208	0	28	0	25	163	17	64	145	44	0	23	57
109	63	120	0	13	7	32	32	11	155	194	129	6	83	23
73	76	495	7	45	35	59	90	25	99	32	17	3	66	279
43	8	138	74	226	35	5	53	4	334	43	102	68	4	83
35	21	280	13	15	1	26	30	16	579	109	135	6	9	191
1	0	46	12	72	10	0	65	4	800	74	69	12	4	361
10	62	908	0	0	0	33	5	33	169	12	11	1	106	34
17	0	133	21	8	0	0	13	68	691	98	153	130	3	186
20	1	85	49	96	58	23	188	54	127	66	92	50	0	459
9	10	181	6	26	11	3	21	13	511	83	79	19	12	431
0	4	823	0	0	0	8	0	9	276	142	239	2	4	16
0	51	526	32	127	93	22	141	63	130	26	40	6	58	112
28	41	159	23	40	52	37	42	45	195	52	42	30	37	156
24	22	56	35	57	47	18	48	63	110	59	71	32	11	108
527	319	160	23	74	11	79	60	14	17	1	0	43	74	26
216	194	213	1	18	10	15	13	2	56	17	14	22	51	181
26	50	428	6	11	9	22	17	44	396	67	34	19	42	165
187648	190592	5115776	49216	144768	179648	29568	768	1792	3564928	623808	576	896	748416	2064000
98	511	232	0	0	0	55	2	3	378	10	20	3	26	77
0	0	0	118272	225792	722176	0	0	0	5496064	1069824	34048	30464	0	5205760
227	122	814	1	70	27	54	34	41	10	13	17	4	67	26
26	34	252	4	139	160	29	184	14	20	6	7	0	7	324
nan	nan	nan	nan	nan	nan	nan	nan	nan	nan	nan	nan	nan	nan	nan
nan	nan	nan	nan	nan	nan	nan	nan	nan	nan	nan	nan	nan	nan	nan
326	693	385	0	0	0	25	0	0	0	0	0	0	92	0
4265856	2479680	4939200	0	0	0	127232	0	0	0	0	0	0	1090432	0
502	465	344	0	0	0	62	0	0	0	0	0	0	35	0
321664	280448	7017472	103936	0	181888	183680	0	131712	2081408	7168	64512	134400	81536	2312576
0	921984	11225088	0	0	0	365568	0	0	0	0	0	0	389760	0
286272	168000	4357696	60480	43008	18816	46592	125440	94080	4998784	336896	139776	75264	114240	2037056
7	2	254	7	13	9	1	11	9	797	32	90	20	2	277
15	2	255	13	11	4	0	3	4	479	19	78	36	2	466
12	103	737	0	0	41	22	10	47	278	28	25	5	30	193
12	21	891	0	0	0	10	0	27	200	139	128	5	23	0
37	58	823	0	0	0	43	0	56	173	210	86	21	16	0
73	344	400	7	16	23	46	61	88	50	19	31	8	28	110
10	12	123	4	11	16	14	23	1	771	119	57	6	4	362
299	259	205	62	27	24	53	13	17	76	15	21	14	45	38
nan	nan	nan	nan	nan	nan	nan	nan	nan	nan	nan	nan	nan	nan	nan
34	100	93	15	32	34	46	33	20	76	73	41	6	105	37
nan	nan	nan	nan	nan	nan	nan	nan	nan	nan	nan	nan	nan	nan	nan
nan	nan	nan	nan	nan	nan	nan	nan	nan	nan	nan	nan	nan	nan	nan
59	64	88	64	36	19	28	18	18	41	26	75	121	95	42
102	209	45	53	13	23	212	29	20	33	115	37	28	86	10
28	23	84	51	105	31	63	85	26	122	41	91	77	71	371
42	39	88	53	44	31	43	34	31	385	167	136	27	26	141
29	20	74	63	98	32	43	57	28	211	61	92	71	29	436
79	69	229	24	5	20	48	43	39	281	63	87	42	36	75
150	133	302	0	3	10	40	16	37	119	51	62	82	67	101
42	86	289	4	23	20	58	12	39	229	51	55	36	85	124
16	18	491	0	2	2	62	7	84	185	140	292	29	24	46
56	25	104	38	133	44	17	78	37	63	44	23	52	22	158
174	117	434	92	25	3	71	24	4	124	44	42	50	28	110
196	525	149	0	64	13	67	195	16	25	89	15	0	12	61
433216	579264	5814592	41216	47040	156800	254464	570752	0	1289792	166656	51520	15232	176064	3305792
341	457	199	2	22	8	140	38	15	27	10	9	4	54	40
11	11	341	10	39	13	18	56	26	339	13	8	11	3	373
385	586	169	0	2	1	38	2	0	100	10	1	0	173	3
20	64	773	6	6	6	47	4	27	296	4	2	14	23	241
167	335	851	0	0	0	54	0	0	0	0	0	0	101	0
131	306	38	4	20	7	38	71	15	45	301	46	46	65	46
114	70	901	13	0	1	82	0	5	19	12	3	12	52	0
15	52	891	0	0	0	26	0	15	131	36	20	0	52	0
39	130	904	0	0	0	60	0	17	200	29	12	1	25	0
156	234	159	12	1	1	45	8	3	110	35	9	67	194	24
134	96	72	17	4	9	18	10	19	69	187	146	86	87	8
2	53	849	0	1	17	45	9	30	302	21	10	0	17	153
516096	1030400	10450944	0	0	0	670656	0	0	0	0	0	0	234304	0
632	342	193	53	2	0	92	6	9	11	8	3	63	77	5
38	28	110	29	30	21	8	33	50	313	157	247	34	10	82
167	101	205	0	143	12	9	174	0	0	0	0	0	5	225
9	45	908	0	0	0	54	0	25	208	56	40	0	42	0
nan	nan	nan	nan	nan	nan	nan	nan	nan	nan	nan	nan	nan	nan	nan
57736	360192	4854640	226184	1540448	292432	261576	738696	496944	2948792	157192	131152	40320	116256	679840
544	288	313	8	17	1	104	11	12	1	0	0	11	123	8
334	199	176	45	3	7	35	10	27	57	12	21	222	61	11
82	78	211	168	14	9	58	3	12	47	7	20	198	61	45
266	118	314	0	76	23	14	42	14	91	56	81	1	17	78
10	9	385	8	5	15	2	11	18	625	24	4	9	4	364
18	80	112	29	7	184	9	2	10	565	156	56	20	167	41
517	241	540	47	0	0	38	4	0	1	0	0	20	29	1
123	390	527	18	18	5	60	92	5	34	1	6	20	14	115
870240	657120	8856736	563712	43008	16896	896000	122752	44800	116128	2672	1360	203040	223904	284032
470	286	389	16	9	26	41	10	31	13	23	10	12	17	25
138	84	258	94	72	15	23	33	10	143	14	33	26	27	131
281828	430371	3964970	168529	875565	591864	165407	118412	104970	2440087	1332014	483291	398238	374024	1172830
87640	1505952	4062240	14960	25360	2800	465528	386064	117864	2863168	910280	143192	31096	878640	1407616
nan	nan	nan	nan	nan	nan	nan	nan	nan	nan	nan	nan	nan	nan	nan
265	94	903	0	0	0	29	0	3	44	13	31	22	16	0
189	90	645	16	0	1	57	3	29	211	66	57	51	76	12
271	230	827	4	0	1	66	1	21	14	16	24	19	28	0
465	765	187	12	10	2	29	12	31	1	0	3	3	9	4
95	205	208	16	26	16	57	86	8	53	34	18	9	40	136
306	463	487	1	0	1	31	0	12	10	10	9	16	45	3
888	402	53	39	10	7	35	2	0	0	0	1	2	24	0
905	279	111	7	33	14	33	13	0	0	0	0	0	7	8
337	520	511	2	0	0	26	0	0	0	0	0	0	27	0
294	297	199	152	16	17	55	23	3	0	1	0	27	68	13
0	201152	10612224	0	0	96768	297024	48384	0	0	0	0	0	179200	1467648
171520	31168	3699840	46336	33664	20480	32512	92160	145280	5431168	96384	51200	55168	32960	2962560
134	87	134	29	17	20	34	13	24	44	15	20	102	79	79
274	159	187	104	6	5	75	7	7	84	9	15	75	68	53
143	101	814	2	0	9	27	4	10	157	4	10	5	52	188
160	276	825	5	0	0	36	0	27	72	3	2	16	98	2
205	118	406	89	23	19	50	31	3	33	7	1	18	34	274
2	4	207	19	38	11	1	10	14	407	57	90	27	7	555
2	0	49	21	100	40	0	8	3	168	66	83	40	2	886
nan	nan	nan	nan	nan	nan	nan	nan	nan	nan	nan	nan	nan	nan	nan
nan	nan	nan	nan	nan	nan	nan	nan	nan	nan	nan	nan	nan	nan	nan
23	29	11	40	128	31	30	85	45	456	81	137	48	24	197
nan	nan	nan	nan	nan	nan	nan	nan	nan	nan	nan	nan	nan	nan	nan
36	82	53	9	22	66	34	16	33	59	19	25	57	85	81
35	141	276	7	22	4	46	51	21	219	18	81	23	40	148
495	261	347	0	1	0	2	9	2	97	10	8	56	41	72
7	9	383	1	0	2	2	6	1	599	24	46	4	7	387
8	8	376	6	31	31	15	9	27	520	71	62	11	48	200
22	96	901	0	5	0	2	9	16	72	36	38	5	18	64
64	33	164	19	44	44	11	28	41	221	73	85	1	1	240
21	0	271	23	62	24	2	13	16	315	37	92	25	9	283
19	13	75	60	38	4	60	78	25	243	17	33	36	52	780
26	33	96	21	44	18	33	53	32	145	91	115	35	59	210
126	142	146	18	77	12	22	102	12	50	47	36	4	10	60
119936	67328	5165312	10368	46208	110720	94336	22912	313856	4598272	52480	246016	62976	146688	1844992
25	1	177	3	7	4	7	8	38	899	88	80	17	4	79
75264	37632	1956864	28672	20608	20608	5376	37632	344064	8518272	545664	204288	64512	75264	967680
171	389	495	15	9	2	139	48	14	17	3	1	6	60	32
16	78	759	40	6	17	88	2	46	180	101	64	52	72	12
76	170	83	10	81	49	57	326	36	19	97	42	22	44	97
12	18	91	9	21	47	20	31	60	548	94	110	64	66	253
67	31	273	64	105	17	48	103	4	75	55	15	39	11	485
64	61	158	13	27	11	17	27	9	139	103	76	17	17	155
nan	nan	nan	nan	nan	nan	nan	nan	nan	nan	nan	nan	nan	nan	nan
111	66	437	13	7	39	38	31	46	214	40	30	21	14	238
13	126	878	2	2	1	55	1	44	162	44	53	5	45	48
215	434	517	0	0	0	99	0	0	0	0	0	0	155	0
3815616	4505088	3536064	0	0	0	508928	0	18816	37632	5376	1344	71232	402304	0
0	22	713	0	0	0	18	0	5	16	25	6	0	51	0
121856	796992	10235904	0	0	0	516096	0	107520	594944	7168	0	7168	514752	0
376320	702016	10536960	0	0	0	363776	0	46592	218288	63168	19600	10752	564928	0
1	0	128	6	0	2	1	0	28	815	143	154	9	2	237
516096	539392	11096064	0	0	0	308224	0	0	0	0	0	0	442624	0
32	14	708	0	0	0	5	0	17	633	34	57	5	20	0
1	1	220	0	0	1	5	0	46	908	94	22	7	2	81
29	10	78	34	52	35	1	89	3	199	22	6	35	9	878
12	18	352	1	1	6	3	2	38	828	71	62	9	0	118
1798272	1881376	2388960	164864	1407616	225792	216832	2263968	0	0	0	0	0	165760	2388960
0	46	669	0	0	0	29	0	3	12	3	2	0	24	0
125440	959168	10536960	0	0	0	156800	0	53760	281232	9408	10416	3584	765632	0
430080	81536	9676800	0	0	0	439488	0	129024	1924608	0	10752	86016	124096	0
0	28	897	0	0	0	42	14	26	224	9	31	0	34	136
3	18	470	8	2	2	29	12	42	450	27	29	21	26	239
10	0	230	22	5	13	11	12	15	628	31	25	21	0	471
0	16	870	0	0	0	15	2	10	25	71	72	0	28	61
433	420	160	8	27	11	68	36	8	2	5	3	38	114	8
543	253	469	13	9	12	52	8	7	2	4	5	8	45	11
30	33	484	5	23	24	18	63	24	266	71	40	3	14	294
31	15	597	5	0	6	4	12	13	416	48	37	13	7	273
19	11	242	19	66	24	6	56	26	374	57	33	7	8	325
18	23	187	41	221	60	3	89	21	113	20	32	12	2	257
34	150	882	0	1	0	134	6	36	42	40	60	8	56	25
107	353	599	0	0	0	147	0	44	50	11	11	9	147	0
7	83	744	0	0	0	89	40	43	228	35	43	2	25	193
nan	nan	nan	nan	nan	nan	nan	nan	nan	nan	nan	nan	nan	nan	nan
126	54	703	14	26	8	54	58	23	39	34	61	23	55	246
28	106	894	0	0	0	56	0	48	72	52	98	9	86	0
639	182	310	49	26	34	89	39	14	7	5	4	19	73	10
26	0	182	31	26	36	0	5	1	418	36	102	37	0	534
5	70	823	2	80	69	34	166	9	9	16	7	1	82	150
31	26	446	15	11	44	36	23	75	306	20	26	10	20	266
nan	nan	nan	nan	nan	nan	nan	nan	nan	nan	nan	nan	nan	nan	nan
43	10	266	23	10	16	17	10	20	260	91	103	31	4	211
0	62	485	0	0	0	34	46	50	397	64	32	0	12	210
0	3	779	6	2	8	62	15	52	349	33	38	3	16	167
0	163	901	0	0	0	128	0	9	3	14	9	0	57	0
24	86	907	0	0	0	119	0	38	71	13	42	1	99	0
93	51	330	68	34	10	19	27	4	239	64	47	30	40	158
4	128	764	0	0	3	47	97	21	16	16	28	0	151	258
191	71	61	6	6	6	47	25	16	86	192	185	9	68	4
28	277	274	6	0	9	104	3	50	41	13	15	39	315	19
11	1	130	17	29	8	0	13	7	436	183	98	38	0	373
0	164	907	0	0	0	109	0	10	3	4	11	0	120	0
nan	nan	nan	nan	nan	nan	nan	nan	nan	nan	nan	nan	nan	nan	nan
nan	nan	nan	nan	nan	nan	nan	nan	nan	nan	nan	nan	nan	nan	nan
nan	nan	nan	nan	nan	nan	nan	nan	nan	nan	nan	nan	nan	nan	nan
288	305	429	16	0	2	110	7	5	35	6	4	8	109	13
142	154	839	0	0	12	95	4	33	56	9	33	0	137	1
66	274	864	0	0	0	45	0	9	13	3	6	2	215	0
213120	61952	2465920	84096	86016	50688	9856	100352	99584	6236160	274176	521472	215808	13952	2469248
0	56	868	0	0	0	99	0	17	47	0	6	0	72	0
700	264	307	37	0	0	144	3	0	0	0	0	0	66	2
118	180	181	10	3	6	29	25	23	22	126	33	82	108	2
13	16	236	0	9	17	16	118	47	281	12	29	8	3	724
10	14	770	0	3	20	26	9	43	374	51	36	1	41	135
0	82	848	0	0	0	71	0	17	22	17	25	0	31	0
384	405	149	55	24	20	114	48	28	2	3	2	14	35	27
9	58	854	0	0	1	26	1	65	170	105	145	5	33	33
83	101	340	26	23	32	25	18	36	167	88	52	22	86	129
185	376	597	2	1	12	51	4	43	42	50	41	26	39	8
4	2	426	0	3	10	0	1	4	220	55	147	6	0	602
0	22	506	0	0	0	23	37	38	304	107	117	0	10	247
0	64	901	0	0	0	20	0	43	194	113	88	0	7	0
0	0	495	0	0	1	2	1	6	720	64	73	1	3	162
0	12	734	1	34	14	18	112	10	517	26	4	0	26	23
517440	54656	9563456	0	0	15680	233856	9408	97216	2008832	55104	2688	31360	24192	288512
129024	746368	11612160	0	0	0	245504	0	0	0	0	0	0	169344	0
0	0	6988800	0	0	0	0	0	0	5712896	57344	143360	0	0	0
0	310912	11791360	0	0	0	275968	0	21504	336896	0	0	0	165760	0
371	586	276	38	25	1	100	26	2	0	0	0	5	26	14
61	110	262	0	0	0	16	0	9	167	84	40	146	361	0
72	129	265	30	18	61	31	8	39	122	45	52	66	100	75
47	22	265	27	160	89	4	88	4	101	25	4	5	66	424
14	4	155	54	158	63	24	111	12	326	83	54	9	26	116
0	93	850	0	0	0	63	0	4	0	13	6	0	89	0
98	265	91	1	22	1	56	52	13	89	546	186	3	18	2
102	25	57	10	202	20	1	71	12	316	56	128	24	5	165
192	104	71	101	120	59	56	61	23	14	19	17	69	31	36
495	434	268	8	0	10	86	16	11	1	1	4	9	48	10
4	0	363	1	20	7	2	17	7	466	74	50	2	1	361
24	240	187	80	26	17	73	8	31	99	143	64	15	41	21
81536	10752	302848	27776	94976	215040	5376	77952	0	8797824	1636992	765184	0	2688	883456
29	8	838	6	7	2	20	25	11	162	16	20	6	17	349
10	12	354	7	49	16	9	24	38	433	113	93	15	6	162
0	25	896	0	0	15	38	0	11	50	20	31	3	44	127
694	179	83	151	74	15	42	26	1	18	40	122	7	63	7
223972	65940	3283420	306432	187264	66304	5376	459648	53760	1941828	384384	344064	190764	47292	5341952
30464	4032	1440320	60928	799904	25984	1792	857248	0	4809280	56000	152320	0	1792	4662336
41216	3584	1998976	21952	41216	12096	0	0	172928	9288832	64064	179648	60928	17024	999936
0	0	5509504	0	0	0	0	14336	896	2074240	113792	6272	0	896	5182464
3172960	4193056	4522336	154336	2912	20384	295232	23296	0	0	0	0	0	427616	90272
504	626	260	0	0	0	60	0	0	0	0	0	0	43	0
292	210	815	9	3	29	29	1	25	8	29	18	30	26	2
117670	609014	11252472	51324	168	798	264698	1638	5208	3402	6216	1638	207536	379946	672
nan	nan	nan	nan	nan	nan	nan	nan	nan	nan	nan	nan	nan	nan	nan
75	167	480	6	8	15	39	10	15	296	7	11	4	18	237
134	321	136	36	9	3	82	9	13	58	114	25	86	163	12
41	14	264	20	27	17	9	11	1	490	42	10	3	13	435
43	64	73	25	12	25	97	25	34	71	20	24	51	78	106
88	101	253	52	28	76	51	45	86	44	39	31	59	66	73
nan	nan	nan	nan	nan	nan	nan	nan	nan	nan	nan	nan	nan	nan	nan
nan	nan	nan	nan	nan	nan	nan	nan	nan	nan	nan	nan	nan	nan	nan
nan	nan	nan	nan	nan	nan	nan	nan	nan	nan	nan	nan	nan	nan	nan
31	35	180	9	16	21	43	11	26	195	85	83	38	35	171
nan	nan	nan	nan	nan	nan	nan	nan	nan	nan	nan	nan	nan	nan	nan
14	38	209	26	67	8	72	48	14	403	21	114	19	12	243
3	22	288	18	222	66	19	311	25	39	8	9	4	8	145
381	156	429	40	29	15	57	20	0	45	3	3	4	55	100
97	80	301	32	43	27	17	106	36	86	94	57	71	18	107
262	118	397	33	2	7	42	5	16	171	22	18	121	35	52
220	118	287	131	46	41	58	75	7	3	6	3	10	9	136
111	60	129	71	9	9	31	9	11	116	7	6	85	37	126
382	575	252	4	53	6	30	99	0	0	0	0	0	19	43
495	350	403	20	7	2	31	16	5	4	4	1	9	38	16
24	33	203	12	23	10	32	33	36	213	60	149	21	20	148
69	121	163	2	21	3	16	33	20	211	75	80	27	29	143
42	57	35	61	60	31	133	76	32	56	50	34	42	67	53
26	23	46	32	126	63	34	128	44	116	67	82	36	26	266
1344000	429632	6451200	505344	17920	68096	249984	512512	0	0	0	0	0	485184	2838528
51	119	831	0	0	0	13	0	8	292	82	61	10	53	0
28672	23296	2768640	0	96768	3584	448	172032	28672	6436864	172032	172032	0	1344	2998016
0	3	539	0	0	0	3	0	3	630	152	159	0	6	0
7	2	794	1	0	0	12	15	4	317	34	39	2	13	291
6	12	470	3	2	15	1	6	14	511	42	35	5	3	290
9	1	753	1	0	0	4	0	6	426	121	171	5	9	27
4	0	282	10	0	0	0	12	18	684	40	42	11	1	414
130	126	110	1	3	2	1	4	15	204	204	169	21	4	4
241024	123200	6289024	119168	21504	179200	179648	145152	177408	1998080	53760	16128	84224	245504	3029376
23	6	327	46	51	21	3	42	15	152	71	105	28	18	435
68	98	50	36	51	3	28	94	6	103	66	70	20	33	13
351	567	402	3	0	1	45	0	1	6	3	1	28	49	1
248	805	345	5	3	2	33	21	8	6	5	6	4	30	8
7	32	488	46	1	112	7	4	57	301	50	44	86	23	137
193	420	153	30	66	4	171	50	0	48	12	18	14	62	86
14	205	211	1	10	2	40	11	12	97	148	90	5	267	4
148	319	69	55	44	32	101	37	36	23	71	69	29	146	20
6	180	287	4	4	11	53	13	25	161	45	38	16	142	165
21	25	882	12	33	28	60	19	8	54	16	39	10	10	257
44	50	842	22	157	24	12	100	13	67	16	28	10	10	119
nan	nan	nan	nan	nan	nan	nan	nan	nan	nan	nan	nan	nan	nan	nan
477	390	226	8	39	22	75	40	16	7	9	0	11	49	16
20	61	889	10	4	5	10	10	5	154	7	6	5	15	262
264	218	753	7	15	13	61	28	7	20	5	12	8	42	80
259	223	693	16	5	25	33	5	11	93	5	5	4	69	75
573440	93632	10207232	28672	0	43008	297024	86016	0	0	0	0	0	297472	1275904
967680	7010752	4193280	0	0	0	465920	0	0	0	0	0	0	264768	0
175	664	58	23	40	11	231	113	15	7	24	12	7	104	27
0	21504	1648640	0	0	0	45696	57344	831488	8412320	665504	484288	0	76160	659456
236544	419328	7017472	7168	53760	89600	68096	401408	0	0	0	0	0	143360	4465664
175616	28896	4629632	0	64288	111328	34944	87808	69888	3192672	73248	170240	100352	36512	4126976
249856	253440	7142400	2048	47104	30720	331264	151552	118784	2454528	44032	16384	131072	112640	1816576
0	111104	10999296	0	0	0	0	0	17920	701120	613200	459760	0	0	0
225792	335552	9934848	32256	0	161280	63616	0	0	0	0	0	0	729792	1419264
135828	376740	6114696	44800	244412	118272	4480	343980	225792	2877336	343980	316092	0	88256	1667736
194432	122304	9138304	0	0	0	107968	0	78848	2846592	180992	26880	47488	158592	0
3072	452096	10103808	0	0	161280	147136	0	7680	67584	0	0	1536	775488	1182720
68544	230144	6212736	60928	51680	187200	148320	79200	15840	495936	4608	10944	19872	194656	5121792
8	23	586	4	2	4	11	11	17	476	51	14	6	13	244
0	23	900	0	0	0	21	0	21	92	111	85	0	25	0
nan	nan	nan	nan	nan	nan	nan	nan	nan	nan	nan	nan	nan	nan	nan
128	72	291	33	35	45	21	43	38	127	63	82	69	19	90
nan	nan	nan	nan	nan	nan	nan	nan	nan	nan	nan	nan	nan	nan	nan
46	48	114	36	64	54	39	70	57	56	54	24	36	26	49
229	96	254	2	0	4	3	7	0	755	35	11	4	2	131
414	667	286	0	0	0	63	0	3	1	0	5	12	61	0
37	76	44	59	18	81	85	20	61	36	21	27	15	53	44
69	94	130	39	38	58	40	43	58	36	34	44	36	48	53
263	372	333	15	7	6	59	1	4	51	1	6	10	77	65
23	61	152	12	99	24	33	141	10	37	44	52	32	36	123
nan	nan	nan	nan	nan	nan	nan	nan	nan	nan	nan	nan	nan	nan	nan
218	460	291	14	22	16	33	59	15	78	16	35	1	10	101
487	468	329	0	0	0	99	0	0	0	0	0	0	11	0
172	400	758	0	0	0	50	0	0	0	0	0	0	153	0
67	91	714	31	1	36	55	15	16	97	0	1	15	67	321
0	133	884	0	0	0	49	0	6	32	10	10	0	88	0
274	172	390	32	7	84	53	31	37	22	2	4	7	60	118
57	29	118	23	48	44	14	46	29	94	57	47	45	38	96
9	43	516	7	6	3	25	3	34	273	88	139	24	37	212
52	28	439	13	8	11	11	8	6	295	76	53	58	37	252
140	199	303	21	4	13	24	11	21	595	20	23	3	38	61
124	243	835	2	9	0	28	23	38	63	65	56	1	21	10
nan	nan	nan	nan	nan	nan	nan	nan	nan	nan	nan	nan	nan	nan	nan
2	0	225	14	20	6	6	2	17	700	7	50	24	1	449
nan	nan	nan	nan	nan	nan	nan	nan	nan	nan	nan	nan	nan	nan	nan
201600	29568	1414784	137984	519680	169344	10752	258048	43008	3437056	117376	140672	293888	45696	6082944
31	129	354	10	46	19	126	105	11	54	40	10	5	76	231
81	77	180	44	158	11	27	163	1	11	53	31	7	5	97
356	547	374	3	1	11	74	5	13	4	0	1	2	51	2
85	80	867	3	9	6	38	30	11	169	31	11	0	15	138
70	42	812	0	3	1	8	2	0	0	0	0	0	18	77
138	326	694	8	49	6	74	87	5	6	15	11	4	15	84
113664	246272	7791360	0	3840	57600	183040	185600	25600	1177600	76800	0	0	152064	2888960
0	322560	10429440	0	0	0	0	0	64512	1618848	385056	81984	0	0	0
241	687	457	0	0	9	41	2	10	15	0	0	6	51	0
2	70	804	0	4	0	12	10	3	180	39	27	1	12	365
57	18	237	3	6	3	4	2	5	378	44	115	18	7	546
18432	480192	10344768	4800	24192	4800	256896	27648	8000	786496	4480	36352	3072	234112	668160
0	445312	11916800	0	0	0	160384	0	17920	340480	0	0	0	21504	0
896	12096	5763072	1792	121856	62720	34496	140224	9408	696640	57232	36848	6272	13440	5945408
0	35840	2897664	0	0	147840	8512	0	5376	2502528	29568	2688	13440	14784	7244160
11200	8064	1125376	98112	188160	197568	9408	0	20160	1962240	0	8960	69440	10752	9192960
16128	7168	869120	40320	96768	96768	0	61824	24192	3031168	0	8064	72576	3584	8574720
333312	41216	10554880	0	0	0	73472	0	35840	1702400	0	0	53760	107520	0
0	12	530	0	0	0	2	0	3	6	18	17	0	6	0
0	2	491	0	0	0	1	0	0	35	4	11	0	0	0
0	26	781	0	0	0	11	0	11	80	24	33	0	7	0
259840	6720	6171200	10752	0	0	58240	2240	13440	5255488	265888	486304	116480	0	255808
8	1	393	2	10	13	1	1	4	381	33	52	6	4	455
14336	18368	2382464	22400	67200	35840	4032	51968	22400	5048064	38528	66304	21504	0	5108992
61824	17920	2838528	86912	19712	86912	21952	137984	31360	1555456	3584	32256	34944	16576	7956480
25	22	908	0	0	0	14	0	15	253	68	47	8	17	0
23	4	412	11	4	2	3	11	25	601	35	43	4	8	293
0	500864	10881024	0	0	0	165312	0	86016	989184	0	0	0	280000	0
66528	405216	8194368	28192	90368	110816	234304	157696	25760	272832	3136	9408	2464	104384	3196928
2046240	1121568	9078720	0	58464	0	189056	40544	0	0	0	0	0	108416	259392
201088	135296	5612096	1536	13824	43136	215360	103808	147136	4595264	354880	49344	5376	37760	1386496
41	83	101	5	32	3	10	85	5	608	277	135	10	5	84
0	83	907	0	0	0	34	21	17	15	58	75	0	36	151
nan	nan	nan	nan	nan	nan	nan	nan	nan	nan	nan	nan	nan	nan	nan
1	35	906	0	0	28	30	2	4	61	0	0	2	37	298
274176	601216	7585536	8064	2688	7168	174272	76160	31360	2615424	426496	0	62720	504000	533120
15680	7168	8125376	0	64960	0	0	51968	0	2938432	87808	109760	0	5376	1495872
67	89	364	19	26	42	21	37	40	212	149	85	17	31	61
520	79	747	2	33	28	3	8	3	4	31	18	3	9	44
42	142	141	8	13	20	84	19	26	63	76	50	19	122	28
16	27	197	16	15	4	28	37	6	688	58	140	13	9	266
182	247	480	3	51	9	23	92	6	83	37	31	2	25	117
12	36	908	3	55	13	14	41	11	112	35	40	0	23	75
1	46	840	3	6	12	15	7	13	250	41	22	4	27	228
16	81	896	1	91	5	18	28	14	109	46	58	0	19	65
50	43	395	4	4	4	8	8	12	383	87	110	10	6	175
18	26	124	21	66	43	10	113	36	241	85	69	29	13	356
2	11	907	0	8	2	10	4	6	193	52	41	2	1	158
15	19	773	2	1	3	9	4	14	395	33	57	4	3	201
101	157	363	5	68	10	3	147	10	112	18	87	5	16	157
7	123	384	12	21	5	61	9	85	216	100	90	14	77	81
97	85	176	16	47	9	16	42	8	123	104	71	8	16	119
65	93	60	34	42	22	31	40	31	77	25	29	36	39	81
252	548	214	30	9	8	37	29	10	100	8	18	55	36	90
187	203	381	28	10	27	19	9	15	101	17	11	46	37	191
118	351	365	26	5	7	14	5	6	178	22	13	39	36	77
99	608	385	66	5	6	39	1	8	86	7	12	55	48	59
184	704	182	28	0	2	70	3	6	203	11	24	27	39	41
14	10	45	30	73	18	11	54	3	276	167	127	29	9	293
81	84	665	49	104	10	30	132	10	21	0	3	10	12	300
56	49	797	50	31	9	24	17	23	214	31	65	36	25	104
0	0	208	1	37	3	7	70	10	535	37	21	5	3	498
7	6	188	10	102	21	8	86	12	463	80	96	10	8	275
17	8	402	12	59	11	7	37	6	183	12	31	1	2	744
508	749	126	0	35	0	22	60	0	0	0	0	0	20	12
14	8	184	10	12	7	22	7	20	408	125	209	22	21	245
24388	6146	1630958	72590	99820	10500	25788	76412	25662	7549724	225974	375186	139454	58520	2581278
37	42	811	0	6	4	15	13	7	172	26	19	1	2	372
225792	68992	4069632	59584	0	263424	77952	96768	137984	3444672	96768	0	128576	37632	4194624
27	22	32	44	61	50	36	30	57	79	38	61	29	20	69
62	86	445	5	1	5	10	20	8	330	10	7	0	11	354
241	125	354	10	29	2	19	19	2	83	3	6	1	11	506
0	864640	10845184	0	0	0	288512	0	78848	604576	13888	19488	0	187264	0
582	437	366	4	0	0	8	0	0	1	0	0	13	57	0
13	25	898	0	0	0	18	0	7	213	46	32	2	16	0
270	295	193	49	6	25	114	21	25	5	8	4	26	101	20
nan	nan	nan	nan	nan	nan	nan	nan	nan	nan	nan	nan	nan	nan	nan
nan	nan	nan	nan	nan	nan	nan	nan	nan	nan	nan	nan	nan	nan	nan
nan	nan	nan	nan	nan	nan	nan	nan	nan	nan	nan	nan	nan	nan	nan
nan	nan	nan	nan	nan	nan	nan	nan	nan	nan	nan	nan	nan	nan	nan
nan	nan	nan	nan	nan	nan	nan	nan	nan	nan	nan	nan	nan	nan	nan
44926	157360	10113894	274876	24584	33950	719894	36512	93884	937692	3598	7098	7728	123326	323078
84	91	155	2	12	0	1	19	0	245	305	223	10	0	31
32352	90048	4982752	28096	104192	242688	115008	24576	76800	2343328	43008	39264	19200	80640	4680448
1	0	129	4	12	5	0	0	20	903	59	35	8	3	243
182952	20916	9280656	74984	252	100408	53340	756	31668	2840096	100688	152768	41580	21336	0
0	4	451	0	0	0	6	1	30	615	170	149	0	5	56
0	0	4569600	0	0	0	0	0	0	6382208	420336	768656	0	0	761600
448000	81984	8153600	57344	25088	114688	148288	157696	0	0	0	0	0	128128	3587584
0	0	74	1	11	2	1	0	4	850	26	51	5	0	93
nan	nan	nan	nan	nan	nan	nan	nan	nan	nan	nan	nan	nan	nan	nan
17	24	480	3	11	1	9	31	11	455	56	48	3	7	232
383040	83328	5281920	75264	150976	201600	128128	102592	304640	3144960	114240	168000	76160	171584	2515968
516096	641984	4161024	10752	131712	29568	1046976	709632	383488	2434432	723072	315392	86016	443520	1268736
188160	1289792	5426176	0	111104	1055488	1565312	0	510720	779520	0	53760	0	311360	1611008
926156	642320	7687008	256620	79268	140924	156632	1540	188440	1282064	141232	48888	101976	46284	1203048
17	3	136	14	14	4	4	16	14	558	37	49	22	3	565
92904	54950	1711710	114436	92456	117516	72786	62104	72758	5072298	228746	260302	188496	108850	4652088
20	13	668	12	0	14	3	12	22	464	20	26	7	5	226
41	29	740	0	0	0	14	0	3	36	7	7	3	21	0
124	108	253	140	18	55	30	30	5	34	4	7	31	48	337
3381152	1162944	4857344	161280	60032	38144	341888	207648	110592	917088	41376	98976	809568	247072	467296
48	13	262	20	20	31	44	51	30	253	77	23	12	3	221
56	249	847	3	0	2	30	25	26	63	55	33	13	38	71
129024	312256	10967040	0	0	0	583296	0	0	0	0	0	0	910784	0
0	31360	7235200	0	226240	228480	26880	42560	12096	150528	28672	154112	12992	322560	4430720
56	93	861	0	0	0	35	0	11	12	27	12	2	36	0
23	8	509	7	12	17	21	39	25	310	70	28	4	27	313
24192	98112	5655552	13440	0	51072	79744	215040	163968	4224304	310016	132048	8064	56000	1870848
73	68	900	2	32	26	14	77	3	4	2	1	0	88	145
17	24	141	17	97	48	48	126	23	340	30	52	8	6	251
336	766	332	0	0	0	53	0	0	0	0	0	0	46	0
55	114	528	185	42	29	24	46	21	152	47	15	7	66	98
37	66	115	2	72	96	5	13	52	56	86	28	39	98	11
602112	180096	8830976	107520	0	86016	292096	32256	75264	1103872	0	0	75264	129920	1387008
252	907	90	0	0	0	61	0	0	0	0	0	0	13	0
58240	43008	5207104	0	42560	42560	124992	255360	76608	2904832	126336	55104	17920	32256	3915520
191	260	276	3	13	5	31	24	2	61	6	0	0	31	391
48608	107520	6583136	6944	9632	38976	10752	63616	42560	3958528	76160	184352	16800	81984	1672832
120	418	686	6	0	2	86	5	22	28	28	7	11	80	20
24	7	304	46	5	10	12	7	11	312	71	42	59	7	271
384384	90496	3943296	53760	12096	67200	153216	60480	701120	5757248	452368	152880	14784	43008	1016064
0	85	872	0	0	0	43	11	15	40	6	4	0	45	54
0	945728	10536960	0	0	0	740544	57344	0	0	0	0	0	320768	301056
186	185	909	0	0	0	26	0	0	0	0	0	0	54	0
8960	20160	4421760	17920	228480	228480	47040	161280	13440	3297280	152320	31360	0	161280	4112640
335664	2555504	5703264	0	0	0	853440	0	0	1901088	1212624	111888	0	228928	0
36	31	866	0	1	0	47	3	8	49	29	25	1	28	34
0	103040	4901120	0	0	0	127232	26880	107520	5873504	855008	152768	0	603008	152320
0	78	852	0	0	0	31	0	12	52	8	24	0	65	0
0	100352	3750656	0	0	0	100352	401408	175616	3366048	142464	123872	0	125440	4616192
2	28	548	0	0	3	11	41	9	437	39	17	1	10	298
123648	35392	1854720	8960	23296	32256	25984	43008	3584	8756272	406560	594608	5376	21056	967680
0	0	38	3	48	17	0	0	0	112	10	4	2	0	824
0	78400	4468800	52864	23744	41664	31360	15680	313600	5661152	218512	202384	10752	125440	1658048
0	13	775	0	0	0	11	3	3	47	10	10	0	10	80
0	110208	10895360	0	0	0	208768	35840	35840	612864	21504	46592	0	254464	680960
48	42	161	17	226	88	5	284	38	15	15	28	28	6	144
50	13	539	12	58	17	14	70	17	184	138	84	28	20	194
nan	nan	nan	nan	nan	nan	nan	nan	nan	nan	nan	nan	nan	nan	nan
102	251	238	59	0	15	205	0	1	14	2	4	5	33	160
91	76	133	73	71	56	24	36	42	16	44	32	45	29	61
42	40	74	41	39	106	38	20	49	367	120	118	73	80	57
nan	nan	nan	nan	nan	nan	nan	nan	nan	nan	nan	nan	nan	nan	nan
115	85	386	115	18	90	34	14	31	146	22	26	132	42	32
15	31	117	35	51	51	40	68	39	110	24	33	38	21	109
15	66	469	2	64	38	16	47	10	284	38	21	0	17	290
2	106	715	1	13	108	54	12	9	49	5	5	6	33	409
40	64	904	7	3	2	54	11	16	42	17	14	18	58	52
0	1331680	6832896	0	0	499968	306096	83328	197904	1097152	0	31248	62496	265328	2194304
0	42	900	0	9	41	45	12	4	7	19	13	1	59	281
221184	1683712	10579968	0	0	0	265216	0	0	0	0	0	0	152320	0
700336	1200640	9999360	9296	0	0	765072	1904	0	0	0	0	0	225792	0
354816	259840	9934848	14336	7168	0	329280	93184	46592	284704	7168	9184	10752	948416	602112
112896	213696	3670912	0	10752	53760	165312	239232	91392	5733504	454272	155904	16128	48384	1936256
62720	194880	3981824	129024	274288	256256	32704	173488	204288	2786560	35840	7168	12544	28672	4722144
0	75	847	0	0	0	42	0	21	44	32	15	0	34	0
10	32	906	0	0	1	39	11	4	149	28	15	2	96	114
36	69	806	14	23	14	17	82	40	196	123	47	10	24	28
0	55	867	0	0	0	81	4	14	36	20	18	0	40	27
0	18	261	6	16	19	1	11	29	326	115	76	30	0	482
1	20	421	4	13	17	8	14	27	291	28	89	11	19	365
354816	44800	11235840	0	0	0	83328	0	21504	935424	86016	0	32256	108416	0
nan	nan	nan	nan	nan	nan	nan	nan	nan	nan	nan	nan	nan	nan	nan
802816	963200	8028160	28672	28672	172032	152320	344064	0	0	0	0	0	88704	2293760
777	568	87	0	0	0	47	0	0	0	0	0	0	54	0
103424	142400	7698176	0	0	17920	106816	26880	161280	3432960	17920	174080	53760	115584	851200
0	867328	10913280	0	0	0	319872	0	46592	311808	0	0	0	443520	0
0	8	882	0	108	12	4	196	0	0	0	0	0	9	256
64000	36224	6360640	17984	13504	18944	91648	214080	30720	3227136	244032	11712	19200	7488	2545088
nan	nan	nan	nan	nan	nan	nan	nan	nan	nan	nan	nan	nan	nan	nan
69	156	129	10	38	0	38	17	2	245	319	126	0	3	47
483840	332416	8515584	0	0	0	180992	0	161280	2838528	225792	0	0	163968	0
225792	214592	10499328	0	0	0	147840	0	0	1499904	80640	0	32256	202048	0
68352	75264	4688128	86016	90624	150528	78528	6912	119040	3534592	82944	33024	19200	107328	3761920
53760	98560	6279168	4032	36288	62720	185472	116032	310464	3702720	267008	150528	4480	192640	1438528
0	28	708	0	0	0	27	0	6	23	9	5	0	42	0
16384	49152	9841664	0	0	1024	0	1536	4608	1803072	136064	384832	1024	0	663040
3	0	169	1	18	4	1	21	7	382	18	29	1	0	853
61824	180096	5687808	10752	2688	18816	129024	225792	18816	3287424	154112	31360	2688	123648	2967552
16	47	904	7	94	39	52	32	5	27	11	22	1	44	114
1	8	150	40	60	28	6	106	55	499	23	47	14	2	366
580	314	347	2	1	1	63	0	0	0	0	0	0	158	0
45	21	73	37	195	19	0	149	43	98	63	91	57	17	427
nan	nan	nan	nan	nan	nan	nan	nan	nan	nan	nan	nan	nan	nan	nan
0	78	896	0	0	0	73	0	58	198	59	44	0	38	0
125440	268800	7956480	28672	0	286720	78848	143360	107520	903168	53760	0	10752	530432	2408448
604	517	276	0	0	0	60	0	0	0	0	0	0	24	0
1693692	2657956	3703392	0	149492	7168	526400	315756	0	1234464	1157772	534996	29568	288960	602784
456	737	265	0	0	0	21	0	0	0	0	0	0	52	0
373	623	184	0	0	0	67	0	15	30	118	44	0	38	0
93632	239232	5487552	0	7616	76160	156800	60928	595840	4826304	476672	59584	0	205184	616896
0	138432	4744768	59136	8064	88704	357952	38976	664832	5346880	120512	102144	37632	90048	1104320
0	0	0	169792	706496	132160	0	106176	6720	6410880	147392	323008	56000	0	4843776
37632	50624	3239040	13440	112000	69888	19264	224000	112000	5564160	140672	206080	25088	13440	3075072
236544	243712	5603584	0	23296	116480	154112	186368	220416	3695104	318976	55552	10752	34048	2003456
91392	807296	8133888	0	5376	0	79744	53760	0	2890496	304640	30464	0	26880	478464
0	589120	6871424	0	0	0	316736	174720	69888	3235456	341376	26880	0	107520	1169280
48	101	304	8	82	15	11	212	1	45	43	15	0	9	358
8	2	110	40	431	23	0	340	0	100	9	0	0	0	276
0	1160320	9504768	0	0	0	661248	157696	0	0	0	0	0	859264	559104
18816	75264	2565248	9856	14464	22144	25920	135808	112000	7206528	573568	50304	38400	21952	2032128
479808	283416	2884392	35840	415296	28672	66304	312984	301056	5040504	938952	1245888	0	49280	820008
0	466368	9596160	0	8960	152320	190400	78848	0	0	0	0	0	409472	1999872
211	264	371	0	0	4	16	0	22	143	135	66	2	34	1
44800	3584	4424448	43904	7168	0	4480	376320	0	3249792	32256	0	33152	2688	4679808
22	1	657	5	13	4	4	11	3	127	15	15	4	10	617
516096	461888	11483136	0	0	0	248192	0	0	0	0	0	0	193088	0
6080256	4511360	1225728	0	0	0	278656	0	0	0	0	0	0	806400	0
0	28	589	0	0	0	19	0	1	5	8	9	0	14	0
258048	144704	11483136	0	0	0	395136	0	0	0	0	0	0	621376	0
0	93184	8343552	1344	1344	43008	89600	8064	24192	2431296	46592	4032	2688	75264	1738240
155648	124992	5001600	149920	34720	75200	120768	99424	49824	3407328	116160	119232	13056	152192	3282336
33600	51520	1114176	181440	125440	102144	6272	95872	229376	6608000	201600	71680	57344	4032	4019904
35072	108544	4210688	0	22528	82944	73856	79104	87552	3824640	51456	198144	62208	51840	4013824
201	262	495	9	6	5	16	0	1	144	5	0	9	36	212
183	550	215	4	36	15	47	107	15	111	21	41	6	36	59
8	66	73	3	9	5	69	18	24	249	176	86	21	297	61
63	77	88	21	19	4	48	7	10	476	54	110	74	219	114
nan	nan	nan	nan	nan	nan	nan	nan	nan	nan	nan	nan	nan	nan	nan
57	51	79	19	22	33	18	35	30	98	38	79	41	33	102
nan	nan	nan	nan	nan	nan	nan	nan	nan	nan	nan	nan	nan	nan	nan
32	97	95	35	14	53	81	27	61	29	22	6	14	87	66
238	448	101	41	15	5	97	15	6	8	27	11	127	205	13
nan	nan	nan	nan	nan	nan	nan	nan	nan	nan	nan	nan	nan	nan	nan
24	58	80	34	72	30	108	58	13	251	26	51	23	85	176
80640	40768	3776640	73920	157248	107520	60480	28224	248640	5248320	76160	313600	161280	73472	2455488
166	177	119	13	69	26	14	164	6	14	72	38	6	22	33
94080	658112	7902720	53760	98112	206080	380352	47040	235200	1254400	31360	31360	15680	372736	1521408
125440	1508864	9909760	0	3584	0	687232	71680	0	0	0	0	0	312704	283136
0	100	793	0	0	0	43	0	0	0	0	0	0	60	0
39	32	654	27	18	16	53	34	65	137	119	64	32	47	170
15	24	280	18	58	6	28	132	13	370	178	90	6	5	45
nan	nan	nan	nan	nan	nan	nan	nan	nan	nan	nan	nan	nan	nan	nan
nan	nan	nan	nan	nan	nan	nan	nan	nan	nan	nan	nan	nan	nan	nan
nan	nan	nan	nan	nan	nan	nan	nan	nan	nan	nan	nan	nan	nan	nan
nan	nan	nan	nan	nan	nan	nan	nan	nan	nan	nan	nan	nan	nan	nan
40	41	76	5	249	25	29	185	17	89	54	67	7	25	441
1	97	882	23	6	5	78	19	5	122	32	11	9	82	101
241504	183648	5492352	113120	28224	18144	93120	244608	26592	2489664	141568	18368	88608	139776	3583104
39	27	119	21	16	32	17	18	42	407	289	222	7	23	34
56	56	161	50	15	151	30	9	72	82	9	5	38	31	179
62720	119616	3924480	58240	22400	627200	95424	300160	103040	1124480	26880	8960	35840	188160	6204800
94080	142912	2853760	43008	0	0	16128	53760	241920	7518336	177408	145152	249984	29120	1336832
92	61	108	43	18	41	33	40	51	50	45	35	60	36	42
6	29	886	2	0	12	28	3	8	195	40	23	3	24	208
34	13	466	18	0	45	11	23	28	153	51	71	26	10	426
15	16	618	5	49	0	3	82	0	242	132	68	3	1	255
297	609	477	0	0	0	36	0	0	0	0	0	0	65	0
nan	nan	nan	nan	nan	nan	nan	nan	nan	nan	nan	nan	nan	nan	nan
1024	137600	9669120	3136	48768	64576	23424	512	512	277120	1984	1984	0	229632	2443008
125440	958720	10662400	0	0	0	301056	0	50176	301056	0	3584	3584	496384	0
88704	121856	6626816	0	41216	144256	167552	41216	248192	3248000	66304	94976	16128	163072	1834112
78016	303008	5507744	3328	3328	0	204160	69888	56576	5068544	532480	0	0	153472	921856
84672	126784	8202368	0	21952	6272	180992	141120	0	1225728	61376	12096	0	115584	2723456
230	837	267	0	30	0	25	80	0	0	0	0	0	31	17
0	36	663	0	0	0	21	0	3	7	16	13	0	20	0
523	689	251	2	0	0	49	0	0	0	0	0	0	6	0
nan	nan	nan	nan	nan	nan	nan	nan	nan	nan	nan	nan	nan	nan	nan
373	475	482	0	0	0	45	0	0	0	0	0	0	15	0
689	141	404	78	0	0	21	3	0	38	9	0	80	29	28
726	399	317	0	0	0	44	0	0	0	0	0	0	43	0
111104	204288	10554880	0	0	0	59136	0	71680	1688064	14336	0	17920	180992	0
203	341	609	0	0	0	11	1	3	81	40	21	54	83	37
0	622272	11999232	0	0	0	135744	0	0	0	0	0	0	145152	0
0	504000	11540480	0	0	0	42560	0	28672	192864	30464	106400	0	456960	0
0	40	570	0	0	0	5	0	1	7	2	6	0	16	0
896	5376	749952	896	1792	5376	5376	3584	50176	10382624	607040	226464	23296	0	839552
1353912	765660	1363488	79296	1843884	284928	97776	1231944	84672	2045904	500472	807996	668556	266364	1507548
134400	0	6249600	84504	1128288	153888	201600	673176	81480	1028664	104496	140280	31080	134400	2756544
18	28	723	0	0	22	11	26	32	256	49	20	3	22	319
0	14784	12418560	0	0	0	78400	0	3584	354816	0	0	0	32256	0
32256	78848	2935296	0	0	0	105728	0	0	8805888	774144	0	96768	73472	0
258048	1503040	10192896	0	0	0	540736	0	0	0	0	0	0	407680	0
6	1	128	17	21	21	0	81	0	424	23	31	2	7	771
645120	310464	10967040	0	0	0	354368	0	0	0	0	0	0	625408	0
621824	407232	8678208	9408	47040	0	428736	103488	0	1271424	162624	73920	15232	302400	780864
498	806	170	0	0	0	21	0	0	0	0	0	0	34	0
443904	98176	4630528	163840	993536	138240	11648	163712	99840	2769408	75264	215040	27648	12544	3059072
916608	714448	10086384	25088	58240	0	65856	74928	0	0	0	0	0	43904	916944
50	29	41	32	24	25	47	62	24	43	63	53	26	21	50
144	140	251	48	49	14	66	62	14	23	5	18	23	19	213
183	192	215	33	20	15	82	21	40	29	26	26	32	46	61
323	238	342	6	12	1	96	7	13	88	9	17	13	37	29
401	338	349	13	1	0	42	5	4	23	2	0	17	30	81
132	108	236	27	102	61	71	15	24	43	5	16	16	25	180
80640	146048	1834560	80640	0	309120	679392	487200	16800	268800	3360	33600	13440	81760	8867040
51	74	198	13	14	19	30	22	15	452	41	47	26	39	320
2237760	3846528	5898816	0	0	0	226688	0	0	0	0	0	0	692608	0
117	81	137	44	39	22	62	24	19	65	25	42	35	37	91
114576	1045744	9968112	0	6944	0	156544	83328	43264	302064	0	0	3472	574224	604128
37	49	143	45	43	16	46	50	27	88	62	75	43	76	56
51	33	61	56	20	22	59	63	9	128	86	87	10	29	101
233	381	513	0	44	16	53	33	9	10	46	30	0	27	22
214	248	245	2	8	13	52	13	17	72	8	5	0	71	115
92	132	244	43	56	33	107	61	6	53	25	19	17	30	158
117	386	275	13	6	4	55	5	4	207	20	13	17	65	101
336	157	521	6	58	16	51	53	6	12	2	0	0	83	122
37	23	280	23	33	49	30	47	35	228	50	19	17	25	242
nan	nan	nan	nan	nan	nan	nan	nan	nan	nan	nan	nan	nan	nan	nan
612	369	314	0	0	6	37	0	4	34	0	1	0	82	27
182	184	615	20	2	12	94	31	6	145	34	20	16	47	79
10	132	907	0	0	19	39	0	6	22	0	0	0	99	92
3	11	155	8	5	13	5	20	38	783	33	51	40	28	340
36	25	383	5	11	19	15	3	41	338	118	105	15	13	157
28	255	856	0	1	0	70	1	27	135	4	8	0	114	5
nan	nan	nan	nan	nan	nan	nan	nan	nan	nan	nan	nan	nan	nan	nan
31	36	48	32	24	36	22	14	44	29	35	47	47	43	32
8	0	88	7	8	17	6	0	13	570	294	224	15	42	168
0	91	854	2	0	0	83	2	69	331	22	4	0	35	13
nan	nan	nan	nan	nan	nan	nan	nan	nan	nan	nan	nan	nan	nan	nan
nan	nan	nan	nan	nan	nan	nan	nan	nan	nan	nan	nan	nan	nan	nan
310464	2343040	8701056	0	0	0	688128	0	0	0	0	0	0	859712	0
227	205	860	0	0	0	94	0	0	0	0	0	0	114	0
282	830	215	0	0	0	92	0	0	0	0	0	0	101	0
88	412	773	0	0	10	91	1	18	18	9	17	0	95	1
50	124	904	0	0	13	26	2	40	179	6	21	0	51	0
nan	nan	nan	nan	nan	nan	nan	nan	nan	nan	nan	nan	nan	nan	nan
nan	nan	nan	nan	nan	nan	nan	nan	nan	nan	nan	nan	nan	nan	nan
nan	nan	nan	nan	nan	nan	nan	nan	nan	nan	nan	nan	nan	nan	nan
152	179	133	42	18	49	79	32	36	33	31	34	41	56	29
162144	1306592	10494432	0	0	0	539936	0	10944	281120	1728	8896	14112	82496	0
42	65	839	6	1	11	29	3	15	188	3	3	7	37	267
500	630	304	0	0	0	17	0	0	0	0	0	0	44	0
156	287	765	0	0	0	34	4	7	209	9	2	0	28	32
113	63	371	42	114	40	24	108	30	153	53	33	6	11	108
301	324	589	0	0	0	57	0	0	14	18	4	56	109	0
200	460	663	0	0	0	56	0	0	0	0	0	0	131	0
550	554	192	0	0	0	23	0	0	0	0	0	0	130	0
303	453	657	0	0	0	59	0	0	1	0	0	0	35	0
1321488	3171504	5055120	440496	97776	191520	1247568	184464	0	0	0	0	0	191520	1000944
83	136	898	0	0	0	54	0	11	199	8	1	0	49	0
59	104	115	59	131	7	10	135	6	34	44	54	10	33	33
58	30	256	2	158	50	13	35	16	95	21	49	43	37	235
2	129	162	9	4	5	127	0	7	120	26	10	9	133	163
176904	3694656	4693248	0	0	0	131544	0	13608	1585136	1629768	143752	4536	829248	0
763	342	292	10	3	5	67	4	4	0	0	0	2	33	8
735	170	491	14	9	16	35	1	5	9	3	3	20	5	15
519	218	250	102	22	14	32	7	10	57	1	4	138	32	16
546	215	298	85	22	12	27	9	8	25	12	21	124	24	15
469	211	287	87	4	14	28	1	7	35	2	3	163	28	38
552	147	468	1	46	11	34	17	9	12	16	8	71	31	24
0	181	864	0	0	0	24	0	2	5	32	16	0	29	0
253	909	142	0	7	0	14	13	11	0	0	0	1	11	4
nan	nan	nan	nan	nan	nan	nan	nan	nan	nan	nan	nan	nan	nan	nan
0	29	523	0	0	0	5	0	1	1	2	8	0	16	0
0	4	760	0	0	0	44	0	33	428	117	75	0	72	0
0	97	899	0	0	0	56	0	34	120	30	11	0	26	0
106624	139776	4319616	56448	153216	196224	50176	201600	237440	4188800	608384	215936	35840	177408	2214912
678	434	145	0	25	0	118	18	0	0	0	0	0	93	5
0	1205568	8486912	0	0	0	971712	0	372736	1007104	21504	32256	0	804608	0
372	426	291	9	3	10	44	13	22	0	5	10	20	108	1
29	120	813	216	21	12	57	0	10	10	13	29	109	79	9
47	90	259	39	12	90	9	1	47	211	48	81	98	49	22
84	66	194	35	99	75	26	34	101	62	24	51	24	24	78
241	128	311	78	6	9	128	4	21	23	11	4	95	107	21
38	42	135	63	81	76	46	27	95	79	21	38	25	11	57
0	628992	6709248	0	0	0	777728	1003520	0	0	0	0	0	1202432	2580480
nan	nan	nan	nan	nan	nan	nan	nan	nan	nan	nan	nan	nan	nan	nan
132	215	85	11	89	4	16	174	6	83	96	40	0	35	35
92	60	121	36	211	69	1	220	5	24	17	11	16	21	396
0	7168	709632	0	0	0	0	0	121856	1820336	6976928	3266480	0	0	0
0	1537536	8773632	0	0	0	75264	0	200704	119840	257824	138432	0	1799168	0
0	163520	9640960	0	0	0	18816	31360	31360	1439872	199696	210672	0	883904	282240
0	232	907	0	0	0	14	0	12	76	25	11	0	50	0
9	40	133	18	144	66	68	166	12	308	21	16	3	21	157
109	96	30	101	10	11	47	10	60	76	154	174	7	28	19
288512	10752	3944192	42112	241920	64512	7168	180992	112896	1257760	803936	1419264	169344	139776	4219264
3133872	766960	4492944	1232	14784	443776	594032	203616	296928	583776	10944	46464	1778688	343392	190992
281	294	558	0	0	0	45	4	3	145	10	0	0	13	99
301	607	276	3	3	9	60	5	5	62	14	8	7	100	23
13020	196252	1708224	1302	0	868	58394	30380	109368	8940834	1279432	42532	434	336910	184450
350784	932736	10624320	0	0	0	366016	0	0	0	0	0	0	628544	0
0	454720	10967040	0	0	0	455168	0	0	0	0	0	0	1025472	0
110	233	726	19	0	23	77	1	67	53	27	52	10	122	9
4362624	5860736	1596672	0	0	0	985600	0	0	0	0	0	0	96768	0
79	53	499	22	36	71	18	14	58	180	6	25	18	24	302
nan	nan	nan	nan	nan	nan	nan	nan	nan	nan	nan	nan	nan	nan	nan
0	6720	1071616	0	150528	652288	34944	21504	14336	1061984	108304	148624	100352	51520	9479680
37	154	191	4	11	14	40	24	49	75	54	43	44	187	44
16	8	25	27	37	24	14	22	21	274	246	170	12	111	121
89600	231168	8064000	14336	0	0	59136	129024	225792	2182656	43008	32256	25088	516096	1290240
167	395	50	25	165	32	5	406	8	0	0	0	0	4	54
47	15	415	43	12	51	3	33	13	127	15	10	3	11	733
354	325	688	0	0	0	84	0	10	3	3	8	11	34	0
76	37	674	19	2	26	36	3	41	324	28	30	46	20	153
1003520	839552	9658880	25088	0	3584	764736	53760	0	0	0	0	0	277312	275968
13	59	802	0	1	0	32	4	4	3	13	2	1	53	26
94080	118272	2696960	80640	95872	174720	92288	620928	275968	2196096	125440	105728	119168	134400	5971840
172	153	792	4	12	7	52	22	0	122	34	30	10	34	88
2	8	485	14	0	43	12	34	38	172	14	33	5	34	557
4	0	104	31	61	19	0	117	9	491	16	33	21	0	497
47224	130944	601536	299520	329472	419328	57480	698880	20088	236136	39248	7592	30536	83616	9900800
nan	nan	nan	nan	nan	nan	nan	nan	nan	nan	nan	nan	nan	nan	nan
155	238	99	24	67	9	26	175	19	55	70	37	18	15	58
nan	nan	nan	nan	nan	nan	nan	nan	nan	nan	nan	nan	nan	nan	nan
102	191	162	4	10	20	68	42	95	41	56	59	42	37	42
nan	nan	nan	nan	nan	nan	nan	nan	nan	nan	nan	nan	nan	nan	nan
70	85	230	74	62	69	9	11	54	125	14	31	63	1	152
658	285	93	150	41	5	32	15	3	15	2	6	153	36	14
116	61	491	117	10	25	26	12	17	241	73	107	56	26	20
12	45	82	16	27	9	74	30	23	105	50	68	16	98	90
70	201	55	76	16	35	261	67	74	12	13	4	42	126	54
14	7	193	20	241	35	2	177	7	132	26	24	13	13	398
0	64	787	0	0	0	27	0	7	4	8	11	0	76	0
40	6	368	29	50	93	5	105	8	45	18	26	20	4	709
282240	34944	2455488	325248	365120	158592	11200	244608	9408	928032	159936	78624	78400	38528	7732032
219	538	257	2	32	3	16	57	9	83	102	55	1	19	44
264	193	216	2	11	7	11	5	8	175	27	25	6	26	136
56	52	353	30	183	54	16	189	42	51	17	28	7	26	142
11	19	341	2	17	6	3	29	18	345	112	147	4	2	179
18	13	826	0	0	0	7	0	4	156	18	14	0	7	0
25	34	573	1	0	6	9	4	11	500	32	24	11	6	226
63	72	423	6	0	2	8	3	10	407	25	36	2	5	268
294	552	505	4	9	1	7	5	32	3	2	1	5	5	22
0	4	457	0	0	0	0	4	18	866	28	46	0	0	72
430	117	461	1	0	0	9	0	0	180	37	114	8	13	0
7	10	387	0	0	0	3	0	0	0	2	6	0	2	0
12	3	358	0	0	0	0	0	0	1	0	9	0	0	0
568	651	285	0	0	0	1	0	0	0	0	0	0	0	0
0	7	318	0	0	0	3	0	1	2	2	3	0	1	0
0	74368	11124736	0	0	0	109312	0	43008	1372672	14336	3584	0	160384	0
0	0	3001600	0	0	0	0	0	0	5870816	222992	357392	0	0	3449600
86	59	162	2	132	53	2	61	25	140	33	40	10	6	220
0	10	667	0	0	0	13	0	1	35	10	29	0	2	18
874944	194712	2679264	382200	528024	0	85400	109312	0	3615416	382592	1736952	458640	102480	1752464
714742	806848	1646498	42000	278026	1537200	228452	50540	613340	2833054	1577912	913094	7000	44660	1609034
2636088	1092336	5160792	5376	149688	0	172032	78960	0	1897672	447440	880488	0	77952	303576
34944	11200	3435264	10752	0	0	8512	32256	40320	7885360	153776	170016	83328	4480	1032192
17	11	690	0	0	0	8	0	1	45	31	6	0	11	0
462	240	708	3	0	0	23	0	5	41	2	2	10	6	23
31	70	262	2	6	3	6	8	14	554	64	76	22	13	318
0	456064	11870208	0	0	0	249984	0	0	0	0	0	0	326144	0
0	120960	10888192	0	0	0	53760	0	35840	893200	613760	249200	0	47488	0
179200	17920	4211200	92288	48384	8064	71680	62720	8960	3892224	56448	72576	91392	0	4089344
252746	405650	3479588	40608	313038	59584	20320	784278	21856	2164476	174302	211654	16512	36896	4920892
16128	8960	2111872	59584	165312	57344	12096	71232	35392	3246656	20608	33152	24192	1344	7038528
110	40	846	12	0	5	32	20	22	100	68	36	2	18	200
239	438	434	47	4	2	31	2	6	62	3	3	18	24	33
413	235	718	2	1	9	35	4	3	6	22	13	14	14	39
262	236	508	139	41	10	26	30	7	16	5	2	67	13	51
4	166	468	0	11	5	29	42	13	153	166	114	3	166	37
147	84	205	23	15	153	32	21	70	100	13	25	14	42	56
96	91	217	0	9	114	14	33	131	88	47	23	51	43	68
1	0	315	0	0	0	5	8	6	865	89	42	4	17	143
533	164	581	8	31	21	15	9	6	10	15	9	5	18	42
121856	261632	11698176	0	0	3584	32256	10752	10752	344064	0	0	3584	71680	344064
89600	0	4390400	22400	179200	4480	26880	103040	13440	2577232	141792	197456	26880	17920	5111680
0	118272	8422400	0	0	0	50176	107520	129024	1799952	109872	111552	0	369152	1684480
104	206	579	108	30	18	150	40	32	19	12	33	43	49	43
0	0	221	0	0	0	0	0	0	876	47	43	0	0	0
0	4	649	0	0	0	3	0	17	638	76	116	0	1	0
17	11	593	0	2	0	7	0	41	268	281	158	15	20	62
92	149	216	1	38	4	17	89	8	127	60	46	0	19	157
37	137	880	0	0	0	59	8	6	8	6	3	0	28	29
11	84	801	0	0	0	41	4	2	4	14	7	0	22	21
0	19	739	0	0	0	6	0	7	56	24	32	0	16	0
9	85	900	0	1	0	33	14	11	19	41	31	1	47	87
333	420	368	10	6	4	71	14	23	4	8	3	5	40	18
1197952	2651712	3775296	350784	225680	155568	985152	594384	113904	376656	20160	0	194880	977088	1283184
187	526	195	6	29	8	0	95	7	82	181	47	9	0	55
51520	35840	4894400	2240	3584	17920	111104	62720	53760	5105408	123648	39424	53760	59136	2287936
46	61	853	0	0	29	0	27	4	6	17	17	3	0	444
335	290	779	6	0	0	37	3	0	9	7	1	1	49	16
663	293	241	24	61	56	25	58	11	0	7	1	3	19	48
98	86	371	19	83	34	32	106	35	85	94	79	21	44	82
242	301	762	3	2	0	141	4	0	0	0	0	0	71	7
121856	1806336	9870336	0	0	0	252672	0	129024	115696	200032	264880	7168	134400	0
5	106	894	0	0	0	64	0	22	37	35	22	3	62	0
0	50	879	0	0	13	17	9	27	192	46	115	3	10	117
136	421	229	18	9	3	126	30	7	18	20	9	40	240	22
nan	nan	nan	nan	nan	nan	nan	nan	nan	nan	nan	nan	nan	nan	nan
nan	nan	nan	nan	nan	nan	nan	nan	nan	nan	nan	nan	nan	nan	nan
452	374	290	18	0	5	102	10	1	0	0	0	0	99	10
100	118	153	4	33	26	7	64	15	77	146	99	5	5	30
0	8	904	0	0	0	21	0	18	235	39	63	0	15	0
44	8	885	0	0	7	7	5	11	158	94	41	15	9	186
22	65	260	3	25	11	2	18	4	604	42	48	4	7	366
138	110	70	23	50	49	13	52	22	52	210	151	40	3	28
148	163	133	29	29	70	43	36	70	29	35	30	28	42	21
413	395	168	56	46	2	117	35	28	7	14	12	6	14	6
120	95	98	43	32	34	56	64	38	24	18	10	46	52	61
78	129	438	3	4	4	14	8	10	358	87	76	15	15	107
nan	nan	nan	nan	nan	nan	nan	nan	nan	nan	nan	nan	nan	nan	nan
nan	nan	nan	nan	nan	nan	nan	nan	nan	nan	nan	nan	nan	nan	nan
8	2	230	23	14	15	2	34	8	223	51	73	20	1	820
25	130	165	19	86	18	21	33	16	184	84	25	10	23	253
7	3	197	0	0	0	5	0	5	908	71	142	7	1	0
93	192	757	10	44	68	48	49	25	10	8	4	0	53	172
170240	57344	5617920	0	0	143360	236096	286720	197120	3195136	340480	21504	8960	190400	2437120
79	143	699	0	7	14	27	32	48	240	44	31	0	23	136
0	796992	10708992	0	0	0	689024	0	0	0	0	0	0	707392	0
240128	63616	1820672	53760	588672	292096	25984	170240	62720	3127040	127232	158592	18816	0	6152832
344064	583296	5526528	0	0	430080	135296	53760	573440	2938880	71680	0	0	41216	2204160
70	91	80	52	30	34	44	24	36	28	25	18	55	82	29
nan	nan	nan	nan	nan	nan	nan	nan	nan	nan	nan	nan	nan	nan	nan
nan	nan	nan	nan	nan	nan	nan	nan	nan	nan	nan	nan	nan	nan	nan
nan	nan	nan	nan	nan	nan	nan	nan	nan	nan	nan	nan	nan	nan	nan
nan	nan	nan	nan	nan	nan	nan	nan	nan	nan	nan	nan	nan	nan	nan
nan	nan	nan	nan	nan	nan	nan	nan	nan	nan	nan	nan	nan	nan	nan
nan	nan	nan	nan	nan	nan	nan	nan	nan	nan	nan	nan	nan	nan	nan
nan	nan	nan	nan	nan	nan	nan	nan	nan	nan	nan	nan	nan	nan	nan
207872	0	10185728	0	0	50176	0	0	0	0	0	0	0	0	2458624
60	272	360	0	0	0	0	0	0	474	2	4	0	2	208
0	475136	9846848	384	3456	4992	210112	15808	46208	1536448	17856	32896	4992	98304	608960
332	205	254	7	7	3	37	8	10	189	13	7	5	13	127
25	178	136	9	19	49	116	92	15	69	18	5	6	58	205
362880	1084608	10668672	0	0	0	262080	0	0	0	0	0	0	524160	0
258048	197120	11870208	0	0	0	255808	0	0	0	0	0	0	321216	0
1	7	892	1	99	9	1	47	8	178	14	12	1	14	172
571	683	227	7	1	0	11	1	2	0	1	0	0	12	2
138	115	534	8	55	21	8	68	18	48	7	9	8	8	389
50	53	337	12	11	3	4	2	6	501	13	34	30	1	350
3905328	2482032	6003536	0	0	0	242368	0	1344	0	0	112	9744	257936	0
470	258	419	0	0	0	17	0	4	155	5	0	0	28	22
34	44	57	58	40	31	34	24	27	85	68	74	29	31	41
43	46	60	21	26	32	15	23	40	40	62	52	40	45	40
132	86	245	49	71	28	51	71	23	64	54	50	43	28	83
257	223	279	69	18	38	51	10	23	19	24	18	43	57	8
47	10	414	37	16	19	4	15	7	242	52	48	35	0	374
41	214	299	1	3	10	13	26	23	207	143	35	8	82	63
66	136	300	12	44	176	40	233	69	10	21	6	1	12	44
239	199	459	49	6	47	44	25	18	54	21	11	49	53	94
133	110	552	25	2	29	89	17	41	95	63	25	54	61	151
339	616	330	7	8	3	90	15	15	1	4	1	1	52	6
129	130	534	31	6	31	49	10	35	246	53	44	11	47	78
211	110	733	38	5	16	41	3	5	43	0	0	4	127	195
107	57	304	36	26	22	26	66	22	146	95	44	31	53	141
29	29	196	47	32	9	20	20	16	340	74	116	44	26	230
13	13	135	2	0	3	14	7	8	898	171	71	25	44	35
218640	431760	4589472	45168	97320	62976	281792	339400	39936	3105760	362864	196848	133392	524736	2472336
20	31	465	4	5	5	23	22	39	388	58	87	33	16	178
0	1051680	8645280	0	0	0	203168	0	354144	1701280	13888	13888	0	919072	0
7	18	183	9	0	3	36	7	3	314	93	142	16	64	361
30	48	448	4	0	4	25	20	17	615	76	26	36	65	73
93	89	87	1	85	16	25	85	40	58	247	165	0	32	59
55	57	205	8	2	1	29	6	29	728	89	73	49	43	156
38640	411824	4270560	3360	0	8400	310016	117600	152880	5565840	386400	100800	10080	479360	1046640
95760	381052	3716580	57960	0	151200	333452	304920	253260	3839220	274260	69300	57960	395556	2971920
11	188	899	0	0	0	63	0	14	38	8	14	1	38	0
30240	494480	5616660	6300	27720	39900	247268	92400	270900	4250596	328440	341264	16800	381752	757680
18	37	158	8	12	2	14	20	12	148	79	187	33	60	174
29232	1125040	9540848	8256	1888	9344	475456	7840	68160	279664	20800	4512	302064	984624	44672
228480	1113056	9367680	3360	10080	0	684320	107520	0	0	0	0	0	836864	551040
0	3	35	1	3	3	15	0	11	909	86	48	4	75	158
0	430472	4636800	67200	147840	118440	300664	48720	120960	3117240	10920	135240	59640	268464	3439800
0	1245440	9878400	0	0	0	717696	0	53760	278880	3360	0	0	724864	0
26	30	55	44	196	36	93	274	5	28	26	17	13	14	647
79	37	119	8	19	33	19	11	51	329	125	250	27	61	45
52	79	94	17	18	104	43	27	47	40	58	34	27	55	47
0	0	4771200	0	0	0	0	0	0	2952320	1706880	2016000	0	0	1456000
0	15	766	0	0	0	9	0	0	113	22	18	0	3	0
35	5	647	18	18	24	13	17	24	216	40	38	11	8	390
0	3	592	0	0	0	0	5	4	471	109	76	0	0	214
12	12	624	0	0	0	29	0	1	19	9	9	1	6	0
3	3	548	12	32	0	0	28	1	325	33	27	2	10	420
46144	27776	3139584	82880	80640	148288	32256	48384	12096	602112	0	0	12992	24640	8644608
51800	147308	7705292	0	91784	56000	135072	291228	157472	2016084	745220	245784	5040	214928	1039388
4	0	50	19	6	2	0	4	0	895	60	49	40	0	318
12	52	825	3	1	3	17	11	2	271	16	22	3	14	270
541296	1107792	7801920	3024	0	83664	0	7056	437472	2408448	99344	85792	93744	225792	7056
398	429	438	2	1	9	28	2	1	4	5	6	7	16	0
167	487	775	0	0	0	45	0	2	18	0	0	3	36	0
19	69	394	2	0	5	6	0	6	742	0	1	14	1	273
139	41	702	13	6	10	0	2	6	293	0	3	13	5	291
7	58	601	1	1	8	3	0	3	196	22	8	1	4	566
nan	nan	nan	nan	nan	nan	nan	nan	nan	nan	nan	nan	nan	nan	nan
92	158	870	1	0	0	8	0	2	13	13	4	0	9	0
125440	28672	12167680	0	0	0	141568	0	7168	131488	70560	145600	3584	80640	0
13	15	853	0	0	0	18	8	3	18	45	27	1	17	107
189	209	319	10	63	23	19	87	26	57	45	47	5	10	90
20	10	520	5	53	20	9	47	23	251	57	125	6	17	260
46	19	568	8	0	4	11	11	32	244	201	121	37	18	138
40	29	877	0	0	1	35	0	5	144	22	17	2	19	0
3	22	566	5	0	31	23	16	15	167	19	26	2	23	539
5	20	448	1	2	0	8	9	12	836	88	30	0	3	56
11	46	903	0	102	29	9	128	10	18	26	34	0	38	65
125440	331520	11289600	0	0	0	327040	0	32256	315392	0	7168	3584	470400	0
0	5	758	0	0	0	23	0	35	655	17	28	0	12	0
0	345856	11332608	0	0	0	411264	0	50176	637952	7168	21504	0	95872	0
501760	201600	9232384	17920	17920	89600	74368	75264	10752	65072	67760	196896	17920	25088	2308096
4231808	1275904	4502400	17920	990080	39424	95872	370048	8064	6048	8400	4368	107520	153216	1091328
nan	nan	nan	nan	nan	nan	nan	nan	nan	nan	nan	nan	nan	nan	nan
0	689920	10436608	0	0	0	206976	96768	32256	326144	0	0	0	135296	978432
25088	143360	5476352	3584	0	32256	77056	286720	60928	2722496	392560	404432	3584	12544	3261440
nan	nan	nan	nan	nan	nan	nan	nan	nan	nan	nan	nan	nan	nan	nan
0	31	884	1	7	13	27	0	8	61	13	21	1	8	137
43	32	113	5	210	39	1	206	0	0	0	0	0	0	855
2	0	189	0	0	20	3	0	0	308	19	19	2	0	892
8	17	909	0	1	0	0	9	13	139	11	21	1	9	239
28672	0	688128	17920	297472	100352	0	0	0	1425424	133056	161840	71680	0	9977856
0	21504	2490880	0	0	0	14336	26880	59136	8684032	326144	249088	0	71680	958720
4	3	284	1	68	1	0	80	1	272	47	39	2	1	727
5376	128128	8426880	1344	43008	44352	65408	14784	32704	2591232	62272	43904	2688	65408	1374912
317226	52416	2855958	5376	565726	10752	0	92736	0	4385402	98112	522438	11648	0	3984610
39936	76096	3308928	10368	41472	132864	28288	23040	34176	4254208	38016	125312	79488	41152	4669056
52304	203168	7693840	4032	145432	33600	167552	759696	103488	1535856	1519392	290864	0	81536	311640
0	29	704	0	0	0	12	0	14	21	27	32	0	3	0
78848	0	4177152	43008	170240	0	0	0	0	3058944	0	91392	30464	0	5252352
3136	155456	8541120	9408	0	213248	169792	0	37632	499968	0	0	0	314496	2958144
112896	33152	1685376	73024	290304	147840	34048	362880	53760	2624608	345072	356720	69440	16128	6697152
13	0	184	40	21	23	0	0	0	186	4	3	10	0	908
322560	164416	5513536	20160	0	383040	106624	89600	205632	2036160	43008	0	0	30464	3987200
0	53760	6322176	0	0	0	21504	86016	43008	1999872	86016	21504	0	53760	4214784
26880	16128	4128768	24192	73920	36288	5824	86016	35840	5035072	76608	49280	0	33600	3273984
0	777728	11741184	0	0	0	289408	0	0	0	0	0	0	94080	0
nan	nan	nan	nan	nan	nan	nan	nan	nan	nan	nan	nan	nan	nan	nan
129024	448000	12128256	0	0	0	141568	0	0	0	0	0	0	55552	0
0	197120	11698176	0	0	0	207424	14336	14336	344064	0	0	0	82880	344064
0	185472	8515584	3584	196672	118272	40320	1986096	10752	258048	0	0	0	129024	1458576
215040	229888	10210816	0	0	0	130048	2048	44544	1758448	116656	71008	6144	17408	100352
138	238	286	11	5	4	20	6	4	189	32	26	5	5	179
0	376320	12167680	0	0	0	0	0	10752	211568	107744	28336	0	0	0
0	24	432	0	0	0	3	17	5	431	21	16	0	2	389
48	122	899	0	0	0	12	3	8	116	89	50	8	59	22
228	333	279	12	2	10	36	20	6	59	9	4	24	24	173
4	9	386	13	19	29	12	0	16	353	7	36	26	23	355
41	13	873	0	0	0	21	2	23	328	45	92	18	23	8
46	46	68	21	32	50	21	21	62	75	31	60	21	25	60
526	211	85	117	10	22	128	30	19	26	25	10	94	107	17
247	50	277	37	47	31	7	63	44	61	65	67	69	13	55
111	61	143	30	36	12	4	77	12	79	86	41	34	1	129
345	172	492	15	9	1	22	14	12	139	47	27	23	8	73
nan	nan	nan	nan	nan	nan	nan	nan	nan	nan	nan	nan	nan	nan	nan
88	182	57	60	24	5	79	36	16	91	31	38	105	70	69
148	107	33	70	80	36	26	105	22	17	21	26	46	40	92
nan	nan	nan	nan	nan	nan	nan	nan	nan	nan	nan	nan	nan	nan	nan
172	54	151	28	34	5	14	52	4	137	59	23	38	19	138
46	33	38	40	47	41	29	37	29	60	47	27	38	13	52
66	27	101	12	46	16	12	126	35	143	45	67	20	18	122
79	94	356	21	3	5	69	38	31	245	6	13	118	32	140
333	258	136	105	35	33	42	46	37	18	20	14	54	38	50
549	159	383	16	6	5	9	0	3	193	8	13	12	11	78
101	70	73	54	20	14	42	31	29	53	35	43	73	48	46
127	138	283	48	12	8	65	14	15	131	24	16	75	58	129
50	71	133	66	1	10	82	0	7	270	17	6	96	167	146
398	897	83	0	0	0	21	0	0	0	0	0	0	43	0
0	12	802	0	0	0	18	0	10	34	52	59	0	26	0
493	690	79	14	52	1	14	141	0	0	0	0	0	12	24
18	346	426	1	0	0	76	1	1	193	15	2	6	189	60
25	13	339	1	51	3	0	59	2	211	114	138	0	0	271
63	112	365	20	111	6	14	241	19	56	132	56	10	7	50
163072	323456	7464576	0	53312	3136	93184	197568	21952	1423296	81984	34496	6272	154112	2881984
103936	150528	9769984	0	3584	0	121856	17920	107520	1949696	34048	37632	21504	247296	336896
616896	1854272	9999360	0	0	0	197120	0	0	0	0	0	0	234752	0
187	403	881	0	0	0	3	0	0	0	0	0	0	1	0
190	201	908	0	0	0	37	0	0	0	0	0	0	41	0
357	237	397	16	12	14	56	15	24	56	10	8	25	36	38
172	79	212	0	127	3	11	65	5	39	91	174	3	0	34
0	18	902	0	42	30	27	223	0	0	0	0	0	21	25
0	189952	11472384	0	0	0	60928	0	32256	342272	342048	358624	0	103936	0
258048	870912	10708992	0	0	0	915712	0	0	0	0	0	0	148736	0
29	130	707	4	0	0	29	3	8	329	34	120	0	3	129
12	6	904	2	0	0	2	0	7	269	33	77	6	1	97
37632	0	3591168	2688	41664	4032	0	0	0	4755184	454272	245392	10752	0	3759616
65	31	403	2	4	51	3	3	97	383	40	60	21	9	136
0	330176	9678592	0	0	0	31360	12544	37632	2343936	57344	69888	0	39872	301056
32256	16576	4402944	20608	13440	53760	12992	118272	30464	2470720	132160	45696	8960	15232	5528320
0	1	126	10	7	2	0	2	2	321	35	52	8	0	891
2	13	385	3	36	5	0	35	11	398	74	84	5	0	251
0	216384	12167680	0	0	0	58688	0	10752	68096	142688	136864	0	101248	0
0	7	376	0	0	0	0	0	1	10	4	5	0	1	0
466	830	152	9	4	1	19	23	1	0	1	1	1	7	5
nan	nan	nan	nan	nan	nan	nan	nan	nan	nan	nan	nan	nan	nan	nan
720	605	142	11	2	0	20	14	0	0	0	0	0	11	3
746	552	157	32	0	0	13	1	0	0	0	0	16	14	1
50	132	802	0	0	0	5	0	3	0	9	9	0	3	0
0	625408	10967040	0	0	0	161280	0	71680	400960	105280	138880	0	431872	0
53312	4480	2189376	61824	40320	201152	448	383040	78400	2545088	62496	89824	46592	81984	7064064
423360	48832	5634048	118720	26880	8960	95424	65856	38528	3937024	117600	68768	228480	25536	2064384
37	22	868	3	0	0	25	3	31	191	121	75	12	19	86
450	744	112	9	59	1	3	122	0	0	0	0	0	10	22
0	118272	12063744	0	0	0	0	0	7168	325248	257376	127008	0	3584	0
0	14	484	0	0	0	2	0	1	15	13	6	0	0	0
0	0	5152000	10752	32256	1344	0	44352	4032	2842896	158032	306208	4032	0	4346496
180992	0	4558848	10752	0	5376	4480	0	152320	7152992	199248	88144	157696	4480	387072
186	313	705	22	3	33	17	3	11	32	62	37	15	61	25
nan	nan	nan	nan	nan	nan	nan	nan	nan	nan	nan	nan	nan	nan	nan
nan	nan	nan	nan	nan	nan	nan	nan	nan	nan	nan	nan	nan	nan	nan
423	668	290	5	13	6	36	22	4	0	0	0	0	29	16
0	0	3942400	0	0	0	0	0	0	6200544	824544	859712	0	0	1075200
0	1	615	0	0	0	2	0	0	51	8	31	0	1	0
14	28	809	0	2	0	3	9	2	7	9	5	0	3	136
163	909	223	0	2	3	18	7	20	1	0	0	1	21	1
0	5	655	0	0	0	7	0	4	14	45	28	0	9	0
0	12	833	0	0	0	22	0	7	120	46	32	0	6	0
nan	nan	nan	nan	nan	nan	nan	nan	nan	nan	nan	nan	nan	nan	nan
12	32	749	6	7	0	7	38	0	222	44	22	0	13	380
nan	nan	nan	nan	nan	nan	nan	nan	nan	nan	nan	nan	nan	nan	nan
nan	nan	nan	nan	nan	nan	nan	nan	nan	nan	nan	nan	nan	nan	nan
19	1	534	4	22	8	0	53	3	208	19	17	6	5	536
24	24	688	0	0	0	22	0	3	7	9	34	1	5	0
7	32	885	0	1	0	14	13	1	264	33	10	0	17	193
37	3	318	0	124	4	1	15	2	229	23	125	2	1	330
2	8	669	0	3	6	8	16	7	484	61	19	0	5	225
11	8	871	2	3	4	10	2	10	175	9	12	4	16	353
9	14	871	2	77	27	16	86	10	166	0	1	7	33	170
41216	131264	4374720	10752	2240	11200	172480	194880	56448	5096448	370944	16128	15232	73920	2334528
8	34	613	1	0	7	15	21	4	500	39	0	1	7	236
91840	28672	1673280	99456	200256	28224	38976	249344	49920	2957440	75712	24192	47936	4032	7333120
9	2	251	1	1	1	3	1	35	886	83	88	17	0	88
301056	226240	9332736	7168	0	14336	105280	25088	25088	1999872	57344	3584	64512	69888	670208
0	248640	9533440	12544	28672	71680	176960	0	62720	1166592	0	25088	0	76160	1499904
0	8	506	5	109	10	6	45	3	197	6	0	2	6	520
4	10	551	2	0	3	8	8	12	470	49	29	2	5	294
0	13440	7539840	0	0	15232	22400	0	4480	3613568	51296	92960	896	40320	1507968
0	9	100	0	0	5	5	0	0	888	83	20	0	14	104
16	2	908	33	1	13	3	1	13	134	35	21	9	11	138
27	46	262	28	69	55	35	42	47	442	53	27	49	62	107
93	95	104	23	353	16	23	209	13	73	33	49	8	9	145
nan	nan	nan	nan	nan	nan	nan	nan	nan	nan	nan	nan	nan	nan	nan
210	118	458	43	109	7	3	67	4	77	31	43	10	0	187
31	59	265	0	32	30	10	28	4	658	158	113	0	15	105
192	184	106	130	25	26	39	17	10	90	15	10	55	40	34
nan	nan	nan	nan	nan	nan	nan	nan	nan	nan	nan	nan	nan	nan	nan
412	305	483	14	9	1	47	10	9	11	7	10	24	20	29
116	93	224	21	63	29	30	50	6	87	18	6	25	48	225
nan	nan	nan	nan	nan	nan	nan	nan	nan	nan	nan	nan	nan	nan	nan
nan	nan	nan	nan	nan	nan	nan	nan	nan	nan	nan	nan	nan	nan	nan
119	142	894	0	9	0	14	9	0	14	0	0	0	9	40
256	524	507	2	8	3	49	23	0	0	0	0	0	21	33
189	352	893	0	0	0	14	0	0	0	0	0	0	6	0
0	1101632	11483136	0	0	0	203392	0	0	0	0	0	0	114240	0
19712	30464	2710400	2688	0	13440	14336	16128	49280	8229760	118272	69888	44800	2688	1580544
831	521	121	0	0	0	36	0	0	0	0	0	0	11	0
0	39424	12515328	0	0	0	193536	0	0	0	0	0	0	154112	0
188160	184576	3287424	16128	224000	34944	13440	265216	20608	3723776	193536	163072	20608	0	4566912
7168	0	4917248	11648	37632	4480	1792	26880	1792	5022080	99456	159488	3584	1792	2607360
6	8	865	0	0	0	8	0	4	504	21	39	3	4	34
12	11	903	2	53	6	23	61	11	118	105	69	3	12	31
374	320	394	1	18	16	44	10	13	11	10	11	38	29	8
0	7	456	0	0	3	4	10	3	741	78	55	0	3	172
nan	nan	nan	nan	nan	nan	nan	nan	nan	nan	nan	nan	nan	nan	nan
nan	nan	nan	nan	nan	nan	nan	nan	nan	nan	nan	nan	nan	nan	nan
21	30	63	38	161	49	52	151	15	107	54	31	21	30	78
27	36	146	14	21	13	11	26	52	415	106	93	11	7	344
300	47	869	28	0	10	1	1	3	27	17	48	28	3	110
27	75	438	0	24	8	11	55	4	228	129	162	1	37	147
5	31	807	0	0	0	7	0	4	44	32	21	0	5	67
0	2	907	0	92	9	8	38	8	82	34	32	0	3	108
2	33	445	0	4	7	10	8	6	675	58	20	3	10	234
34	24	83	4	35	10	3	31	10	184	194	203	41	0	277
40	31	147	8	34	15	26	22	64	293	209	122	22	34	92
429	714	82	0	0	0	269	0	0	0	0	0	0	33	0
176	269	647	0	9	0	244	23	23	16	0	2	8	60	27
209	155	733	9	10	41	55	21	7	46	11	22	33	34	145
114	17	669	24	60	20	43	30	51	273	57	29	6	51	69
132	38	73	4	60	2	2	16	0	388	155	510	0	9	25
45	20	135	16	202	80	11	151	21	72	35	38	18	3	664
3400320	2655744	3333792	643104	413952	110880	1063104	422688	0	0	0	0	0	265440	593376
64	84	220	1	13	32	16	44	15	132	293	193	0	25	27
80	183	148	20	28	7	41	74	2	36	179	58	7	69	21
97	266	94	45	17	50	209	11	19	45	19	7	29	105	102
282	186	365	0	48	0	57	57	0	49	45	43	0	68	62
11	187	881	0	0	0	58	0	7	3	9	9	0	39	0
158	264	176	2	1	0	46	7	8	252	70	7	22	84	15
1401984	237568	6890496	0	178048	79872	94592	66560	257920	2063360	51584	0	206336	34560	1339520
23	40	40	49	48	69	19	32	20	43	42	29	46	73	58
650	440	217	0	29	7	39	19	1	0	1	1	0	88	13
114688	390656	9633792	0	0	0	220416	0	215040	961856	142912	99456	14336	1109248	0
0	37	806	0	4	15	36	33	5	156	20	14	0	10	393
430080	953344	9139200	0	57344	28672	152320	236544	0	0	0	0	0	77056	1827840
495	570	246	7	0	13	45	2	4	0	0	3	2	59	14
504	164	533	10	8	47	30	12	21	19	22	18	15	23	7
389	233	658	5	10	20	43	14	18	9	26	29	8	43	3
0	156352	11210752	0	0	0	433216	0	57344	534464	30352	94640	0	385280	0
50688	516480	11114496	0	0	3072	353024	21504	31232	322560	0	3072	1536	202112	282624
0	100352	7648256	0	0	0	94976	0	150528	4734464	114688	17920	0	41216	0
0	14336	10536960	0	0	0	186368	7168	35840	1756160	0	0	0	14336	351232
6	4	336	4	111	14	1	90	2	665	19	17	0	1	241
nan	nan	nan	nan	nan	nan	nan	nan	nan	nan	nan	nan	nan	nan	nan
2	3	70	8	9	8	0	10	8	805	41	42	3	0	520
nan	nan	nan	nan	nan	nan	nan	nan	nan	nan	nan	nan	nan	nan	nan
503	85	779	10	0	31	19	2	11	23	17	32	0	19	2
580	518	267	7	0	4	44	4	4	1	1	4	7	24	1
416	382	635	1	0	1	3	1	1	2	8	8	7	25	8
192	322	614	6	33	8	32	58	27	1	11	2	5	40	136
45	131	69	16	65	15	33	126	21	49	70	32	5	26	120
50	16	146	31	255	52	14	40	6	503	62	145	20	2	66
5	23	864	25	43	23	12	37	42	69	115	119	20	55	45
508	285	357	2	69	0	28	50	3	0	3	0	29	42	37
13	39	531	2	27	18	9	71	24	397	133	36	12	38	81
77952	0	3774848	66304	13440	17024	0	0	0	5562368	51072	5376	115584	0	3218432
46	44	326	7	15	33	6	21	15	348	111	71	33	18	145
6	5	594	2	0	3	6	5	19	538	69	77	7	3	141
90	154	909	0	0	0	17	0	5	46	55	52	11	23	0
243712	108416	11088896	0	0	0	59584	0	50176	332528	137984	181776	14336	684992	0
90	134	76	23	138	54	38	210	34	24	13	9	18	34	116
199	158	165	42	29	33	47	50	24	21	15	13	62	91	39
0	0	2508800	0	0	0	0	0	0	3951248	1533504	1683248	0	0	3225600
0	13888	1091328	0	0	0	13440	10752	25088	9137520	676032	554960	0	1344	1378048
1	19	685	0	0	0	10	3	31	431	63	142	0	3	131
157	35	269	66	17	26	102	18	14	84	12	19	84	130	87
275142	455868	5707086	0	1042146	0	0	1558116	0	573762	868308	585690	72240	63504	1700538
64	38	39	48	492	114	29	177	101	19	6	8	60	13	191
2	0	72	0	3	4	0	0	0	866	33	49	9	0	456
543	330	472	4	0	6	12	2	7	14	5	1	21	23	1
150	412	521	0	0	0	66	0	5	80	95	30	11	53	0
52	50	119	26	21	69	43	14	25	98	79	85	24	53	30
0	48	59	0	0	0	306	7	1	228	21	33	0	196	536
24	99	226	7	112	16	11	555	6	131	69	9	1	2	181
2	105	634	0	0	1	21	12	10	426	127	52	0	35	72
nan	nan	nan	nan	nan	nan	nan	nan	nan	nan	nan	nan	nan	nan	nan
0	28	724	1	4	13	6	11	15	297	57	91	11	7	264
115	678	569	0	0	0	44	0	2	20	7	9	3	69	0
75	23	760	15	0	28	4	12	17	134	32	65	16	9	343
81	94	99	22	115	25	9	189	5	25	24	20	44	93	121
107	90	179	74	57	18	64	40	13	53	47	62	51	43	46
110	251	325	25	1	4	8	0	4	193	25	56	56	149	0
272	456	144	21	24	16	127	53	23	13	30	13	13	136	24
118	145	347	35	27	4	44	20	9	202	22	39	36	26	164
137	81	136	17	21	150	13	25	106	61	31	28	12	9	47
25	44	83	21	32	33	42	24	42	88	52	45	12	78	67
161	208	125	27	9	48	40	27	31	85	29	41	64	80	32
61	67	74	15	15	31	35	22	18	66	44	37	31	48	75
nan	nan	nan	nan	nan	nan	nan	nan	nan	nan	nan	nan	nan	nan	nan
nan	nan	nan	nan	nan	nan	nan	nan	nan	nan	nan	nan	nan	nan	nan
122	147	125	23	25	69	44	43	66	36	22	34	31	45	34
41	113	77	28	33	70	47	35	25	113	55	33	20	36	44
nan	nan	nan	nan	nan	nan	nan	nan	nan	nan	nan	nan	nan	nan	nan
nan	nan	nan	nan	nan	nan	nan	nan	nan	nan	nan	nan	nan	nan	nan
44	33	28	38	43	31	44	59	27	23	35	24	42	51	50
120	245	244	12	7	4	45	6	6	189	18	18	12	44	108
26	28	247	36	28	16	39	44	15	219	50	52	63	58	161
214	248	204	28	43	20	45	31	34	30	23	27	35	69	32
12	1	500	5	0	2	1	1	11	760	39	20	8	6	167
3	5	82	0	54	1	0	79	0	842	50	34	0	1	363
326	599	354	23	1	5	99	1	8	2	3	3	16	37	1
84	16	902	0	0	21	57	2	26	154	36	94	9	22	0
3157056	1542016	1649088	21504	1384992	236544	54656	822528	0	549696	548352	923328	129024	48384	1835232
2757888	6364288	3048192	0	0	0	594944	0	0	0	0	0	0	137088	0
0	43904	7874496	34944	131712	84672	548800	0	197568	2504320	17920	214144	22848	0	1227072
13	4	116	48	87	15	2	234	5	113	16	8	13	2	839
258048	594944	10838016	0	0	0	691712	0	0	0	0	0	0	519680	0
18368	8064	1810368	25088	7168	0	0	56448	80640	6865600	369152	446208	78400	0	3136896
103	92	282	34	14	52	64	21	29	77	77	49	68	89	91
0	1080320	11298816	0	0	0	323008	0	0	0	0	0	0	200256	0
14	153	845	0	0	0	67	0	0	0	0	0	0	27	0
0	684096	11164160	0	0	0	429184	39424	0	0	0	0	0	266560	318976
nan	nan	nan	nan	nan	nan	nan	nan	nan	nan	nan	nan	nan	nan	nan
60480	32256	3007872	0	0	36288	76608	72576	205632	7710528	261632	241024	48384	48384	1100736
0	345408	8090880	12544	746928	439040	231616	607824	37632	231168	0	0	0	740096	1419264
0	1548288	8128512	0	199584	516096	0	60480	0	0	0	0	0	0	2449440
18	60	907	3	208	35	39	40	3	7	3	20	0	3	54
0	29	907	1	172	16	12	137	2	16	1	2	0	19	79
290304	1042944	7838208	0	0	0	120064	0	64512	2612736	516096	32256	0	385280	0
nan	nan	nan	nan	nan	nan	nan	nan	nan	nan	nan	nan	nan	nan	nan
295344	3379488	3066672	0	0	806400	111552	0	44352	1840272	1222368	601104	88704	1446144	0
nan	nan	nan	nan	nan	nan	nan	nan	nan	nan	nan	nan	nan	nan	nan
0	527296	7727104	26544	248220	158340	278208	210980	190372	1309700	54796	15596	336	248192	1906716
28	43	65	32	35	35	54	29	26	49	43	39	25	31	64
nan	nan	nan	nan	nan	nan	nan	nan	nan	nan	nan	nan	nan	nan	nan
5600	997584	7319760	0	0	95200	434896	70560	52080	2666160	391440	15120	0	420560	433440
nan	nan	nan	nan	nan	nan	nan	nan	nan	nan	nan	nan	nan	nan	nan
0	23	832	0	0	0	56	9	6	3	12	10	0	70	55
nan	nan	nan	nan	nan	nan	nan	nan	nan	nan	nan	nan	nan	nan	nan
1	81	900	0	0	39	15	0	9	21	23	6	1	45	293
73	265	96	17	18	19	113	65	10	97	176	39	4	66	55
12	122	852	0	0	0	77	0	3	7	4	2	0	44	0
467	346	341	2	2	6	145	7	8	2	0	3	2	40	5
135	139	137	10	5	7	33	9	13	152	53	38	44	62	42
114	59	82	17	105	81	15	85	42	27	29	22	10	7	78
137	69	187	30	50	40	19	71	32	97	68	78	22	18	44
188	160	698	1	5	49	51	16	35	129	10	20	59	42	60
nan	nan	nan	nan	nan	nan	nan	nan	nan	nan	nan	nan	nan	nan	nan
15	10	296	21	10	14	13	15	12	463	23	8	21	15	436
88	113	351	10	73	8	16	72	10	261	72	60	14	28	67
175	279	627	3	1	7	25	30	6	76	0	0	3	27	235
118272	877184	10053120	7168	0	0	538496	100352	50176	304640	0	0	3584	240128	609280
35	100	811	1	38	48	94	45	21	90	25	6	3	54	156
75	33	112	47	54	31	24	69	39	305	76	131	46	27	109
21	28	106	34	163	44	36	185	30	114	21	19	13	16	241
74	5	330	6	39	26	2	14	6	229	165	57	15	8	238
22	40	37	37	33	37	47	22	53	41	35	37	27	31	45
114	96	124	113	56	60	40	26	19	19	11	9	14	57	45
102	38	556	7	4	11	4	3	1	419	50	42	12	7	194
75	155	393	1	0	3	27	2	17	723	23	71	4	13	22
nan	nan	nan	nan	nan	nan	nan	nan	nan	nan	nan	nan	nan	nan	nan
nan	nan	nan	nan	nan	nan	nan	nan	nan	nan	nan	nan	nan	nan	nan
59	70	100	20	30	41	46	51	38	47	48	24	28	54	73
35	30	151	47	25	43	62	23	32	230	84	150	39	42	57
124	395	324	3	13	7	34	31	46	36	34	85	34	100	33
24	100	350	1	0	0	14	18	14	589	173	67	17	34	71
34	38	53	29	25	38	30	37	52	38	32	30	26	37	45
nan	nan	nan	nan	nan	nan	nan	nan	nan	nan	nan	nan	nan	nan	nan
nan	nan	nan	nan	nan	nan	nan	nan	nan	nan	nan	nan	nan	nan	nan
nan	nan	nan	nan	nan	nan	nan	nan	nan	nan	nan	nan	nan	nan	nan
84	47	425	12	1	45	12	7	11	308	107	129	49	18	78
55	28	37	26	71	69	24	58	45	27	31	8	41	38	65
nan	nan	nan	nan	nan	nan	nan	nan	nan	nan	nan	nan	nan	nan	nan
nan	nan	nan	nan	nan	nan	nan	nan	nan	nan	nan	nan	nan	nan	nan
nan	nan	nan	nan	nan	nan	nan	nan	nan	nan	nan	nan	nan	nan	nan
nan	nan	nan	nan	nan	nan	nan	nan	nan	nan	nan	nan	nan	nan	nan
59	59	99	7	72	28	11	37	32	163	80	105	55	12	87
nan	nan	nan	nan	nan	nan	nan	nan	nan	nan	nan	nan	nan	nan	nan
nan	nan	nan	nan	nan	nan	nan	nan	nan	nan	nan	nan	nan	nan	nan
54	62	55	23	45	26	47	58	23	36	25	17	25	37	65
nan	nan	nan	nan	nan	nan	nan	nan	nan	nan	nan	nan	nan	nan	nan
nan	nan	nan	nan	nan	nan	nan	nan	nan	nan	nan	nan	nan	nan	nan
36	31	38	30	37	28	31	48	22	40	48	23	23	40	45
125	198	763	10	5	1	15	6	4	222	30	24	1	8	121
152	276	304	0	4	2	3	0	2	149	11	6	0	7	260
238	201	315	11	0	1	12	0	4	392	22	32	18	23	26
2611840	2081408	7267072	38912	0	4096	263552	7680	57472	200400	33728	67184	31616	32128	205312
176	105	700	34	1	3	31	18	9	41	39	40	16	35	275
358	106	849	2	20	4	27	22	0	0	0	0	0	44	78
475	792	162	9	8	1	49	1	0	0	0	0	0	32	3
35	32	734	0	0	0	0	0	61	533	52	36	22	26	0
197568	40768	6256320	21952	0	6272	87808	18816	75264	4435424	233408	486752	145152	3136	893760
0	1	248	0	10	5	0	0	0	360	17	34	2	0	839
27	0	659	9	0	21	1	15	2	17	22	51	6	5	683
5	27	885	5	156	22	22	109	5	57	1	4	2	17	151
163	457	399	57	9	14	52	5	12	27	14	14	40	76	27
0	2	556	0	0	0	8	11	14	183	97	101	0	11	467
nan	nan	nan	nan	nan	nan	nan	nan	nan	nan	nan	nan	nan	nan	nan
1	0	421	9	14	2	0	8	1	601	34	57	2	0	329
0	272384	7831040	0	0	0	82432	0	232960	3448256	532672	445312	0	57344	0
0	10	847	0	0	0	4	0	9	138	16	54	0	32	0
0	0	103	0	0	0	0	0	0	809	19	68	0	0	28
20	1	560	8	1	0	3	0	7	589	59	20	13	10	181
269	110	319	12	2	38	76	34	136	21	9	6	17	28	122
134400	92288	6647424	5376	0	16128	79744	32256	115584	4508672	108864	67648	37632	34944	1021440
131712	74368	6256320	47936	22400	33152	70336	14784	142464	4286464	184576	121408	103488	52864	1360128
13	1	537	1	1	0	2	2	0	715	78	67	20	0	90
18	90	901	0	0	8	19	10	13	53	6	11	1	11	144
4	1	144	10	8	5	0	5	5	810	38	40	5	0	453
0	14	622	0	0	0	15	1	13	723	44	37	0	12	48
0	0	138	10	15	8	1	0	17	804	56	72	27	1	380
0	42	902	0	0	0	29	5	9	158	39	54	0	26	27
0	15	883	0	10	19	7	64	6	100	71	42	4	23	228
nan	nan	nan	nan	nan	nan	nan	nan	nan	nan	nan	nan	nan	nan	nan
58	348	901	0	0	3	19	1	9	29	19	12	4	24	0
360	125	384	8	63	61	27	39	34	58	12	11	9	34	60
33	36	55	52	29	22	41	11	30	82	42	40	81	49	63
nan	nan	nan	nan	nan	nan	nan	nan	nan	nan	nan	nan	nan	nan	nan
nan	nan	nan	nan	nan	nan	nan	nan	nan	nan	nan	nan	nan	nan	nan
46	25	8	46	48	34	25	22	18	54	47	35	45	46	55
131	72	133	59	45	39	24	14	23	91	74	47	33	12	32
54	26	47	52	34	36	33	49	26	55	30	28	38	32	67
25	59	31	7	19	26	97	97	63	55	29	44	13	70	84
27	29	105	52	94	135	47	55	69	25	27	21	34	40	175
142	274	732	0	0	0	139	0	0	0	0	0	6	237	0
82	73	263	29	34	70	87	70	54	44	21	16	33	104	130
27	95	258	8	9	20	52	26	13	229	65	32	41	76	150
71	74	92	21	21	43	37	55	54	44	70	32	16	43	29
91	181	43	21	59	22	219	155	29	20	25	13	10	88	53
29	77	36	27	64	47	53	54	130	48	46	70	43	25	71
nan	nan	nan	nan	nan	nan	nan	nan	nan	nan	nan	nan	nan	nan	nan
nan	nan	nan	nan	nan	nan	nan	nan	nan	nan	nan	nan	nan	nan	nan
nan	nan	nan	nan	nan	nan	nan	nan	nan	nan	nan	nan	nan	nan	nan
nan	nan	nan	nan	nan	nan	nan	nan	nan	nan	nan	nan	nan	nan	nan
nan	nan	nan	nan	nan	nan	nan	nan	nan	nan	nan	nan	nan	nan	nan
nan	nan	nan	nan	nan	nan	nan	nan	nan	nan	nan	nan	nan	nan	nan
nan	nan	nan	nan	nan	nan	nan	nan	nan	nan	nan	nan	nan	nan	nan
nan	nan	nan	nan	nan	nan	nan	nan	nan	nan	nan	nan	nan	nan	nan
42	133	71	28	23	32	114	54	28	44	92	27	18	78	45
62	84	51	34	53	42	32	46	27	27	71	36	27	55	26
54	47	54	24	31	40	27	64	66	36	81	42	28	41	27
50	69	120	32	45	63	51	64	48	31	55	30	31	48	54
26	49	33	51	38	45	48	27	16	65	53	26	24	54	43
nan	nan	nan	nan	nan	nan	nan	nan	nan	nan	nan	nan	nan	nan	nan
39	70	49	28	45	23	114	86	80	28	25	36	35	76	39
31	39	62	17	28	40	34	47	67	70	54	38	22	28	42
61	113	327	83	16	67	94	16	90	29	23	9	74	95	113
42	54	120	16	45	39	53	35	36	69	42	35	40	68	132
nan	nan	nan	nan	nan	nan	nan	nan	nan	nan	nan	nan	nan	nan	nan
3	33	172	0	0	0	23	0	17	693	294	186	1	99	0
46	129	370	25	75	112	80	98	41	69	33	25	16	61	88
36	49	47	12	23	33	34	32	50	78	115	101	59	56	51
49	69	35	39	20	24	45	27	26	51	53	40	45	65	27
nan	nan	nan	nan	nan	nan	nan	nan	nan	nan	nan	nan	nan	nan	nan
344	592	87	40	62	15	133	74	13	3	1	0	33	53	24
40	74	471	19	41	20	17	117	36	97	273	98	16	19	41
21	46	231	14	60	14	13	56	21	282	86	118	5	19	156
nan	nan	nan	nan	nan	nan	nan	nan	nan	nan	nan	nan	nan	nan	nan
nan	nan	nan	nan	nan	nan	nan	nan	nan	nan	nan	nan	nan	nan	nan
nan	nan	nan	nan	nan	nan	nan	nan	nan	nan	nan	nan	nan	nan	nan
nan	nan	nan	nan	nan	nan	nan	nan	nan	nan	nan	nan	nan	nan	nan
nan	nan	nan	nan	nan	nan	nan	nan	nan	nan	nan	nan	nan	nan	nan
nan	nan	nan	nan	nan	nan	nan	nan	nan	nan	nan	nan	nan	nan	nan
nan	nan	nan	nan	nan	nan	nan	nan	nan	nan	nan	nan	nan	nan	nan
nan	nan	nan	nan	nan	nan	nan	nan	nan	nan	nan	nan	nan	nan	nan
30	19	56	48	38	54	90	50	84	70	32	28	17	13	100
29	28	119	16	22	81	15	26	88	60	98	19	43	58	86
34	51	456	8	25	37	66	40	89	245	55	50	12	32	165
23	54	706	1	3	27	30	10	89	383	32	9	5	56	97
74	139	305	22	27	20	55	44	37	180	84	58	21	50	62
166	398	405	6	3	9	54	27	3	33	2	11	4	86	103
79	71	160	4	54	9	15	96	8	191	118	87	12	3	64
nan	nan	nan	nan	nan	nan	nan	nan	nan	nan	nan	nan	nan	nan	nan
7	14	693	0	1	6	4	37	14	347	61	24	1	13	299
94	81	261	28	124	3	43	152	4	31	91	50	12	16	116
1344	0	4297664	0	30912	4032	1792	46592	16128	4281088	240352	378336	12096	0	3592064
422	814	153	9	3	2	45	1	15	2	4	2	15	38	2
202	359	466	6	31	3	31	26	38	79	52	68	1	3	10
0	0	568	0	0	0	6	2	3	479	46	107	0	1	246
0	0	883	0	0	0	0	0	0	355	165	69	0	0	0
0	2	126	3	4	6	0	2	1	379	68	85	5	0	836
nan	nan	nan	nan	nan	nan	nan	nan	nan	nan	nan	nan	nan	nan	nan
582	395	208	18	82	34	5	66	21	6	1	2	2	4	42
0	0	64	0	0	0	0	0	0	613	235	434	0	0	140
0	0	189	0	1	0	0	0	1	564	177	61	2	0	461
0	8960	6031872	0	0	0	51968	0	3584	6185536	174272	446208	0	0	0
0	0	858	0	0	0	0	0	0	7	10	15	0	0	248
0	2	332	0	0	0	0	0	0	5	5	3	0	6	0
nan	nan	nan	nan	nan	nan	nan	nan	nan	nan	nan	nan	nan	nan	nan
0	161280	12293120	0	0	0	49728	0	7168	309568	31248	10416	0	39872	0
0	4	831	0	62	9	5	48	0	0	0	0	0	2	112
0	379008	11665920	0	0	0	265664	25088	0	0	0	0	0	233408	333312
0	32	900	0	183	36	36	82	5	56	0	0	0	26	78
495768	329952	9412704	391272	2016	28224	165536	2688	8064	1345344	126336	141120	92736	360640	0
163296	486066	1308496	327796	684334	1270220	1018234	612682	1625302	1391376	408996	363580	413546	893508	1934968
662004	18032	5871348	586656	402444	898128	14168	10304	23184	810180	672336	823284	1047816	27048	1035468
218	171	117	107	113	38	70	63	0	0	0	0	0	28	102
374	390	462	2	5	17	26	2	14	4	9	8	4	51	3
0	432768	11741184	0	0	0	108416	0	0	0	0	0	0	620032	0
521	456	110	101	39	2	100	26	0	0	0	0	4	53	11
115	155	59	4	0	0	13	0	57	169	502	331	0	2	1
17	28	265	37	20	6	56	31	18	361	200	121	1	4	91
2	5	189	0	4	3	0	5	15	220	263	322	20	11	144
12	2	186	14	5	5	3	2	30	696	110	105	37	4	311
17	38	226	6	79	19	3	29	16	442	108	89	24	23	232
88	123	237	64	82	90	21	39	78	13	9	3	7	18	191
50	49	87	8	113	27	11	114	22	100	69	64	4	5	50
89	577	584	0	0	6	78	3	16	18	27	13	0	58	0
46	57	373	11	6	18	28	9	26	298	62	56	19	37	226
84	118	82	29	22	13	55	15	14	99	85	63	18	51	37
193	88	59	57	11	55	32	31	87	42	55	105	111	36	13
35	75	468	28	1	55	37	2	31	672	19	46	15	11	19
122	114	69	11	152	36	51	67	176	5	10	13	8	17	86
8	55	202	43	4	214	49	11	37	492	71	54	40	29	90
202	98	632	21	38	23	44	18	25	30	10	18	210	57	70
387072	68992	9192960	0	0	0	22400	0	32256	2648800	327936	87584	129024	5376	0
72	91	42	30	44	23	68	68	14	41	36	31	44	66	28
76	96	52	46	43	26	96	73	20	42	31	20	15	44	35
nan	nan	nan	nan	nan	nan	nan	nan	nan	nan	nan	nan	nan	nan	nan
25	52	9	47	26	83	37	7	19	43	67	75	88	92	32
104	231	679	1	2	0	61	5	76	94	94	35	30	75	30
19	51	154	42	97	83	80	62	23	39	44	32	26	63	224
70	66	72	85	34	21	53	32	20	43	9	13	44	30	85
6	22	426	4	0	26	9	0	42	59	345	114	28	18	235
22	33	40	42	71	52	105	159	3	165	38	57	54	68	453
33	29	252	16	43	30	9	67	36	199	122	63	31	9	152
34	64	518	15	45	36	19	31	59	245	42	74	14	32	193
28	30	116	14	95	15	4	117	10	363	113	63	29	16	246
90	97	150	18	19	15	40	34	16	130	37	33	39	46	178
67	101	44	39	51	26	43	63	27	47	39	50	39	27	69
280	199	350	62	24	14	70	26	21	13	8	10	56	74	35
76	43	299	32	34	50	21	72	49	229	35	54	37	32	105
82	37	382	71	110	32	50	80	61	133	24	31	37	21	132
nan	nan	nan	nan	nan	nan	nan	nan	nan	nan	nan	nan	nan	nan	nan
45	39	62	44	47	49	39	50	27	31	26	25	27	32	42
40	69	46	48	25	43	53	54	45	21	35	19	38	49	30
nan	nan	nan	nan	nan	nan	nan	nan	nan	nan	nan	nan	nan	nan	nan
nan	nan	nan	nan	nan	nan	nan	nan	nan	nan	nan	nan	nan	nan	nan
70	65	46	46	24	17	33	46	25	31	25	19	57	51	64
42	44	36	26	33	31	40	22	28	29	12	30	40	43	43
nan	nan	nan	nan	nan	nan	nan	nan	nan	nan	nan	nan	nan	nan	nan
19	71	51	25	65	22	122	155	43	65	44	32	27	82	64
nan	nan	nan	nan	nan	nan	nan	nan	nan	nan	nan	nan	nan	nan	nan
35	78	67	28	44	10	148	76	25	79	51	36	39	85	68
nan	nan	nan	nan	nan	nan	nan	nan	nan	nan	nan	nan	nan	nan	nan
25	43	29	25	47	32	97	52	42	55	51	28	45	88	114
22	17	34	21	42	65	20	23	24	71	70	46	37	69	62
35	51	61	17	51	40	52	90	39	89	89	90	39	88	242
36	35	37	38	126	34	58	95	15	73	57	36	20	37	112
21	18	58	51	68	72	33	50	70	47	28	39	31	10	31
102	47	25	91	150	20	22	130	20	30	26	25	87	20	79
nan	nan	nan	nan	nan	nan	nan	nan	nan	nan	nan	nan	nan	nan	nan
72	42	106	85	277	10	37	220	9	103	40	58	10	11	53
43	47	38	21	46	26	13	51	36	36	42	56	29	22	52
75	64	29	53	55	16	43	37	19	69	66	99	13	37	51
115	42	233	79	95	21	26	58	8	81	44	49	42	15	148
152	165	328	38	17	66	42	35	64	80	30	28	51	72	44
70	36	73	12	71	18	12	54	40	134	86	163	16	11	110
19	26	554	22	155	22	16	248	24	57	63	41	12	8	182
74	127	55	20	35	61	77	25	105	55	58	35	20	40	25
11	6	120	28	127	10	25	143	4	231	76	50	7	5	209
119	344	108	64	30	151	65	20	50	19	23	75	33	92	41
36	64	80	23	17	18	144	34	19	178	364	103	17	98	65
24	47	193	5	8	133	20	19	78	327	124	37	47	65	83
nan	nan	nan	nan	nan	nan	nan	nan	nan	nan	nan	nan	nan	nan	nan
nan	nan	nan	nan	nan	nan	nan	nan	nan	nan	nan	nan	nan	nan	nan
nan	nan	nan	nan	nan	nan	nan	nan	nan	nan	nan	nan	nan	nan	nan
nan	nan	nan	nan	nan	nan	nan	nan	nan	nan	nan	nan	nan	nan	nan
nan	nan	nan	nan	nan	nan	nan	nan	nan	nan	nan	nan	nan	nan	nan
59	74	182	78	72	32	94	53	18	40	18	29	45	46	111
120	87	329	44	98	72	48	99	100	46	43	29	9	24	65
117	103	89	65	46	58	32	30	49	33	23	32	25	44	36
nan	nan	nan	nan	nan	nan	nan	nan	nan	nan	nan	nan	nan	nan	nan
58	101	27	29	36	22	74	55	20	31	64	27	33	75	80
29	118	127	19	35	6	75	27	19	155	12	17	40	94	114
335	250	168	45	27	29	132	40	36	10	30	15	40	50	14
27	21	235	41	209	29	1	86	23	358	47	88	22	1	64
63	34	847	15	43	19	43	45	10	10	10	26	5	41	299
6	7	113	14	42	1	6	83	29	855	73	60	15	1	199
4	0	275	6	62	6	1	64	5	356	50	68	8	2	494
66	89	76	19	70	36	12	160	85	69	62	44	13	22	233
27	100	134	26	38	9	104	88	16	33	27	15	13	78	140
300	442	131	11	33	4	41	56	2	109	23	36	31	62	70
92	160	330	56	53	26	38	36	28	117	56	42	46	37	97
143	238	540	14	19	44	32	13	17	157	59	45	5	98	14
nan	nan	nan	nan	nan	nan	nan	nan	nan	nan	nan	nan	nan	nan	nan
nan	nan	nan	nan	nan	nan	nan	nan	nan	nan	nan	nan	nan	nan	nan
nan	nan	nan	nan	nan	nan	nan	nan	nan	nan	nan	nan	nan	nan	nan
92	61	278	3	0	12	9	0	40	188	96	240	62	51	3
86	50	175	9	6	176	12	17	81	93	350	98	10	60	19
83	66	205	11	18	24	26	28	57	264	59	55	68	68	80
49	24	77	7	46	36	4	39	41	76	62	40	41	31	74
11	31	591	13	19	64	34	38	23	98	76	37	15	46	377
13	4	240	1	0	1	0	1	27	591	192	319	21	3	60
10	9	497	3	202	12	3	165	4	38	28	39	1	4	388
268	312	211	1	42	3	38	58	7	53	67	39	28	34	27
273	55	825	10	2	53	62	6	23	44	34	48	15	72	0
52	87	69	14	37	63	60	39	43	36	35	31	28	46	44
63	31	542	30	12	47	24	11	27	393	53	65	12	11	119
22	91	134	23	41	45	30	28	42	93	10	37	33	96	106
11	7	452	6	0	8	5	1	47	566	15	101	7	7	224
161	327	314	1	14	9	39	36	10	127	23	37	11	36	65
0	118272	5849088	0	0	0	28672	0	272384	2891056	1061312	2584848	0	96768	0
23	87	440	2	0	3	10	1	5	719	27	44	11	9	147
196	337	266	5	21	5	34	15	15	68	127	77	10	11	37
86	183	126	26	82	40	108	77	53	16	17	10	14	50	65
3	6	434	0	6	0	7	13	10	311	101	64	5	7	375
60	86	111	7	73	19	52	64	26	89	31	40	19	65	162
44	34	389	38	10	57	16	11	74	148	28	77	51	37	277
93	55	414	185	13	8	134	25	4	50	19	8	126	89	97
33	59	138	9	23	13	12	52	27	258	181	131	20	39	106
13	6	254	3	3	1	5	9	18	603	127	106	11	17	305
0	174	909	0	0	0	24	0	22	98	65	49	0	31	0
0	0	136	0	0	0	0	0	0	908	203	140	0	0	0
0	0	190	0	0	0	0	0	0	904	60	127	0	0	20
0	1	733	0	0	0	9	2	5	81	12	10	0	8	28
0	9	838	0	0	12	7	0	9	225	47	71	1	7	291
1	0	133	2	0	0	0	0	0	895	63	44	10	0	301
nan	nan	nan	nan	nan	nan	nan	nan	nan	nan	nan	nan	nan	nan	nan
0	85120	7225344	0	0	0	135296	10752	75264	4601968	361760	68208	0	80640	258048
0	68096	11472384	0	0	0	83776	0	32256	625184	290640	127120	0	202944	0
2	2	584	0	0	1	1	1	18	727	31	80	2	3	78
0	0	304	0	6	0	0	4	4	700	85	61	9	1	349
0	5	908	0	0	0	0	0	3	191	188	95	0	0	0
323	455	372	1	9	36	8	33	34	3	14	10	9	26	31
23	0	848	0	0	0	0	0	0	79	101	54	7	0	0
0	14	898	0	0	0	3	1	11	146	123	37	0	2	35
18	1	622	0	1	14	0	0	3	149	86	138	7	0	452
0	0	287	0	0	0	0	0	1	851	172	47	0	1	149
60	65	77	34	46	70	13	20	47	27	31	73	33	25	26
103936	250880	9769984	0	0	3584	188160	17920	107520	1011136	620928	389312	21504	80640	336896
478	462	248	27	35	8	28	32	1	1	3	9	12	18	24
879	475	86	0	0	0	14	0	0	0	0	0	0	25	0
16	8	148	27	72	43	7	33	62	251	64	69	39	15	273
nan	nan	nan	nan	nan	nan	nan	nan	nan	nan	nan	nan	nan	nan	nan
87	116	329	24	20	29	26	35	51	165	60	97	39	29	106
165	136	268	43	41	40	18	18	23	73	69	105	66	18	35
22	67	284	0	1	0	6	1	0	906	34	71	0	2	13
103	117	142	72	27	18	64	20	26	78	40	42	45	29	30
147	98	288	49	11	34	49	21	32	170	16	29	40	57	110
42	40	613	0	10	30	1	15	19	207	263	228	4	0	14
300	95	296	5	2	5	32	8	17	67	20	57	176	45	45
130	151	141	20	25	15	33	31	24	56	29	34	33	73	81
34	42	119	71	31	18	46	33	34	107	77	42	23	41	70
33	28	66	23	24	47	38	42	43	60	52	50	26	37	34
nan	nan	nan	nan	nan	nan	nan	nan	nan	nan	nan	nan	nan	nan	nan
256	171	472	15	39	19	9	30	14	100	73	69	33	11	69
45	83	103	13	77	28	44	100	37	37	44	24	13	29	62
369	185	367	2	48	3	17	27	5	54	17	6	30	35	102
23	14	121	28	234	121	30	416	64	17	22	14	18	50	151
nan	nan	nan	nan	nan	nan	nan	nan	nan	nan	nan	nan	nan	nan	nan
1	14	854	0	0	0	20	2	28	455	7	42	1	9	72
0	1	52	1	0	2	1	6	1	901	79	57	2	0	181
335	273	141	3	33	5	20	54	24	45	113	121	27	8	19
82	316	341	2	38	28	28	12	14	192	32	11	18	57	59
47	174	50	4	73	13	152	156	33	42	27	52	0	12	97
nan	nan	nan	nan	nan	nan	nan	nan	nan	nan	nan	nan	nan	nan	nan
0	3	364	0	1	6	1	12	7	235	78	189	7	1	398
220	169	183	79	36	40	36	22	26	23	13	6	93	52	33
27	37	780	10	7	11	0	2	3	403	70	91	18	3	71
36	32	17	11	268	73	6	225	47	171	47	39	11	18	117
0	8	897	0	0	3	10	2	6	32	69	27	0	6	204
68	146	33	7	44	15	41	123	12	61	131	40	4	27	112
20	37	42	23	138	10	93	110	30	158	69	96	18	49	352
123	74	222	58	71	111	22	64	52	96	32	7	1	23	79
49	25	79	37	19	40	32	19	31	113	83	41	37	55	110
nan	nan	nan	nan	nan	nan	nan	nan	nan	nan	nan	nan	nan	nan	nan
nan	nan	nan	nan	nan	nan	nan	nan	nan	nan	nan	nan	nan	nan	nan
57	69	88	98	89	14	98	152	13	2	4	4	26	40	125
110	123	101	63	40	30	56	53	35	27	41	30	13	37	41
144	577	347	41	2	7	67	1	5	11	17	10	92	137	7
8	16	613	46	11	51	15	33	105	56	27	48	121	28	308
61	52	106	1	32	86	4	14	24	257	183	206	3	0	70
7	4	215	13	57	10	2	45	2	217	26	31	8	3	860
9	11	881	0	79	7	8	114	9	69	44	32	0	11	201
0	14336	1951488	0	0	0	0	0	44800	10402560	284928	198912	0	5376	0
4480	237888	9617664	4480	0	71680	137088	15232	62720	1185408	6272	0	0	127680	1431808
0	20	818	0	0	0	10	0	16	602	34	22	0	3	0
32256	52416	5003264	0	19712	0	40320	98560	62720	5315072	211456	132608	12544	68544	1852928
9	8	767	0	0	33	11	7	9	189	4	8	2	5	481
0	0	329	1	6	3	1	2	1	784	22	16	0	2	365
0	9	455	0	0	0	9	0	1	14	3	2	0	6	0
0	503552	12128256	0	0	0	112000	0	0	0	0	0	0	158592	0
nan	nan	nan	nan	nan	nan	nan	nan	nan	nan	nan	nan	nan	nan	nan
30	51	282	2	0	5	1	1	3	483	14	24	4	6	502
14	12	256	6	63	6	1	95	4	374	46	31	1	0	467
nan	nan	nan	nan	nan	nan	nan	nan	nan	nan	nan	nan	nan	nan	nan
23	23	801	6	26	2	9	31	6	21	1	1	0	2	59
439	229	72	51	170	1	104	122	5	1	0	5	61	62	25
0	13	839	0	0	0	21	33	18	138	49	40	0	30	335
440	495	325	5	8	0	53	22	2	0	1	1	6	35	8
9	29	750	0	0	0	31	0	6	30	36	23	2	2	0
258048	28672	2935296	404992	68096	215040	0	86016	10752	154560	314496	509376	86016	3584	7827456
36	35	604	0	0	0	19	0	24	658	27	38	33	34	0
12	8	907	0	0	0	2	1	6	342	51	29	9	2	30
9	0	511	0	0	1	0	0	0	622	20	32	0	0	296
0	0	108	3	4	1	0	0	0	641	94	38	12	0	600
0	0	5	2	1	0	0	0	0	825	93	61	0	0	74
nan	nan	nan	nan	nan	nan	nan	nan	nan	nan	nan	nan	nan	nan	nan
4	2	97	8	10	4	2	13	22	638	144	150	17	1	387
0	1	831	0	0	0	7	3	2	79	32	95	0	4	20
nan	nan	nan	nan	nan	nan	nan	nan	nan	nan	nan	nan	nan	nan	nan
9	3	365	1	5	2	3	2	6	360	60	82	6	1	402
4	0	406	5	0	4	0	0	0	262	59	134	4	0	603
30	15	611	5	2	6	9	4	29	290	138	102	28	18	198
19	3	492	2	3	1	3	5	15	481	83	71	22	1	198
nan	nan	nan	nan	nan	nan	nan	nan	nan	nan	nan	nan	nan	nan	nan
146	54	267	29	5	108	53	28	94	108	22	23	33	48	99
165	101	97	112	66	82	58	41	20	13	3	7	39	50	57
58	23	824	0	0	5	13	0	34	400	27	64	29	14	32
22	2	870	0	2	0	1	0	3	252	131	130	14	0	63
38	0	825	1	0	0	0	0	0	126	323	124	44	0	41
34	60	729	8	5	9	26	7	5	328	12	12	13	18	264
32	11	208	12	8	32	9	43	24	344	86	135	49	42	199
86	14	555	31	38	46	5	1	5	172	0	10	28	23	435
115	145	98	35	39	15	101	75	17	31	46	19	9	43	73
2	4	269	9	32	5	1	50	26	814	43	42	2	0	227
45	34	578	16	49	23	7	120	14	152	168	70	8	9	172
0	0	552	0	0	0	1	0	0	23	27	18	0	2	0
12	14	281	8	29	16	0	89	23	251	66	57	10	3	642
0	4	732	0	0	7	2	7	3	91	39	58	2	8	577
nan	nan	nan	nan	nan	nan	nan	nan	nan	nan	nan	nan	nan	nan	nan
0	0	156	0	0	0	0	0	0	616	46	60	0	0	610
1	20	785	0	0	12	0	0	14	279	117	47	2	1	254
24	5	609	21	1	20	0	1	6	581	101	49	6	2	58
36	53	78	25	34	26	30	38	49	115	57	60	77	48	50
0	0	110	0	0	0	0	0	0	852	72	41	0	0	432
0	1	575	0	0	0	0	0	2	690	71	55	0	3	123
0	5	606	0	0	0	0	5	14	664	39	32	0	2	144
1	1	329	0	1	2	4	0	19	899	47	81	5	2	46
0	4	541	2	0	3	4	3	10	771	41	25	0	3	126
1792560	232848	9698304	0	54320	108640	41216	12432	18144	286160	141568	158928	0	62272	295008
52	59	215	0	94	4	8	127	8	231	29	26	7	14	307
7	48	385	4	42	11	5	11	3	428	109	111	3	9	160
nan	nan	nan	nan	nan	nan	nan	nan	nan	nan	nan	nan	nan	nan	nan
100	116	35	19	112	16	27	190	23	18	42	62	67	54	88
nan	nan	nan	nan	nan	nan	nan	nan	nan	nan	nan	nan	nan	nan	nan
10	17	64	20	106	42	24	89	20	114	47	39	47	36	122
0	2	287	0	1	0	0	3	3	526	41	42	1	0	521
0	15	901	0	0	0	4	6	5	245	57	70	0	4	120
9	0	677	9	3	14	0	0	0	388	57	156	0	0	203
0	0	891	0	0	0	0	0	0	380	61	72	0	0	52
0	28	804	0	0	0	0	0	17	215	191	274	0	0	0
0	0	530	0	0	0	0	0	0	852	32	52	0	0	41
117	217	857	7	0	26	14	0	57	116	28	54	0	0	10
252	536	154	29	19	38	135	44	33	24	5	9	44	68	45
48	53	168	30	39	24	24	43	23	188	77	80	24	24	119
68	63	85	63	32	59	39	37	20	258	112	53	47	117	48
nan	nan	nan	nan	nan	nan	nan	nan	nan	nan	nan	nan	nan	nan	nan
5	0	291	15	14	6	1	13	0	270	69	78	5	4	762
20	46	143	17	215	12	84	574	5	175	38	12	7	14	101
20	47	252	1	20	12	18	43	23	210	278	153	0	30	28
124	39	356	3	161	5	0	65	3	136	23	92	5	2	236
0	12	790	0	0	0	5	0	1	82	48	49	0	3	0
0	0	711	0	0	0	2	2	4	344	131	71	0	4	257
27	83	874	0	0	6	1	0	16	112	14	47	0	0	1
110	389	420	9	2	14	57	3	33	139	27	43	4	41	36
535	531	127	35	29	8	38	40	28	2	2	5	15	18	22
69	71	96	36	64	11	56	51	18	39	27	50	20	37	70
0	1	182	1	23	32	0	5	0	385	93	79	8	1	718
nan	nan	nan	nan	nan	nan	nan	nan	nan	nan	nan	nan	nan	nan	nan
46	70	150	44	11	5	5	60	23	182	68	61	46	3	177
281	104	556	28	5	34	17	1	14	232	63	112	0	3	0
0	0	2150400	0	0	0	0	0	0	8996064	722064	1033872	0	0	0
0	1	214	1	0	1	0	13	0	424	121	113	4	17	459
6	139	717	26	0	43	16	1	1	289	143	53	2	59	33
7	37	181	9	164	15	86	96	10	97	84	61	7	47	382
0	0	894	0	0	0	0	0	0	279	89	56	0	0	132
0	82	908	0	0	0	3	1	8	172	54	18	0	20	79
87	288	97	0	160	3	11	412	87	0	0	1	0	2	170
1224720	2625840	1525440	0	1696464	18144	490112	3116848	66528	0	672	0	0	2688	2134944
862176	3596880	927408	55104	1145088	0	1035936	3800112	199584	0	0	0	2016	0	1278096
17	19	754	0	130	9	0	161	23	75	52	73	0	0	220
1126440	3663072	3157056	453096	0	1651104	0	0	0	1778112	0	127008	438480	508032	0
2627184	82334	5133324	151718	1049874	0	18270	57036	4312	912058	24668	453922	394240	57288	1936172
343	909	104	0	0	0	0	0	0	0	0	0	0	0	0
299	831	390	0	0	0	0	0	0	0	0	0	0	0	0
0	3716384	7256480	0	0	0	212800	12320	49280	916608	0	19712	0	484736	234080
48	72	265	3	11	6	23	7	18	548	106	137	5	8	187
138	48	453	59	48	21	10	13	25	90	13	14	46	17	367
44	40	442	13	59	39	25	136	37	148	94	42	16	9	207
98	107	79	22	16	53	9	19	39	71	117	83	31	16	22
41	173	170	24	17	7	105	20	5	107	88	27	15	68	63
253	198	255	27	3	16	27	18	23	61	30	22	59	70	34
40	0	633	4	0	1	0	1	0	380	100	123	32	1	182
47040	0	893760	44800	0	0	0	0	0	10108112	242144	162064	553280	0	851200
1	45	121	0	0	15	98	0	1	434	92	52	1	133	349
3322704	2321088	5253696	770784	0	0	479472	54880	5488	4704	19600	784	406224	259840	3136
216	280	721	4	0	0	60	2	15	133	18	21	4	38	16
369	197	336	120	20	3	54	33	2	2	10	6	53	24	38
39	11	157	9	65	11	7	134	19	322	44	41	19	8	581
41	61	37	45	52	72	13	55	34	222	179	131	18	20	55
nan	nan	nan	nan	nan	nan	nan	nan	nan	nan	nan	nan	nan	nan	nan
nan	nan	nan	nan	nan	nan	nan	nan	nan	nan	nan	nan	nan	nan	nan
263	887	64	24	10	0	50	24	14	27	2	7	10	33	51
0	86016	11354112	0	0	0	3584	10752	3584	329280	14560	10976	0	25088	1064448
9	5	583	4	0	6	0	0	7	451	13	28	8	4	350
20480	8192	4561920	10752	0	19968	5120	9216	2048	4019456	202944	35392	40960	12288	3953664
82	28	147	101	48	56	34	8	5	116	25	39	52	53	204
1873952	1372710	3216000	438910	384858	662556	140082	1263528	156408	551002	317460	85486	175644	211656	2052148
160	895	165	0	0	0	84	0	1	1	1	0	1	141	0
6	35	35	10	7	18	145	31	18	95	147	113	21	179	84
nan	nan	nan	nan	nan	nan	nan	nan	nan	nan	nan	nan	nan	nan	nan
nan	nan	nan	nan	nan	nan	nan	nan	nan	nan	nan	nan	nan	nan	nan
115	48	115	30	62	79	7	29	35	54	68	53	10	8	63
71	82	155	36	31	30	38	41	29	125	37	46	40	46	80
142	133	184	27	37	15	44	42	18	99	50	40	28	34	62
39	35	60	20	43	26	30	93	39	116	60	24	47	39	120
nan	nan	nan	nan	nan	nan	nan	nan	nan	nan	nan	nan	nan	nan	nan
nan	nan	nan	nan	nan	nan	nan	nan	nan	nan	nan	nan	nan	nan	nan
63	39	109	52	30	53	29	48	38	155	82	71	43	16	59
70	49	519	22	90	11	13	80	25	203	60	54	44	32	150
0	44	906	0	0	0	15	0	16	160	92	83	0	0	0
47	41	824	0	0	36	5	6	11	34	76	52	16	6	369
43	33	119	14	4	123	15	0	112	116	12	11	44	36	118
11	0	281	1	5	0	0	0	0	884	61	65	3	0	159
2372608	4726848	2165184	774144	44352	310464	799680	0	80640	185920	56000	0	304640	598080	483840
8	7	451	0	2	1	8	20	9	203	87	98	7	3	511
11	68	276	26	37	91	208	44	155	84	26	56	10	4	36
nan	nan	nan	nan	nan	nan	nan	nan	nan	nan	nan	nan	nan	nan	nan
19	10	104	4	25	14	5	81	45	189	156	91	0	64	216
746	240	229	66	42	37	34	54	0	8	0	0	13	5	58
11	290	507	5	35	4	35	36	58	123	79	80	8	35	106
168	52	521	17	12	15	9	9	3	336	140	44	9	22	66
0	10	356	0	0	0	22	0	2	144	66	67	0	9	839
0	37	127	0	4	20	1	0	103	524	18	562	0	27	31
nan	nan	nan	nan	nan	nan	nan	nan	nan	nan	nan	nan	nan	nan	nan
nan	nan	nan	nan	nan	nan	nan	nan	nan	nan	nan	nan	nan	nan	nan
1	60	908	0	4	0	2	67	3	62	130	24	1	25	57
46	107	125	1	57	29	86	46	42	80	13	12	5	50	107
1414392	6411048	1380288	18480	224616	1334256	193536	97608	387072	199248	901320	243096	33264	42336	21840
167	286	313	6	0	4	96	0	13	0	3	1	4	354	0
nan	nan	nan	nan	nan	nan	nan	nan	nan	nan	nan	nan	nan	nan	nan
658560	6618304	1788864	17920	0	1369984	81984	163968	486080	434224	918848	53200	34048	36288	240128
nan	nan	nan	nan	nan	nan	nan	nan	nan	nan	nan	nan	nan	nan	nan
762	170	72	26	41	50	9	9	2	51	82	222	20	2	15
357552	4379584	4318560	3120	480	0	2609936	4400	142560	101088	0	15552	0	969568	0
0	0	210	0	0	0	0	0	0	579	29	39	0	0	646
181	316	86	0	0	0	150	0	0	18	97	31	0	315	0
8	52	236	28	31	179	71	22	63	103	1	3	26	57	321
306	309	149	10	12	22	81	3	34	34	0	0	0	161	63
2	3	41	25	244	153	53	127	42	88	28	9	27	17	217
42	68	90	35	40	33	86	92	37	24	28	33	29	41	24
24	67	889	0	0	0	11	0	1	135	19	16	6	8	56
nan	nan	nan	nan	nan	nan	nan	nan	nan	nan	nan	nan	nan	nan	nan
nan	nan	nan	nan	nan	nan	nan	nan	nan	nan	nan	nan	nan	nan	nan
225	490	204	31	47	21	111	60	30	30	27	30	12	61	18
74	26	347	25	71	10	9	42	5	85	166	348	4	1	26
nan	nan	nan	nan	nan	nan	nan	nan	nan	nan	nan	nan	nan	nan	nan
nan	nan	nan	nan	nan	nan	nan	nan	nan	nan	nan	nan	nan	nan	nan
nan	nan	nan	nan	nan	nan	nan	nan	nan	nan	nan	nan	nan	nan	nan
nan	nan	nan	nan	nan	nan	nan	nan	nan	nan	nan	nan	nan	nan	nan
409	164	185	96	69	100	20	36	30	23	12	53	58	25	35
nan	nan	nan	nan	nan	nan	nan	nan	nan	nan	nan	nan	nan	nan	nan
213	181	289	33	20	31	28	15	49	50	65	52	52	32	43
100	48	57	67	32	34	44	36	31	44	39	32	54	39	72
80	46	94	53	19	81	24	35	24	47	60	20	52	38	36
165	64	70	89	53	51	72	64	84	27	30	15	73	24	30
42	84	73	33	28	24	31	31	25	110	38	66	39	49	121
nan	nan	nan	nan	nan	nan	nan	nan	nan	nan	nan	nan	nan	nan	nan
245	112	200	65	41	34	48	37	30	53	41	16	70	49	37
92	53	44	86	27	45	60	33	38	38	34	41	124	47	41
27	21	113	10	162	8	3	168	5	503	83	72	0	2	231
118272	40320	4229120	18816	77952	129024	2688	8064	45696	1898960	414960	195776	43008	0	5679744
54	95	196	25	56	6	42	34	13	171	20	36	25	28	180
515	302	143	102	122	15	69	33	8	1	1	0	50	19	39
0	2	634	0	0	0	4	4	3	310	181	172	0	0	187
34	59	38	11	81	42	22	60	23	586	181	176	41	40	76
27	1	190	49	104	90	12	15	7	295	54	18	12	6	321
23	87	237	20	85	51	51	39	27	165	73	50	18	51	86
23	27	107	5	194	14	2	157	12	375	72	81	2	1	202
107	80	195	9	66	48	3	104	31	44	50	28	18	22	174
0	0	1731200	0	0	0	0	0	0	6140928	116480	180992	0	0	4732800
0	0	309	0	14	2	0	1	1	294	212	72	1	0	495
177	252	156	12	11	0	7	37	3	110	157	102	21	26	20
0	0	0	50	50	7	0	0	0	197	29	89	24	0	909
17	22	381	5	0	0	9	4	4	764	77	56	23	44	127
76	29	100	30	5	6	5	7	28	279	110	235	145	36	46
10	5	50	5	41	10	1	37	10	371	146	161	41	20	483
63	18	210	14	14	7	4	4	18	213	74	165	122	37	54
1	12	689	0	0	6	4	1	21	529	60	89	0	2	106
93	39	904	11	38	22	17	16	32	12	46	28	8	25	128
16	29	102	21	46	38	11	33	36	163	78	78	52	61	142
320	209	622	0	3	8	16	1	10	26	47	47	71	82	29
56	23	51	82	120	33	20	102	36	170	55	67	18	15	75
11	19	63	56	84	31	12	29	11	354	51	111	62	14	482
6	0	142	1	6	10	4	5	11	679	114	157	20	2	360
127	82	212	49	69	23	43	68	48	58	38	43	30	45	80
73	86	34	50	52	33	112	75	43	40	24	18	30	52	45
197	74	461	4	24	96	33	42	71	65	101	84	14	32	72
0	37	846	0	0	0	25	6	68	190	218	67	0	26	28
0	0	2150400	0	0	0	0	0	0	4892048	2855216	3004736	0	0	0
51	76	245	21	16	5	31	18	3	243	88	77	60	80	64
0	0	97	1	12	14	0	2	6	714	272	218	0	0	191
0	0	102	0	0	0	0	0	0	865	135	294	0	0	99
0	0	11	0	0	0	0	0	0	860	179	70	0	0	23
0	0	81	0	0	0	0	0	0	615	472	261	0	0	58
100	97	39	14	4	3	5	6	5	236	338	342	10	18	14
0	7	11	0	0	17	0	0	0	297	566	473	2	84	0
0	0	430	0	0	0	0	0	0	571	237	130	0	0	93
0	0	753	0	0	0	0	0	0	497	167	116	0	0	0
37	21	745	3	10	12	15	24	4	166	60	50	6	8	371
0	3	527	0	0	0	5	0	14	716	110	76	5	1	70
0	16	59	0	0	7	40	24	141	79	91	38	4	39	899
643104	586768	459088	523936	4152512	126112	234752	3338608	577472	5376	2016	5824	70112	36288	2140432
24	5	182	7	174	35	1	67	7	122	44	72	4	2	786
34	27	41	64	117	54	8	84	59	95	26	43	48	16	66
92	48	46	22	106	76	15	51	26	49	51	47	38	49	32
nan	nan	nan	nan	nan	nan	nan	nan	nan	nan	nan	nan	nan	nan	nan
nan	nan	nan	nan	nan	nan	nan	nan	nan	nan	nan	nan	nan	nan	nan
nan	nan	nan	nan	nan	nan	nan	nan	nan	nan	nan	nan	nan	nan	nan
135	137	115	31	21	31	44	19	27	79	39	36	30	63	33
35	21	137	16	11	28	13	8	57	82	98	138	71	56	71
58	39	105	70	39	94	27	20	19	80	38	33	47	21	55
65	31	32	49	112	95	49	101	58	26	16	25	34	26	48
nan	nan	nan	nan	nan	nan	nan	nan	nan	nan	nan	nan	nan	nan	nan
76	42	50	58	39	52	41	37	29	14	19	11	38	80	72
126	62	130	31	36	60	27	39	52	49	82	49	20	23	34
nan	nan	nan	nan	nan	nan	nan	nan	nan	nan	nan	nan	nan	nan	nan
28	22	73	32	37	37	43	50	58	328	172	142	59	56	75
nan	nan	nan	nan	nan	nan	nan	nan	nan	nan	nan	nan	nan	nan	nan
55	32	40	31	39	26	35	35	29	48	47	31	37	32	37
24	54	89	23	85	21	35	55	27	86	88	82	21	14	138
33	37	47	37	65	35	18	60	28	57	49	35	20	25	52
46	55	243	31	148	48	24	76	32	59	64	72	32	39	105
44	59	168	70	37	86	32	7	97	75	39	54	22	23	105
68	63	119	12	53	39	7	73	51	112	45	38	25	18	65
76	20	248	22	106	74	25	49	63	186	40	66	9	12	87
nan	nan	nan	nan	nan	nan	nan	nan	nan	nan	nan	nan	nan	nan	nan
nan	nan	nan	nan	nan	nan	nan	nan	nan	nan	nan	nan	nan	nan	nan
nan	nan	nan	nan	nan	nan	nan	nan	nan	nan	nan	nan	nan	nan	nan
nan	nan	nan	nan	nan	nan	nan	nan	nan	nan	nan	nan	nan	nan	nan
49	11	718	17	94	5	10	96	3	119	142	119	27	7	111
21	58	184	14	49	15	31	32	19	189	88	112	25	25	104
72	94	92	44	23	35	44	31	27	38	18	46	56	40	49
30	51	45	25	33	68	48	26	38	28	73	50	37	76	15
nan	nan	nan	nan	nan	nan	nan	nan	nan	nan	nan	nan	nan	nan	nan
nan	nan	nan	nan	nan	nan	nan	nan	nan	nan	nan	nan	nan	nan	nan
nan	nan	nan	nan	nan	nan	nan	nan	nan	nan	nan	nan	nan	nan	nan
nan	nan	nan	nan	nan	nan	nan	nan	nan	nan	nan	nan	nan	nan	nan
nan	nan	nan	nan	nan	nan	nan	nan	nan	nan	nan	nan	nan	nan	nan
nan	nan	nan	nan	nan	nan	nan	nan	nan	nan	nan	nan	nan	nan	nan
43	27	24	109	122	119	49	50	62	16	32	17	47	36	44
nan	nan	nan	nan	nan	nan	nan	nan	nan	nan	nan	nan	nan	nan	nan
nan	nan	nan	nan	nan	nan	nan	nan	nan	nan	nan	nan	nan	nan	nan
nan	nan	nan	nan	nan	nan	nan	nan	nan	nan	nan	nan	nan	nan	nan
nan	nan	nan	nan	nan	nan	nan	nan	nan	nan	nan	nan	nan	nan	nan
nan	nan	nan	nan	nan	nan	nan	nan	nan	nan	nan	nan	nan	nan	nan
32	89	203	44	65	46	65	59	46	75	64	45	48	53	62
nan	nan	nan	nan	nan	nan	nan	nan	nan	nan	nan	nan	nan	nan	nan
nan	nan	nan	nan	nan	nan	nan	nan	nan	nan	nan	nan	nan	nan	nan
nan	nan	nan	nan	nan	nan	nan	nan	nan	nan	nan	nan	nan	nan	nan
206	330	458	18	19	19	17	37	33	43	5	29	52	65	36
210	359	583	4	6	13	42	41	32	34	30	35	10	7	62
375	398	259	21	7	5	70	19	19	15	18	20	19	44	13
16	6	544	3	5	11	6	8	7	304	100	58	19	1	353
642	310	97	55	166	35	15	86	7	0	2	4	27	24	31
105	166	264	170	46	47	56	6	55	59	5	21	55	35	22
111	18	203	34	29	13	9	5	15	160	48	49	174	11	117
518	335	69	108	64	45	34	88	7	1	0	2	42	94	14
nan	nan	nan	nan	nan	nan	nan	nan	nan	nan	nan	nan	nan	nan	nan
37	53	214	10	17	39	28	15	27	309	114	72	46	110	93
184	369	125	47	65	29	219	79	10	19	15	19	1	51	35
92	36	95	77	35	59	50	37	45	36	18	14	43	20	55
53	63	55	44	53	30	22	21	25	43	40	49	37	24	31
nan	nan	nan	nan	nan	nan	nan	nan	nan	nan	nan	nan	nan	nan	nan
61	55	80	27	69	24	24	90	42	102	25	23	33	20	60
38	25	10	27	142	30	13	179	35	88	83	74	84	40	76
54	65	75	35	24	20	45	61	23	78	44	46	35	46	110
nan	nan	nan	nan	nan	nan	nan	nan	nan	nan	nan	nan	nan	nan	nan
nan	nan	nan	nan	nan	nan	nan	nan	nan	nan	nan	nan	nan	nan	nan
nan	nan	nan	nan	nan	nan	nan	nan	nan	nan	nan	nan	nan	nan	nan
nan	nan	nan	nan	nan	nan	nan	nan	nan	nan	nan	nan	nan	nan	nan
50	58	136	47	34	16	48	31	26	103	72	75	41	35	65
61	38	70	15	21	51	29	27	49	60	46	39	13	64	36
158	149	269	12	46	77	33	7	22	35	13	6	37	102	154
241304	237714	1023912	174740	69602	120960	195030	97682	119070	3754044	3000200	155596	854490	1158640	1699416
nan	nan	nan	nan	nan	nan	nan	nan	nan	nan	nan	nan	nan	nan	nan
43	8	699	1	1	2	3	0	29	382	104	110	43	25	73
20	54	75	11	13	4	53	63	27	342	64	81	11	239	174
153	137	216	43	12	35	21	11	17	25	52	27	164	94	16
129	68	588	13	68	18	23	84	20	31	15	25	17	18	355
68	82	523	0	15	31	38	66	80	151	69	41	9	142	110
nan	nan	nan	nan	nan	nan	nan	nan	nan	nan	nan	nan	nan	nan	nan
nan	nan	nan	nan	nan	nan	nan	nan	nan	nan	nan	nan	nan	nan	nan
nan	nan	nan	nan	nan	nan	nan	nan	nan	nan	nan	nan	nan	nan	nan
45	43	73	12	31	34	19	32	52	100	102	70	10	23	89
417	389	126	17	14	22	58	37	15	35	55	47	16	63	13
nan	nan	nan	nan	nan	nan	nan	nan	nan	nan	nan	nan	nan	nan	nan
nan	nan	nan	nan	nan	nan	nan	nan	nan	nan	nan	nan	nan	nan	nan
104	108	84	72	28	18	46	23	16	44	28	30	58	52	44
45	320	424	3	2	0	117	25	136	82	32	41	7	81	16
57	99	79	24	30	109	64	23	81	24	89	16	6	30	27
172	87	107	66	37	56	66	48	79	34	60	60	7	32	17
80	89	56	52	17	56	60	31	32	24	58	36	25	58	17
46	69	55	61	29	65	48	46	85	44	36	21	27	24	21
105	89	117	32	31	63	34	43	59	44	50	48	22	40	5
42	84	460	4	4	9	19	14	71	197	159	159	36	13	98
43	39	167	21	50	5	10	24	48	345	154	233	35	7	54
26	51	188	5	3	21	32	44	73	300	79	172	27	14	135
64	58	163	12	166	21	19	151	13	57	49	37	7	10	87
28	77	205	9	7	5	31	18	61	210	65	141	23	18	113
22	36	43	33	42	37	56	48	33	73	34	48	25	35	66
73	83	86	15	31	15	78	31	48	164	81	102	29	36	37
57	109	174	13	19	16	34	21	33	162	58	56	41	48	91
63	69	107	32	44	46	46	50	52	47	36	34	29	33	64
nan	nan	nan	nan	nan	nan	nan	nan	nan	nan	nan	nan	nan	nan	nan
6	29	302	5	2	7	12	8	46	390	169	182	11	64	60
13	40	203	20	63	17	50	94	17	125	60	73	16	46	250
143	144	152	37	15	10	57	24	20	36	22	23	47	102	47
42	24	49	20	39	15	26	32	44	66	48	57	64	27	50
41	167	84	31	39	41	124	70	59	52	18	49	23	61	57
51	37	244	38	37	34	43	50	69	284	40	40	16	39	123
nan	nan	nan	nan	nan	nan	nan	nan	nan	nan	nan	nan	nan	nan	nan
nan	nan	nan	nan	nan	nan	nan	nan	nan	nan	nan	nan	nan	nan	nan
14	5	15	67	257	83	30	64	7	221	77	58	6	27	168
54	82	155	49	23	50	72	2	25	102	44	33	39	99	58
124	288	209	40	6	4	444	26	2	50	16	43	3	91	7
42	53	42	46	47	43	102	49	24	35	82	20	51	141	73
99	108	134	52	20	46	111	28	18	32	44	29	20	77	13
28	51	33	33	20	47	73	13	36	34	46	28	82	95	96
62	79	62	31	37	25	47	22	21	54	42	32	34	51	56
106	80	95	57	32	21	43	33	14	85	29	37	42	39	35
132	197	135	32	29	12	66	31	20	55	28	30	46	57	114
59	52	88	15	39	26	17	31	29	226	140	133	44	26	117
nan	nan	nan	nan	nan	nan	nan	nan	nan	nan	nan	nan	nan	nan	nan
nan	nan	nan	nan	nan	nan	nan	nan	nan	nan	nan	nan	nan	nan	nan
73	66	141	44	73	51	25	50	45	126	73	12	46	51	312
214	213	561	8	28	21	20	29	19	69	84	70	18	20	80
187	140	322	55	22	32	70	15	31	150	33	61	24	32	29
58	53	61	21	26	18	35	47	18	51	57	42	30	34	30
91	108	204	49	22	31	35	26	24	90	45	38	75	58	102
90	75	141	43	31	34	27	40	36	70	66	57	48	36	56
102	74	59	32	42	29	40	44	20	76	69	35	30	28	55
25	31	34	35	38	32	57	31	33	74	41	39	68	32	65
45	31	38	32	28	39	17	39	32	40	51	35	44	46	60
63	54	77	36	26	25	47	19	20	50	35	22	41	66	66
23	62	189	13	8	11	9	7	14	649	174	196	40	37	72
96	86	160	53	42	46	43	48	32	69	25	27	31	47	94
46	56	73	41	34	36	39	39	34	55	21	16	43	31	67
31	24	37	22	34	65	28	34	117	137	94	95	40	51	31
139	208	83	33	65	19	108	115	44	22	10	10	41	72	38
79	61	79	31	33	28	31	44	31	152	91	69	48	42	60
65	66	87	45	26	37	44	30	44	36	22	30	45	34	73
317	290	144	41	11	18	114	42	26	51	16	18	13	85	10
41	68	126	19	30	37	35	27	74	218	110	129	13	41	59
28	63	65	9	7	38	19	5	44	191	191	217	62	56	30
67	56	38	16	53	11	15	63	16	62	57	56	17	19	69
24	40	59	29	42	56	54	30	29	49	23	16	27	35	59
42	35	74	74	60	26	68	59	24	39	34	35	32	20	97
75	106	57	14	42	45	38	63	51	28	41	54	44	45	45
27	27	442	45	106	65	48	85	58	202	34	22	15	36	139
54	5	178	38	46	55	1	8	6	263	172	100	50	16	118
1	3	302	6	11	11	11	3	23	511	61	81	31	11	349
13	58	492	7	44	25	15	46	28	235	141	101	16	18	160
80	45	45	29	72	37	41	55	34	134	105	81	26	9	38
24	40	45	33	49	47	38	28	31	37	44	33	10	39	27
nan	nan	nan	nan	nan	nan	nan	nan	nan	nan	nan	nan	nan	nan	nan
nan	nan	nan	nan	nan	nan	nan	nan	nan	nan	nan	nan	nan	nan	nan
nan	nan	nan	nan	nan	nan	nan	nan	nan	nan	nan	nan	nan	nan	nan
27	29	45	28	37	41	31	58	63	52	54	71	25	25	37
nan	nan	nan	nan	nan	nan	nan	nan	nan	nan	nan	nan	nan	nan	nan
nan	nan	nan	nan	nan	nan	nan	nan	nan	nan	nan	nan	nan	nan	nan
nan	nan	nan	nan	nan	nan	nan	nan	nan	nan	nan	nan	nan	nan	nan
42	60	102	28	59	34	22	34	28	78	52	54	35	27	80
33	31	24	25	33	18	51	42	37	68	52	59	33	60	45
18	20	71	14	12	46	25	17	92	236	179	176	64	36	55
69	36	21	66	33	38	60	78	25	52	47	55	17	21	33
nan	nan	nan	nan	nan	nan	nan	nan	nan	nan	nan	nan	nan	nan	nan
42	3	107	76	5	210	2	1	35	206	102	129	85	0	8
38	73	34	36	41	89	45	39	29	63	74	62	13	42	13
68	42	71	33	21	43	31	25	66	47	49	81	53	20	12
16	22	60	24	23	92	21	26	30	180	170	118	39	41	84
8	3	302	1	0	16	1	2	9	250	212	164	4	13	188
210	70	543	4	24	112	14	27	37	86	92	115	41	9	57
0	0	199	0	2	0	0	0	0	615	166	139	2	0	364
0	0	91	0	0	0	0	0	0	371	308	396	0	0	134
49	30	48	38	166	29	30	145	16	109	36	44	18	17	139
78	132	52	31	60	13	51	47	49	77	62	81	21	20	52
49	53	56	16	60	24	19	58	24	65	73	62	23	19	30
8	29	229	2	10	8	15	15	19	384	100	206	6	14	240
257	89	265	46	43	12	9	27	30	47	12	21	85	34	136
62	82	607	51	114	77	44	57	74	74	34	61	32	27	87
32	32	117	26	20	45	39	59	50	107	73	80	9	27	66
67	66	30	45	135	57	73	124	37	15	14	9	39	66	57
nan	nan	nan	nan	nan	nan	nan	nan	nan	nan	nan	nan	nan	nan	nan
nan	nan	nan	nan	nan	nan	nan	nan	nan	nan	nan	nan	nan	nan	nan
9	16	87	2	25	5	1	20	2	450	327	335	4	35	41
87	102	74	49	72	25	74	80	26	16	4	4	31	43	48
177	122	104	86	19	36	41	20	45	31	47	29	86	80	16
47	40	69	29	54	38	20	18	28	46	42	67	40	22	55
33	39	40	70	111	48	26	53	13	47	71	38	40	38	97
68	108	152	18	32	71	57	36	124	23	29	33	24	67	37
222	146	192	107	14	21	64	11	5	48	13	7	64	55	66
176	230	281	17	12	10	75	29	30	47	24	29	48	51	81
593	232	280	123	7	1	63	34	13	8	0	4	60	37	20
1426950	713286	8939322	177366	2856	89208	322854	5880	109536	782460	29232	0	111972	176988	14490
90	83	57	66	19	27	45	17	47	31	19	22	100	52	54
12	57	335	1	13	22	5	10	48	357	83	92	7	24	185
nan	nan	nan	nan	nan	nan	nan	nan	nan	nan	nan	nan	nan	nan	nan
nan	nan	nan	nan	nan	nan	nan	nan	nan	nan	nan	nan	nan	nan	nan
96	400	402	3	0	22	39	0	56	55	69	45	19	92	9
50	10	119	28	81	29	7	28	14	404	147	240	40	11	101
20	13	324	4	2	4	5	1	10	509	68	82	12	9	350
0	0	277	0	0	0	0	0	0	528	155	151	0	0	318
92	140	101	14	38	23	26	104	37	11	29	25	37	74	97
nan	nan	nan	nan	nan	nan	nan	nan	nan	nan	nan	nan	nan	nan	nan
nan	nan	nan	nan	nan	nan	nan	nan	nan	nan	nan	nan	nan	nan	nan
47	28	73	77	59	19	56	69	24	70	12	16	56	51	113
nan	nan	nan	nan	nan	nan	nan	nan	nan	nan	nan	nan	nan	nan	nan
nan	nan	nan	nan	nan	nan	nan	nan	nan	nan	nan	nan	nan	nan	nan
nan	nan	nan	nan	nan	nan	nan	nan	nan	nan	nan	nan	nan	nan	nan
nan	nan	nan	nan	nan	nan	nan	nan	nan	nan	nan	nan	nan	nan	nan
nan	nan	nan	nan	nan	nan	nan	nan	nan	nan	nan	nan	nan	nan	nan
nan	nan	nan	nan	nan	nan	nan	nan	nan	nan	nan	nan	nan	nan	nan
nan	nan	nan	nan	nan	nan	nan	nan	nan	nan	nan	nan	nan	nan	nan
nan	nan	nan	nan	nan	nan	nan	nan	nan	nan	nan	nan	nan	nan	nan
nan	nan	nan	nan	nan	nan	nan	nan	nan	nan	nan	nan	nan	nan	nan
nan	nan	nan	nan	nan	nan	nan	nan	nan	nan	nan	nan	nan	nan	nan
nan	nan	nan	nan	nan	nan	nan	nan	nan	nan	nan	nan	nan	nan	nan
nan	nan	nan	nan	nan	nan	nan	nan	nan	nan	nan	nan	nan	nan	nan
nan	nan	nan	nan	nan	nan	nan	nan	nan	nan	nan	nan	nan	nan	nan
360	254	248	50	21	33	43	19	49	20	20	21	47	43	27
33	1	353	0	0	23	1	0	3	791	131	119	0	0	77
nan	nan	nan	nan	nan	nan	nan	nan	nan	nan	nan	nan	nan	nan	nan
26	31	113	45	40	77	46	36	73	65	46	41	26	35	70
nan	nan	nan	nan	nan	nan	nan	nan	nan	nan	nan	nan	nan	nan	nan
nan	nan	nan	nan	nan	nan	nan	nan	nan	nan	nan	nan	nan	nan	nan
nan	nan	nan	nan	nan	nan	nan	nan	nan	nan	nan	nan	nan	nan	nan
nan	nan	nan	nan	nan	nan	nan	nan	nan	nan	nan	nan	nan	nan	nan
43	60	156	27	72	35	43	80	42	83	71	65	21	12	79
90	91	95	9	85	2	14	72	5	134	78	81	1	10	64
29	60	135	10	91	15	28	147	12	181	88	47	5	12	88
nan	nan	nan	nan	nan	nan	nan	nan	nan	nan	nan	nan	nan	nan	nan
nan	nan	nan	nan	nan	nan	nan	nan	nan	nan	nan	nan	nan	nan	nan
415	548	61	13	108	9	61	163	4	0	0	1	8	31	22
183	181	238	9	3	4	14	7	9	230	50	66	13	10	48
nan	nan	nan	nan	nan	nan	nan	nan	nan	nan	nan	nan	nan	nan	nan
nan	nan	nan	nan	nan	nan	nan	nan	nan	nan	nan	nan	nan	nan	nan
60	47	119	47	63	82	19	52	37	47	63	52	29	27	44
nan	nan	nan	nan	nan	nan	nan	nan	nan	nan	nan	nan	nan	nan	nan
5601680	3545584	2915136	0	167664	0	23520	104944	26656	50176	16128	21280	266560	77280	85792
nan	nan	nan	nan	nan	nan	nan	nan	nan	nan	nan	nan	nan	nan	nan
nan	nan	nan	nan	nan	nan	nan	nan	nan	nan	nan	nan	nan	nan	nan
nan	nan	nan	nan	nan	nan	nan	nan	nan	nan	nan	nan	nan	nan	nan
281	375	358	10	3	35	7	8	58	18	13	20	18	23	47
0	0	800	0	0	0	0	0	0	347	182	184	0	0	17
53	32	173	23	82	59	4	47	42	231	78	59	10	7	379
0	0	184	0	0	0	0	2	8	622	126	117	0	0	432
48	87	601	0	0	26	11	4	87	386	60	117	3	15	34
40	145	138	11	14	34	39	23	55	80	68	68	29	60	57
23	33	290	6	27	7	0	33	29	194	210	94	5	14	189
0	0	1792000	0	0	0	0	26880	69888	7972944	729008	1084160	0	0	1227520
204	119	726	22	10	14	29	7	23	77	34	47	36	85	96
104	81	280	5	61	40	8	69	23	145	97	96	11	16	102
64	115	84	23	45	24	61	36	37	52	53	51	23	54	54
nan	nan	nan	nan	nan	nan	nan	nan	nan	nan	nan	nan	nan	nan	nan
31	96	74	9	36	19	74	121	42	66	87	57	17	34	31
171	181	461	16	14	49	16	13	39	114	49	89	41	75	42
88	106	490	12	0	21	46	7	19	39	35	79	82	25	348
17	21	153	9	19	42	12	19	13	250	128	136	31	64	173
455	419	101	84	32	53	86	26	35	4	0	3	10	36	20
136	185	250	9	14	54	16	14	12	49	81	28	42	50	147
109	95	271	35	42	82	17	3	55	135	95	89	19	5	71
32	34	77	32	29	77	24	30	53	68	43	32	32	29	55
80	186	320	26	46	47	56	52	61	57	77	65	19	65	43
7	42	404	1	27	9	9	41	14	358	125	132	2	14	124
3	0	128	2	0	1	1	0	18	853	104	96	8	0	293
95	83	127	40	36	65	24	14	24	143	44	72	30	41	251
1	5	354	5	0	17	2	5	5	734	103	106	0	6	188
0	0	380	0	0	0	0	0	0	704	26	53	0	0	361
73	96	683	3	13	11	0	10	7	320	80	95	5	1	121
0	0	602	0	0	0	0	0	0	423	157	103	0	0	195
3	0	159	13	0	0	0	0	0	701	193	205	18	0	232
3	0	75	0	0	0	0	0	7	831	78	67	5	0	7
0	0	211	0	0	0	0	0	0	908	69	89	0	0	113
244	237	655	36	47	31	30	16	20	30	15	30	27	21	68
nan	nan	nan	nan	nan	nan	nan	nan	nan	nan	nan	nan	nan	nan	nan
123	163	450	32	10	46	64	8	45	134	42	38	45	98	61
53	61	136	10	48	54	39	20	28	84	58	60	21	50	115
42	112	77	20	23	46	50	55	31	78	121	48	17	47	27
nan	nan	nan	nan	nan	nan	nan	nan	nan	nan	nan	nan	nan	nan	nan
nan	nan	nan	nan	nan	nan	nan	nan	nan	nan	nan	nan	nan	nan	nan
187	310	196	77	27	32	71	42	35	7	4	17	49	111	20
nan	nan	nan	nan	nan	nan	nan	nan	nan	nan	nan	nan	nan	nan	nan
nan	nan	nan	nan	nan	nan	nan	nan	nan	nan	nan	nan	nan	nan	nan
nan	nan	nan	nan	nan	nan	nan	nan	nan	nan	nan	nan	nan	nan	nan
33	107	71	16	19	74	62	33	61	37	72	37	37	137	44
nan	nan	nan	nan	nan	nan	nan	nan	nan	nan	nan	nan	nan	nan	nan
nan	nan	nan	nan	nan	nan	nan	nan	nan	nan	nan	nan	nan	nan	nan
495	295	353	22	16	16	18	23	12	50	13	9	30	12	37
41	38	52	35	47	30	20	24	33	53	42	37	28	19	45
83	103	292	45	44	52	19	32	38	148	61	80	55	39	67
nan	nan	nan	nan	nan	nan	nan	nan	nan	nan	nan	nan	nan	nan	nan
nan	nan	nan	nan	nan	nan	nan	nan	nan	nan	nan	nan	nan	nan	nan
nan	nan	nan	nan	nan	nan	nan	nan	nan	nan	nan	nan	nan	nan	nan
nan	nan	nan	nan	nan	nan	nan	nan	nan	nan	nan	nan	nan	nan	nan
nan	nan	nan	nan	nan	nan	nan	nan	nan	nan	nan	nan	nan	nan	nan
nan	nan	nan	nan	nan	nan	nan	nan	nan	nan	nan	nan	nan	nan	nan
nan	nan	nan	nan	nan	nan	nan	nan	nan	nan	nan	nan	nan	nan	nan
nan	nan	nan	nan	nan	nan	nan	nan	nan	nan	nan	nan	nan	nan	nan
74	59	163	74	34	60	37	18	42	35	39	20	55	109	87
nan	nan	nan	nan	nan	nan	nan	nan	nan	nan	nan	nan	nan	nan	nan
nan	nan	nan	nan	nan	nan	nan	nan	nan	nan	nan	nan	nan	nan	nan
nan	nan	nan	nan	nan	nan	nan	nan	nan	nan	nan	nan	nan	nan	nan
nan	nan	nan	nan	nan	nan	nan	nan	nan	nan	nan	nan	nan	nan	nan
nan	nan	nan	nan	nan	nan	nan	nan	nan	nan	nan	nan	nan	nan	nan
nan	nan	nan	nan	nan	nan	nan	nan	nan	nan	nan	nan	nan	nan	nan
0	0	782	0	0	0	0	0	0	36	72	85	0	0	0
0	59	575	0	0	0	21	0	0	397	18	60	0	47	286
71	51	257	1	1	114	42	6	38	148	56	25	33	47	344
44	36	551	0	24	19	0	11	19	235	114	76	0	3	315
193	107	139	19	92	16	13	54	12	113	67	55	12	11	72
0	0	362	0	0	0	0	0	0	589	165	164	0	0	192
27	73	234	44	2	14	90	3	15	144	47	21	77	194	73
44	27	106	37	43	40	10	41	53	110	31	64	39	14	102
nan	nan	nan	nan	nan	nan	nan	nan	nan	nan	nan	nan	nan	nan	nan
nan	nan	nan	nan	nan	nan	nan	nan	nan	nan	nan	nan	nan	nan	nan
87	66	69	52	21	10	57	23	24	173	60	41	116	288	64
142	63	46	66	40	59	10	42	59	58	87	36	96	18	31
25	160	50	24	42	17	167	21	21	132	56	60	27	258	41
nan	nan	nan	nan	nan	nan	nan	nan	nan	nan	nan	nan	nan	nan	nan
nan	nan	nan	nan	nan	nan	nan	nan	nan	nan	nan	nan	nan	nan	nan
20384	48608	633472	0	30576	315952	14336	101360	968688	7847616	727104	1219792	0	0	974512
14	2	729	5	0	4	4	0	2	245	104	80	6	7	328
230	366	722	1	5	7	8	16	27	21	30	28	14	28	26
102	229	104	60	44	48	118	40	18	57	70	48	23	57	30
nan	nan	nan	nan	nan	nan	nan	nan	nan	nan	nan	nan	nan	nan	nan
4	3	347	7	8	4	6	0	9	452	118	152	22	6	223
nan	nan	nan	nan	nan	nan	nan	nan	nan	nan	nan	nan	nan	nan	nan
nan	nan	nan	nan	nan	nan	nan	nan	nan	nan	nan	nan	nan	nan	nan
42	39	51	26	31	62	31	52	28	20	48	15	72	49	61
80	86	131	60	45	19	60	47	14	40	21	30	56	46	88
nan	nan	nan	nan	nan	nan	nan	nan	nan	nan	nan	nan	nan	nan	nan
138	84	184	32	94	14	23	56	12	37	162	56	8	22	33
17	11	136	13	30	24	6	17	18	393	179	128	34	7	283
nan	nan	nan	nan	nan	nan	nan	nan	nan	nan	nan	nan	nan	nan	nan
nan	nan	nan	nan	nan	nan	nan	nan	nan	nan	nan	nan	nan	nan	nan
174	98	664	26	24	15	12	20	14	63	158	97	6	10	130
657	308	356	29	1	1	41	6	7	3	10	0	24	48	17
36	32	274	3	5	2	0	6	6	506	110	108	13	3	307
nan	nan	nan	nan	nan	nan	nan	nan	nan	nan	nan	nan	nan	nan	nan
0	22	898	0	0	0	0	1	1	216	74	39	0	1	16
50	71	749	4	44	20	21	60	22	86	146	113	11	16	119
nan	nan	nan	nan	nan	nan	nan	nan	nan	nan	nan	nan	nan	nan	nan
19	12	909	2	0	1	4	0	7	210	51	89	6	1	51
nan	nan	nan	nan	nan	nan	nan	nan	nan	nan	nan	nan	nan	nan	nan
nan	nan	nan	nan	nan	nan	nan	nan	nan	nan	nan	nan	nan	nan	nan
68	88	283	87	51	49	30	18	25	148	87	63	52	38	56
13	17	89	43	146	39	43	223	33	132	13	23	16	12	257
25	45	904	0	0	1	2	4	13	223	66	73	3	12	42
271	325	656	6	5	8	24	10	10	47	8	35	34	46	23
283	578	285	22	17	20	60	16	11	10	13	13	49	66	22
57	63	347	4	33	11	12	15	15	315	79	99	10	24	154
61	50	139	43	174	28	62	300	100	23	23	38	9	3	117
19	25	37	77	82	60	41	45	21	48	29	24	44	95	65
nan	nan	nan	nan	nan	nan	nan	nan	nan	nan	nan	nan	nan	nan	nan
nan	nan	nan	nan	nan	nan	nan	nan	nan	nan	nan	nan	nan	nan	nan
nan	nan	nan	nan	nan	nan	nan	nan	nan	nan	nan	nan	nan	nan	nan
44	56	58	30	47	37	32	56	26	73	43	44	22	21	42
nan	nan	nan	nan	nan	nan	nan	nan	nan	nan	nan	nan	nan	nan	nan
nan	nan	nan	nan	nan	nan	nan	nan	nan	nan	nan	nan	nan	nan	nan
nan	nan	nan	nan	nan	nan	nan	nan	nan	nan	nan	nan	nan	nan	nan
nan	nan	nan	nan	nan	nan	nan	nan	nan	nan	nan	nan	nan	nan	nan
55	27	34	56	53	68	21	31	28	96	150	124	52	42	37
159	20	104	158	223	92	3	20	6	59	24	36	29	5	99
104	56	61	216	73	79	52	35	35	81	78	56	31	39	27
33	67	32	21	36	36	24	51	41	80	63	109	51	74	40
46	61	44	26	84	27	51	88	23	77	33	44	40	43	128
30	47	36	41	55	45	111	34	28	122	73	42	15	70	48
nan	nan	nan	nan	nan	nan	nan	nan	nan	nan	nan	nan	nan	nan	nan
nan	nan	nan	nan	nan	nan	nan	nan	nan	nan	nan	nan	nan	nan	nan
nan	nan	nan	nan	nan	nan	nan	nan	nan	nan	nan	nan	nan	nan	nan
nan	nan	nan	nan	nan	nan	nan	nan	nan	nan	nan	nan	nan	nan	nan
130	77	117	53	46	48	37	51	55	22	33	31	36	45	39
nan	nan	nan	nan	nan	nan	nan	nan	nan	nan	nan	nan	nan	nan	nan
nan	nan	nan	nan	nan	nan	nan	nan	nan	nan	nan	nan	nan	nan	nan
nan	nan	nan	nan	nan	nan	nan	nan	nan	nan	nan	nan	nan	nan	nan
nan	nan	nan	nan	nan	nan	nan	nan	nan	nan	nan	nan	nan	nan	nan
nan	nan	nan	nan	nan	nan	nan	nan	nan	nan	nan	nan	nan	nan	nan
41	38	60	43	42	40	41	45	39	39	27	24	27	28	43
nan	nan	nan	nan	nan	nan	nan	nan	nan	nan	nan	nan	nan	nan	nan
60	46	43	40	23	27	30	13	30	88	57	54	58	53	66
nan	nan	nan	nan	nan	nan	nan	nan	nan	nan	nan	nan	nan	nan	nan
nan	nan	nan	nan	nan	nan	nan	nan	nan	nan	nan	nan	nan	nan	nan
nan	nan	nan	nan	nan	nan	nan	nan	nan	nan	nan	nan	nan	nan	nan
nan	nan	nan	nan	nan	nan	nan	nan	nan	nan	nan	nan	nan	nan	nan
nan	nan	nan	nan	nan	nan	nan	nan	nan	nan	nan	nan	nan	nan	nan
nan	nan	nan	nan	nan	nan	nan	nan	nan	nan	nan	nan	nan	nan	nan
nan	nan	nan	nan	nan	nan	nan	nan	nan	nan	nan	nan	nan	nan	nan
37	35	24	53	100	31	84	90	31	40	25	26	41	50	62
222	185	89	51	93	33	47	45	26	29	27	37	63	41	47
75	48	69	35	25	33	43	29	36	55	32	31	41	38	49
92	91	138	37	23	81	44	11	109	289	53	85	39	11	50
388	276	446	28	3	6	38	8	6	32	13	23	21	34	33
nan	nan	nan	nan	nan	nan	nan	nan	nan	nan	nan	nan	nan	nan	nan
26	29	83	39	62	24	39	35	10	149	83	99	53	46	189
nan	nan	nan	nan	nan	nan	nan	nan	nan	nan	nan	nan	nan	nan	nan
33	4	663	4	1	3	1	1	3	179	139	252	12	4	211
95	9	288	9	77	38	0	4	10	247	52	83	6	3	230
0	0	319	2	3	4	1	1	3	517	38	70	2	0	460
1	0	400	0	3	6	0	2	0	409	35	75	5	0	379
3	1	318	2	0	1	5	2	20	861	82	117	4	1	82
516	198	193	23	92	12	29	65	11	70	66	34	8	16	86
nan	nan	nan	nan	nan	nan	nan	nan	nan	nan	nan	nan	nan	nan	nan
638	207	378	85	29	20	35	19	16	3	9	2	20	10	28
nan	nan	nan	nan	nan	nan	nan	nan	nan	nan	nan	nan	nan	nan	nan
nan	nan	nan	nan	nan	nan	nan	nan	nan	nan	nan	nan	nan	nan	nan
nan	nan	nan	nan	nan	nan	nan	nan	nan	nan	nan	nan	nan	nan	nan
595	703	114	1	27	3	24	27	3	0	0	0	5	14	8
188	308	374	15	10	8	36	19	13	108	20	16	19	50	89
257	143	135	2	43	4	19	27	6	246	44	39	22	30	82
2	0	141	9	15	2	0	2	9	824	47	84	16	2	370
23	49	163	2	1	5	7	1	10	900	24	68	0	0	178
36	42	238	1	17	9	12	28	21	478	165	181	8	14	136
6	13	422	1	1	15	5	41	24	319	28	36	2	5	411
164	581	91	0	2	12	41	3	7	45	377	121	1	22	0
52	73	803	2	18	41	16	41	6	17	31	20	6	17	387
11	8	99	6	77	134	15	10	23	138	176	91	16	30	103
102	66	198	1	32	1	0	37	7	567	163	157	9	14	104
82	76	638	0	4	8	41	19	126	163	134	100	31	53	24
303	727	270	10	0	0	65	1	7	11	3	5	11	109	8
346	191	328	44	49	23	16	25	12	32	13	9	58	33	58
15	9	858	1	0	4	21	0	11	337	41	60	7	6	132
1	13	906	0	0	6	31	0	6	149	35	21	0	25	127
nan	nan	nan	nan	nan	nan	nan	nan	nan	nan	nan	nan	nan	nan	nan
nan	nan	nan	nan	nan	nan	nan	nan	nan	nan	nan	nan	nan	nan	nan
nan	nan	nan	nan	nan	nan	nan	nan	nan	nan	nan	nan	nan	nan	nan
nan	nan	nan	nan	nan	nan	nan	nan	nan	nan	nan	nan	nan	nan	nan
nan	nan	nan	nan	nan	nan	nan	nan	nan	nan	nan	nan	nan	nan	nan
nan	nan	nan	nan	nan	nan	nan	nan	nan	nan	nan	nan	nan	nan	nan
nan	nan	nan	nan	nan	nan	nan	nan	nan	nan	nan	nan	nan	nan	nan
nan	nan	nan	nan	nan	nan	nan	nan	nan	nan	nan	nan	nan	nan	nan
nan	nan	nan	nan	nan	nan	nan	nan	nan	nan	nan	nan	nan	nan	nan
16	13	96	9	31	26	7	25	22	157	162	130	45	33	132
434276	334840	1240056	702836	170872	65272	801900	37164	61912	3074492	859036	1551032	647928	668728	2252056
5	28	900	1	2	13	30	11	2	71	2	3	2	28	180
31	8	204	56	103	68	12	125	54	134	28	30	5	3	285
101	198	266	50	7	57	100	5	23	46	10	12	47	117	76
81	50	110	17	122	12	11	84	27	206	64	78	11	3	127
75	107	278	14	41	12	12	27	27	153	43	38	19	44	245
nan	nan	nan	nan	nan	nan	nan	nan	nan	nan	nan	nan	nan	nan	nan
74	60	98	29	51	41	26	45	38	47	47	57	29	21	59
143	165	222	54	35	19	23	21	26	78	16	23	52	26	132
23	30	792	28	70	22	53	37	47	163	80	157	5	8	16
0	122752	10665984	0	0	0	590464	100352	0	0	0	0	0	89600	1333248
144	113	231	16	131	17	30	98	30	0	1	1	1	8	231
20	37	721	10	9	19	46	20	11	289	33	9	8	42	254
310	326	418	3	0	1	32	0	1	143	1	4	15	20	51
114	143	59	55	39	14	67	49	10	57	31	23	49	56	90
55	47	126	35	98	68	31	143	277	24	21	21	19	33	135
nan	nan	nan	nan	nan	nan	nan	nan	nan	nan	nan	nan	nan	nan	nan
nan	nan	nan	nan	nan	nan	nan	nan	nan	nan	nan	nan	nan	nan	nan
nan	nan	nan	nan	nan	nan	nan	nan	nan	nan	nan	nan	nan	nan	nan
nan	nan	nan	nan	nan	nan	nan	nan	nan	nan	nan	nan	nan	nan	nan
nan	nan	nan	nan	nan	nan	nan	nan	nan	nan	nan	nan	nan	nan	nan
289800	0	8731800	386568	0	16632	0	0	0	3046232	103992	324856	2520	0	0
140000	0	9072000	397600	0	0	0	0	201600	0	0	0	67200	0	3024000
17668	3136	780332	5600	4340	78400	11200	0	44800	9382548	78400	611436	10416	142464	1731660
0	1	259	8	7	18	9	8	18	445	57	59	3	6	541
416248	142044	6521144	168084	1136184	6524	23296	326704	1456	1114008	534996	1845844	28896	6468	630504
118	287	452	19	4	45	51	0	79	46	53	39	45	103	20
0	1	418	1	0	5	3	0	4	886	82	60	4	2	0
5	27	426	3	25	13	6	72	5	215	46	63	0	6	422
72576	87220	2962848	25508	342468	34496	10276	551376	16240	2644068	549360	375060	94472	89880	5046552
85	52	456	2	158	7	2	152	6	112	91	132	0	3	107
183596	608216	4211648	97440	9912	12768	264236	10472	42196	4501504	1487164	635908	268828	564704	3808
127260	1381996	7485282	215502	1470	0	598850	4914	12852	96852	31542	90090	701064	2112012	42714
86	94	71	11	27	1	63	61	0	314	257	156	3	13	34
330	654	416	16	1	0	28	3	0	0	2	0	22	35	0
36	24	95	16	38	26	13	45	28	350	109	131	49	27	255
84	132	309	85	14	74	76	15	58	59	31	30	92	61	64
122	131	75	14	183	4	37	243	18	71	38	47	3	17	71
38	10	77	42	94	39	3	94	26	214	49	61	103	53	391
237	296	74	124	39	24	109	41	17	13	9	12	58	83	28
59	83	208	19	26	76	23	37	24	249	55	61	16	46	103
74	5	306	72	191	61	2	15	3	56	33	32	54	5	459
18	3	330	3	5	13	1	2	12	382	122	117	18	8	249
39	69	611	3	1	5	22	6	30	258	118	114	4	6	199
192	245	147	63	16	41	102	29	32	17	20	14	54	85	21
41	26	42	27	20	50	28	40	39	40	52	34	26	42	33
51	25	57	63	47	20	17	66	10	68	49	52	69	42	103
75	40	105	35	37	16	19	16	3	165	87	135	70	44	263
48	50	80	38	61	59	53	95	63	26	30	14	23	21	51
0	0	3942400	0	0	0	0	0	0	4109168	683312	2017120	0	0	2150400
62	128	115	26	121	12	16	132	18	9	10	6	40	20	111
9	42	167	8	24	0	28	39	3	204	364	169	17	31	155
124	254	141	18	42	16	48	128	46	70	89	38	20	19	41
192	368	315	19	2	26	18	2	13	19	69	43	50	104	25
207	758	474	0	0	0	17	0	1	0	18	11	9	38	0
117	96	72	16	46	63	22	23	15	79	143	158	20	1	23
37	34	391	11	10	64	4	5	5	269	101	265	23	48	27
25	7	601	2	0	3	1	6	31	550	40	55	25	18	115
0	129024	11576320	0	0	0	369152	35840	0	0	0	0	0	111104	680960
3	0	90	17	49	4	47	75	15	520	149	172	8	1	273
35	205	907	15	8	1	42	5	0	6	0	1	5	17	77
nan	nan	nan	nan	nan	nan	nan	nan	nan	nan	nan	nan	nan	nan	nan
91392	17920	8956416	0	0	0	64064	0	5376	3648512	51968	51968	5376	9408	0
0	246400	11999232	0	0	0	81984	0	0	0	0	0	0	574784	0
365568	652288	10723328	0	0	0	344064	0	64512	311584	210784	108416	21504	100352	0
0	0	10662400	0	32256	0	0	0	0	627200	0	0	0	0	1580544
nan	nan	nan	nan	nan	nan	nan	nan	nan	nan	nan	nan	nan	nan	nan
660	662	162	0	0	0	11	0	0	0	0	0	0	15	0
0	167552	12515328	0	0	0	97216	0	0	0	0	0	0	122304	0
nan	nan	nan	nan	nan	nan	nan	nan	nan	nan	nan	nan	nan	nan	nan
0	0	6182400	0	22400	8960	0	219520	6272	2844352	34944	159936	896	0	3422720
76032	59328	8203392	8064	9344	5888	87744	37888	17024	2206720	24192	36608	6656	21504	2102016
0	3	321	1	81	7	9	56	16	387	16	10	1	0	476
102	373	890	0	0	8	13	0	17	9	12	22	1	13	0
32	0	815	6	18	0	53	32	22	100	25	34	11	27	351
79	148	132	10	11	12	46	32	12	150	237	117	17	28	32
201	182	78	49	45	6	89	31	25	27	42	48	72	50	47
33	18	100	6	14	35	18	54	79	362	140	66	55	136	142
48	37	36	22	370	14	11	262	20	15	20	29	77	36	271
nan	nan	nan	nan	nan	nan	nan	nan	nan	nan	nan	nan	nan	nan	nan
nan	nan	nan	nan	nan	nan	nan	nan	nan	nan	nan	nan	nan	nan	nan
nan	nan	nan	nan	nan	nan	nan	nan	nan	nan	nan	nan	nan	nan	nan
32	0	180	29	24	150	9	12	60	324	44	39	47	90	166
35	23	297	30	3	8	11	3	38	409	333	101	15	9	0
89	78	136	87	41	64	51	44	47	69	22	32	14	18	45
59	31	29	71	58	39	35	34	16	58	60	46	35	22	30
381	128	144	82	26	34	60	24	82	39	25	80	136	23	18
55	92	88	38	25	13	39	23	20	205	270	140	21	46	47
271	681	232	2	22	1	122	69	6	0	0	0	0	91	20
nan	nan	nan	nan	nan	nan	nan	nan	nan	nan	nan	nan	nan	nan	nan
48	65	120	8	37	8	20	83	39	364	131	81	15	21	220
3	16	491	3	2	11	10	4	13	454	17	62	2	20	290
659736	2202984	2189264	339570	388080	0	702730	501200	0	1735482	1165920	824824	358974	1053486	780150
nan	nan	nan	nan	nan	nan	nan	nan	nan	nan	nan	nan	nan	nan	nan
18	25	49	17	114	109	41	18	38	135	33	40	33	83	170
103	109	109	74	56	34	68	32	26	11	6	14	43	44	29
nan	nan	nan	nan	nan	nan	nan	nan	nan	nan	nan	nan	nan	nan	nan
nan	nan	nan	nan	nan	nan	nan	nan	nan	nan	nan	nan	nan	nan	nan
nan	nan	nan	nan	nan	nan	nan	nan	nan	nan	nan	nan	nan	nan	nan
nan	nan	nan	nan	nan	nan	nan	nan	nan	nan	nan	nan	nan	nan	nan
nan	nan	nan	nan	nan	nan	nan	nan	nan	nan	nan	nan	nan	nan	nan
nan	nan	nan	nan	nan	nan	nan	nan	nan	nan	nan	nan	nan	nan	nan
nan	nan	nan	nan	nan	nan	nan	nan	nan	nan	nan	nan	nan	nan	nan
nan	nan	nan	nan	nan	nan	nan	nan	nan	nan	nan	nan	nan	nan	nan
nan	nan	nan	nan	nan	nan	nan	nan	nan	nan	nan	nan	nan	nan	nan
nan	nan	nan	nan	nan	nan	nan	nan	nan	nan	nan	nan	nan	nan	nan
nan	nan	nan	nan	nan	nan	nan	nan	nan	nan	nan	nan	nan	nan	nan
40	40	113	6	50	28	13	60	40	78	81	101	13	27	80
140	87	443	18	37	30	9	13	45	109	168	142	35	31	45
70	136	798	2	4	4	9	13	4	78	88	66	6	7	246
[truncated: 3,097,414 more chars]
