# Supplementary material for: Interspecific introgression mediates adaptation to whole genome duplication
Source: Nat Commun. 2019 Nov 18;10:5218. doi: 10.1038/s41467-019-13159-5 (PMC6861236; doi:10.1038/s41467-019-13159-5)
Supplement: Supplementary file 11 — Source Data [file 41467_2019_13159_MOESM11_ESM.zip › Fig3a.txt]

scaffold	start	end	mid	sites	lnL
scaffold_1	117	2791	1383	100	-3114.59225
scaffold_1	2800	4171	3604	100	-2915.89877
scaffold_1	4176	5731	4968	100	-3201.24061
scaffold_1	5739	11425	9367	100	-2549.46638
scaffold_1	11542	14814	12889	100	-2560.99992
scaffold_1	14817	19238	16411	100	-3090.74478
scaffold_1	19349	21298	20378	100	-3502.45200
scaffold_1	21317	30717	29735	100	NA
scaffold_1	30720	31924	31201	100	NA
scaffold_1	31925	34716	32916	100	-2297.20601
scaffold_1	34719	37870	35843	100	-1987.83109
scaffold_1	37871	40951	39411	100	-2106.91327
scaffold_1	40955	44620	42607	100	-2254.68643
scaffold_1	44629	48183	46383	100	-2435.40344
scaffold_1	48202	51180	49602	100	-1880.96501
scaffold_1	51220	53723	53203	100	NA
scaffold_1	53809	55597	54522	100	-2529.16146
scaffold_1	55599	57323	56543	100	-2410.32293
scaffold_1	57330	59439	58464	100	-3016.13718
scaffold_1	59497	64216	61777	100	-2163.54736
scaffold_1	64239	70733	67471	100	-2017.68924
scaffold_1	70792	73283	72207	100	-2168.18594
scaffold_1	73317	75467	74415	100	-3634.93337
scaffold_1	75509	77904	76711	100	-2566.14334
scaffold_1	77921	79387	78578	100	-3489.34248
scaffold_1	79394	83182	81340	100	-3144.02247
scaffold_1	83184	84687	84146	100	-2645.41612
scaffold_1	84689	85348	85031	100	NA
scaffold_1	85354	87339	86138	100	-3065.03727
scaffold_1	87372	89276	88302	100	-4228.94116
scaffold_1	89282	98524	91707	100	-4182.83977
scaffold_1	98526	102990	100113	100	NA
scaffold_1	102994	104017	103412	100	NA
scaffold_1	104018	104607	104319	100	NA
scaffold_1	104608	111195	105638	100	NA
scaffold_1	111217	114423	113176	100	-3950.96723
scaffold_1	114468	118167	115474	100	-3860.29270
scaffold_1	118170	121472	119367	100	-4067.13098
scaffold_1	121608	123436	122659	100	-3237.50408
scaffold_1	123446	125056	124250	100	-2571.68236
scaffold_1	125061	127912	126413	100	-2271.21133
scaffold_1	127936	132671	129815	100	-2668.65011
scaffold_1	132674	136507	134612	100	-2335.32016
scaffold_1	136509	139593	138432	100	-3592.91074
scaffold_1	139601	141802	140636	100	-3857.59486
scaffold_1	141823	143378	142450	100	-4442.23410
scaffold_1	143388	145878	144516	100	-4212.51412
scaffold_1	145905	148362	146886	100	-3021.93506
scaffold_1	148363	150620	149573	100	-5017.10521
scaffold_1	150638	153040	151793	100	-3382.34890
scaffold_1	153044	154853	153881	100	-3340.22114
scaffold_1	154887	156983	155961	100	-3659.59242
scaffold_1	156986	159413	157808	100	-3285.26499
scaffold_1	159418	161860	160701	100	-3597.94747
scaffold_1	161866	163397	162463	100	-3165.46962
scaffold_1	163445	165061	164317	100	-4430.95053
scaffold_1	165071	167463	166044	100	-4439.34217
scaffold_1	167465	168748	168216	100	-3310.13460
scaffold_1	168752	169508	169160	100	NA
scaffold_1	169509	170193	169874	100	NA
scaffold_1	170194	171095	170653	100	-2515.96302
scaffold_1	171104	173447	172141	100	-4265.08556
scaffold_1	173490	176307	174619	100	-3549.73172
scaffold_1	176313	178280	177521	100	-3429.59639
scaffold_1	178283	181064	179351	100	-3529.99142
scaffold_1	181068	183672	182430	100	-2350.90405
scaffold_1	183673	185545	184682	100	-3919.80263
scaffold_1	185556	187765	186488	100	-2942.72476
scaffold_1	187775	190153	189129	100	-3328.04978
scaffold_1	190172	191758	190986	100	-4163.30688
scaffold_1	191783	193096	192301	100	-3200.63964
scaffold_1	193099	195523	194613	100	-3052.15305
scaffold_1	195537	198128	196879	100	-3272.96564
scaffold_1	198130	204457	200507	100	-4059.74439
scaffold_1	204502	206391	205415	100	-2964.91275
scaffold_1	206396	209081	207639	100	-2973.45361
scaffold_1	209100	211717	210289	100	-3813.37950
scaffold_1	211718	213507	213009	100	NA
scaffold_1	213508	214372	213958	100	NA
scaffold_1	214386	220282	217950	100	-3017.14537
scaffold_1	220603	223880	221911	100	-4264.97266
scaffold_1	223932	226348	225105	100	-2667.31620
scaffold_1	226356	228691	227537	100	-3658.52741
scaffold_1	228692	230107	229259	100	-4336.52912
scaffold_1	230116	231581	230985	100	-2742.66507
scaffold_1	231589	234732	233101	100	-2535.59726
scaffold_1	234788	235728	235292	100	-2641.27106
scaffold_1	235738	237409	236519	100	-3223.01337
scaffold_1	237439	240382	238869	100	-2257.22433
scaffold_1	240386	242257	241405	100	-3101.10804
scaffold_1	242259	243325	242782	100	-3235.75289
scaffold_1	243335	244937	244139	100	-2392.71436
scaffold_1	245014	246634	245777	100	-2829.35063
scaffold_1	246636	248237	247375	100	-3789.35267
scaffold_1	248267	249635	248984	100	-3944.26998
scaffold_1	249649	251196	250404	100	-3225.16119
scaffold_1	251202	252525	251797	100	-2492.65507
scaffold_1	252527	253296	252914	100	NA
scaffold_1	253305	254287	253790	100	-3189.53171
scaffold_1	254290	262425	257039	100	NA
scaffold_1	262577	263704	263118	100	NA
scaffold_1	263722	264898	264305	100	-2201.83671
scaffold_1	264942	266569	265728	100	-3448.26866
scaffold_1	266574	268850	267754	100	-4409.97008
scaffold_1	268853	270402	269594	100	-2983.74682
scaffold_1	270419	271863	271129	100	-3086.16795
scaffold_1	271867	274504	272980	100	-2903.96607
scaffold_1	274515	276497	275209	100	-2983.51565
scaffold_1	276518	283353	281252	100	-4152.69356
scaffold_1	283376	285622	284350	100	-3548.27770
scaffold_1	285624	288241	286651	100	-3729.13364
scaffold_1	288244	291313	289890	100	-3321.94449
scaffold_1	291326	293401	292474	100	-2709.30099
scaffold_1	293403	294336	293778	100	NA
scaffold_1	294413	296470	295534	100	-3494.97726
scaffold_1	296521	299176	297670	100	-2804.02134
scaffold_1	299207	300908	300102	100	-2278.16520
scaffold_1	300918	304160	303381	100	-3913.96321
scaffold_1	304204	306860	305521	100	-2800.28425
scaffold_1	306867	309175	308060	100	-2800.09387
scaffold_1	309207	311595	310320	100	-2933.95816
scaffold_1	311598	313014	312152	100	-2263.44177
scaffold_1	313017	315345	314425	100	-3363.61835
scaffold_1	315396	316609	316055	100	-2542.76197
scaffold_1	316619	317957	317393	100	-2888.70094
scaffold_1	317961	319573	318685	100	-3730.50566
scaffold_1	319607	322414	321370	100	-3090.77652
scaffold_1	322431	325781	323973	100	-3042.57494
scaffold_1	326135	330613	328778	100	-2784.61428
scaffold_1	330628	331779	331230	100	-2872.88326
scaffold_1	331792	333849	332796	100	-2550.10733
scaffold_1	333852	338353	334639	100	-2329.38805
scaffold_1	338357	339802	339142	100	-3978.25325
scaffold_1	339803	341242	340350	100	-3565.87809
scaffold_1	341243	343766	342806	100	-3922.97107
scaffold_1	343825	355612	350848	100	-3152.28108
scaffold_1	355632	357719	356555	100	-2880.17075
scaffold_1	357723	359202	358551	100	-2641.10093
scaffold_1	359265	360522	359869	100	NA
scaffold_1	360542	361526	361020	100	NA
scaffold_1	361533	363998	363164	100	-2822.85762
scaffold_1	364002	365406	364602	100	-3068.81119
scaffold_1	365410	367314	366381	100	-4016.48735
scaffold_1	367326	368498	368003	100	-4422.42782
scaffold_1	368502	369866	369144	100	-5106.00388
scaffold_1	369874	371305	370694	100	-4597.62190
scaffold_1	371308	372927	372257	100	-4077.56425
scaffold_1	372929	374118	373526	100	-4749.16146
scaffold_1	374119	376386	375094	100	-4502.42868
scaffold_1	376392	378396	377353	100	-4606.42291
scaffold_1	378399	380799	379605	100	-4249.86799
scaffold_1	380807	388110	385335	100	-2597.67221
scaffold_1	388118	389442	388682	100	-2904.79430
scaffold_1	389447	391243	390293	100	-3452.16408
scaffold_1	391246	393486	392103	100	-3145.23405
scaffold_1	393497	396771	395491	100	-2126.18749
scaffold_1	396857	398600	397636	100	-2562.82754
scaffold_1	398610	400738	399704	100	-3107.98459
scaffold_1	400748	402129	401602	100	-3467.66303
scaffold_1	402131	403761	403024	100	-3254.80194
scaffold_1	403847	405613	405032	100	-3901.75494
scaffold_1	405614	406778	406168	100	-2852.16098
scaffold_1	406780	413534	409862	100	-2986.38680
scaffold_1	413535	415638	414684	100	-3024.14450
scaffold_1	415674	418200	417387	100	-3078.87501
scaffold_1	418212	420005	419160	100	-3335.29190
scaffold_1	420012	421761	420871	100	-2960.28516
scaffold_1	421775	423495	422557	100	-3247.19701
scaffold_1	423529	425947	424755	100	-3301.76043
scaffold_1	426010	427506	426575	100	-2911.82133
scaffold_1	427511	429180	428563	100	-3399.97869
scaffold_1	429186	431170	429947	100	-3578.08723
scaffold_1	431186	433099	432202	100	-3566.67281
scaffold_1	433267	435305	434193	100	-2864.72634
scaffold_1	435331	437471	436199	100	-3815.34675
scaffold_1	437475	439204	438480	100	-2628.24333
scaffold_1	439210	440942	439974	100	-2688.41804
scaffold_1	440968	442468	441785	100	-2691.98815
scaffold_1	442472	443926	443121	100	-2894.49791
scaffold_1	443959	445480	444870	100	-2685.00280
scaffold_1	445484	448344	447429	100	-2347.61016
scaffold_1	448357	449812	449125	100	-2407.05356
scaffold_1	449856	454560	452929	100	-2888.37471
scaffold_1	454600	455510	455048	100	-2989.55519
scaffold_1	455523	457566	456501	100	-2917.00367
scaffold_1	457567	459360	458479	100	-3511.03927
scaffold_1	459392	461294	460341	100	-3385.32522
scaffold_1	461296	462638	462080	100	-2943.13022
scaffold_1	462640	464180	463441	100	-3296.61346
scaffold_1	464185	466209	465335	100	-3722.80691
scaffold_1	466211	468164	467398	100	-3153.19060
scaffold_1	468165	473187	471376	100	-2692.33256
scaffold_1	473209	474661	473865	100	-3034.37548
scaffold_1	474664	476856	475609	100	-2353.01355
scaffold_1	476862	478440	477821	100	-2398.64797
scaffold_1	478448	480226	479393	100	-2724.22926
scaffold_1	480229	481190	480875	100	-2716.75404
scaffold_1	481203	483226	482072	100	-2696.00038
scaffold_1	483235	484868	484127	100	-4528.92806
scaffold_1	484870	486317	485453	100	-3247.38829
scaffold_1	486386	495183	491208	100	-2833.47815
scaffold_1	495191	497020	496156	100	-3556.30444
scaffold_1	497032	499048	498125	100	-2784.60329
scaffold_1	499061	500559	499816	100	-2166.63341
scaffold_1	500589	502444	501410	100	-2150.36469
scaffold_1	502454	504505	503720	100	-2918.36791
scaffold_1	504514	508608	506469	100	-3344.72906
scaffold_1	508612	510919	509703	100	-3923.40559
scaffold_1	510920	512608	511679	100	-3911.22015
scaffold_1	512721	515338	513998	100	-3652.49409
scaffold_1	515393	517977	516794	100	-3400.92114
scaffold_1	517989	519567	518541	100	-3263.68984
scaffold_1	519579	522349	521288	100	-3556.27945
scaffold_1	522354	523828	523168	100	-2636.32286
scaffold_1	523849	525626	524971	100	-2538.20008
scaffold_1	525681	527802	526731	100	NA
scaffold_1	527838	530292	528828	100	-3384.31329
scaffold_1	530303	531780	531111	100	NA
scaffold_1	531781	533096	532458	100	-2520.86241
scaffold_1	533101	534986	534084	100	-3643.19770
scaffold_1	534998	538155	536336	100	-3833.11541
scaffold_1	538161	542856	540286	100	-3302.96602
scaffold_1	542860	544033	543380	100	-3175.74450
scaffold_1	544036	546563	545026	100	-2388.75598
scaffold_1	546568	548339	547490	100	-3119.82118
scaffold_1	548354	549767	549149	100	-3675.92750
scaffold_1	549770	552236	551320	100	-3466.24452
scaffold_1	552269	553673	553003	100	-4997.14405
scaffold_1	553679	555378	554793	100	-3502.29318
scaffold_1	555380	556848	555931	100	-3393.61109
scaffold_1	556857	559408	558149	100	-4011.33933
scaffold_1	559449	560486	559941	100	-2841.13465
scaffold_1	560579	562124	561377	100	-3313.53043
scaffold_1	562130	564085	563098	100	-3020.40540
scaffold_1	564088	566323	565367	100	-3331.56987
scaffold_1	566324	570604	568992	100	-2600.00761
scaffold_1	570635	572367	571641	100	-3260.47009
scaffold_1	572385	574036	573080	100	-3124.74179
scaffold_1	574041	578539	576695	100	-2756.72936
scaffold_1	578552	582409	580088	100	-3775.65799
scaffold_1	582412	583840	583146	100	-2848.21288
scaffold_1	583842	586326	584934	100	-3717.51843
scaffold_1	586328	587479	586801	100	-2876.45815
scaffold_1	587485	589832	588621	100	-3417.19874
scaffold_1	589857	591632	590622	100	-3158.87423
scaffold_1	591657	593636	592770	100	-2679.66546
scaffold_1	593637	594951	594459	100	-3021.31958
scaffold_1	594974	597062	596003	100	-3750.10549
scaffold_1	597068	598652	597880	100	-3737.25826
scaffold_1	598693	599668	599098	100	-4507.23082
scaffold_1	599678	601042	600383	100	-5294.08533
scaffold_1	601067	602629	601913	100	-4519.10252
scaffold_1	602639	604263	603326	100	-3290.03722
scaffold_1	604266	606344	605302	100	-2548.72231
scaffold_1	606345	607693	606914	100	-2479.59521
scaffold_1	607706	609854	608918	100	-2773.55737
scaffold_1	609864	611269	610529	100	-2379.56967
scaffold_1	611283	613257	612187	100	-3072.58974
scaffold_1	613264	614637	613779	100	-2659.26700
scaffold_1	614638	616189	615419	100	-3672.27729
scaffold_1	616201	617975	616876	100	-4185.80016
scaffold_1	618022	621538	619885	100	-4166.56711
scaffold_1	621542	622921	622131	100	-3093.78109
scaffold_1	622993	624573	623819	100	-2620.45972
scaffold_1	624594	626943	625708	100	-2681.94353
scaffold_1	626947	628520	627480	100	-1994.87016
scaffold_1	628521	631160	630030	100	-2569.41164
scaffold_1	631176	632757	631949	100	NA
scaffold_1	632759	634228	633450	100	-2567.89323
scaffold_1	634275	636566	635501	100	-3028.59551
scaffold_1	636583	638399	637260	100	-3050.75132
scaffold_1	638465	649860	645848	100	-2763.50304
scaffold_1	649864	651467	650618	100	-3460.07595
scaffold_1	651468	653141	652176	100	-4201.46113
scaffold_1	653201	654740	653920	100	-2753.69792
scaffold_1	654741	656196	655403	100	-2855.79763
scaffold_1	656208	658087	657087	100	-3021.83266
scaffold_1	658102	660003	659067	100	-2623.73373
scaffold_1	660018	661253	660618	100	-3527.96894
scaffold_1	662398	663910	663289	100	-3370.18165
scaffold_1	663911	665125	664560	100	-2415.02018
scaffold_1	665126	666144	665614	100	-2089.06506
scaffold_1	666146	667336	666605	100	-2560.78194
scaffold_1	667340	669006	668376	100	-3362.19517
scaffold_1	669009	672327	670729	100	-4099.34179
scaffold_1	672348	673762	673157	100	-3703.30755
scaffold_1	673768	675515	674428	100	-3757.75703
scaffold_1	675516	677717	676760	100	-2883.76966
scaffold_1	677725	679987	678919	100	-3280.27771
scaffold_1	679990	683769	681904	100	-2806.34648
scaffold_1	683778	685379	684412	100	-3256.73636
scaffold_1	685380	686954	686107	100	-3205.17765
scaffold_1	686959	689707	688821	100	-3423.52866
scaffold_1	689774	691339	690738	100	-3168.30285
scaffold_1	691341	692187	691749	100	NA
scaffold_1	692211	693141	692643	100	NA
scaffold_1	693176	694405	693786	100	-3464.86514
scaffold_1	694409	696113	695192	100	-3128.13603
scaffold_1	696115	698376	697237	100	-2883.57109
scaffold_1	698377	699709	699094	100	-2657.81225
scaffold_1	699740	701136	700364	100	-3345.01407
scaffold_1	701173	702450	701777	100	-3350.80270
scaffold_1	702504	703790	703092	100	-2971.47602
scaffold_1	703798	704648	704224	100	-2398.67610
scaffold_1	704649	706135	705368	100	-2319.24214
scaffold_1	706138	707586	706756	100	-2777.99433
scaffold_1	707612	709193	708615	100	-3619.65523
scaffold_1	709219	712797	710848	100	-3737.14495
scaffold_1	712803	714650	713707	100	-4719.49872
scaffold_1	714655	716040	715394	100	NA
scaffold_1	716065	717343	716475	100	NA
scaffold_1	717370	719322	718424	100	-3948.03685
scaffold_1	719325	721082	720085	100	-3018.83398
scaffold_1	721083	722761	722041	100	-2612.98172
scaffold_1	722779	724836	724055	100	-3892.43719
scaffold_1	724851	726041	725354	100	-3139.47437
scaffold_1	726046	727128	726637	100	-2902.41353
scaffold_1	727131	728535	727808	100	-3410.84252
scaffold_1	728537	730121	729116	100	-2992.96691
scaffold_1	730122	731257	730795	100	-2697.80169
scaffold_1	731258	732989	731947	100	-2234.09152
scaffold_1	732998	734628	733889	100	-3002.87844
scaffold_1	734631	736580	735611	100	-4219.23045
scaffold_1	736594	738957	737601	100	-3687.06210
scaffold_1	738960	740759	740112	100	-3453.26604
scaffold_1	740768	743429	742161	100	-3847.90438
scaffold_1	743459	744273	743791	100	NA
scaffold_1	744275	746332	745361	100	-4106.69329
scaffold_1	746335	748629	747285	100	-3203.17882
scaffold_1	748666	750872	749920	100	-2605.98951
scaffold_1	750874	752179	751521	100	-3231.44866
scaffold_1	752180	753613	753003	100	-2823.18388
scaffold_1	753625	754728	754153	100	-3177.07216
scaffold_1	754729	756536	755673	100	-3325.37346
scaffold_1	756539	757767	757123	100	-3878.51765
scaffold_1	757801	759890	759080	100	-3119.34626
scaffold_1	759922	761117	760607	100	-3993.18538
scaffold_1	761126	762372	761830	100	-3382.81169
scaffold_1	762520	764011	763344	100	-3837.60591
scaffold_1	764013	767960	766089	100	-3115.39264
scaffold_1	767961	769689	768753	100	-3941.80380
scaffold_1	769754	772107	771016	100	-3202.42959
scaffold_1	772117	775279	773730	100	-3875.01468
scaffold_1	775288	777505	776583	100	-3879.41548
scaffold_1	777537	780017	778831	100	-4198.15668
scaffold_1	780022	781455	780768	100	-3527.77825
scaffold_1	781475	782761	782165	100	-4155.03110
scaffold_1	782767	784677	783742	100	-3386.22735
scaffold_1	784719	786921	785728	100	-3352.44631
scaffold_1	786931	788549	787589	100	NA
scaffold_1	788628	790912	789579	100	-2290.72967
scaffold_1	790926	793803	792671	100	-2165.44929
scaffold_1	793829	796778	795858	100	-2964.89280
scaffold_1	796792	798916	797774	100	-3526.72327
scaffold_1	798938	800954	799871	100	-3251.01979
scaffold_1	800961	802893	802133	100	-4021.47478
scaffold_1	802896	804286	803598	100	-3696.86301
scaffold_1	804293	805499	805020	100	-2820.19354
scaffold_1	805503	806098	805810	100	NA
scaffold_1	806103	807681	806804	100	-3941.96183
scaffold_1	807695	809372	808317	100	-3479.75909
scaffold_1	809435	813658	811335	100	-4031.42917
scaffold_1	813855	815275	814640	100	-4452.14452
scaffold_1	815309	817858	816705	100	-3539.40263
scaffold_1	817860	820422	818945	100	-3431.36682
scaffold_1	820433	824778	823091	100	-2977.78152
scaffold_1	824797	828892	827033	100	-2901.66194
scaffold_1	828896	833161	830614	100	-2413.85404
scaffold_1	833163	835438	834501	100	-3521.04607
scaffold_1	835445	837758	836303	100	-2709.70889
scaffold_1	837767	839789	838975	100	-2514.42823
scaffold_1	839794	841205	840449	100	-3317.87795
scaffold_1	841210	844580	842687	100	-3563.03655
scaffold_1	844602	847795	846331	100	-3089.89820
scaffold_1	847798	849549	848763	100	-3680.37650
scaffold_1	849561	851533	850283	100	-2499.62648
scaffold_1	851545	854314	853179	100	-3176.13885
scaffold_1	854327	856587	855367	100	-4201.10425
scaffold_1	856593	859275	857995	100	-4013.77609
scaffold_1	859277	861762	860418	100	-2811.28381
scaffold_1	861771	867979	865135	100	-2362.78265
scaffold_1	868000	874369	870795	100	-2903.38646
scaffold_1	874408	876066	875416	100	-3773.58417
scaffold_1	876081	877419	876734	100	-2753.04636
scaffold_1	877424	878724	878018	100	-2829.84522
scaffold_1	878769	880179	879421	100	-3278.07440
scaffold_1	880223	882621	881558	100	-2377.13112
scaffold_1	882629	885630	884621	100	-1916.37377
scaffold_1	885637	888999	887103	100	-3301.59640
scaffold_1	889008	890090	889611	100	-2777.18902
scaffold_1	890095	891652	890786	100	-3586.51443
scaffold_1	891661	894871	893335	100	-2161.44054
scaffold_1	894965	896990	895894	100	-3549.73424
scaffold_1	896991	898916	897809	100	-3016.65897
scaffold_1	898918	900471	899706	100	-3622.75710
scaffold_1	900473	903187	901863	100	-3687.23353
scaffold_1	903201	904786	903731	100	-3123.44067
scaffold_1	904796	906316	905459	100	-3891.76989
scaffold_1	906370	908400	907675	100	-3745.39423
scaffold_1	908401	910284	909084	100	-2160.99440
scaffold_1	910295	913539	912523	100	NA
scaffold_1	913547	916084	915242	100	-3319.73332
scaffold_1	916089	917824	916911	100	-2209.79415
scaffold_1	917838	920501	918986	100	-1904.56684
scaffold_1	920510	923015	921925	100	-2918.72322
scaffold_1	923020	924995	923913	100	-2981.61459
scaffold_1	925011	926835	925747	100	-1848.18913
scaffold_1	926868	929101	928057	100	-2470.70391
scaffold_1	929124	930982	930011	100	-4400.65327
scaffold_1	930985	934893	933078	100	-2808.30077
scaffold_1	934922	936060	935546	100	-3466.40786
scaffold_1	936062	938730	937533	100	-3147.44852
scaffold_1	938731	941552	939873	100	-4424.94221
scaffold_1	941680	943005	942347	100	-4305.27999
scaffold_1	943006	947756	947115	100	-3021.76836
scaffold_1	947818	948999	948463	100	-3467.72649
scaffold_1	949000	950659	949829	100	-2704.06701
scaffold_1	950660	952698	951795	100	-3782.80334
scaffold_1	952703	954878	953585	100	-3259.66186
scaffold_1	954895	956219	955503	100	-3014.55737
scaffold_1	956229	959070	957802	100	-3383.26301
scaffold_1	959077	962293	960573	100	-3779.86593
scaffold_1	962297	965178	963382	100	-2857.20732
scaffold_1	965251	970750	968232	100	-3359.76314
scaffold_1	970751	974711	972590	100	-4334.64626
scaffold_1	974712	976715	975744	100	-3074.32829
scaffold_1	976717	979819	978172	100	-3868.13125
scaffold_1	979858	981753	980764	100	-2815.31513
scaffold_1	981762	984323	982973	100	-3823.70395
scaffold_1	984339	987140	986145	100	-3829.91015
scaffold_1	987176	988525	987907	100	-3899.85535
scaffold_1	988534	990121	989282	100	-3665.72067
scaffold_1	990125	993517	991530	100	-3354.66448
scaffold_1	993520	997166	995241	100	-3577.42996
scaffold_1	997168	999967	998775	100	-2713.63450
scaffold_1	999968	1002020	1000764	100	-4178.89511
scaffold_1	1002021	1005168	1003503	100	-2744.37431
scaffold_1	1005178	1007736	1006185	100	-3656.00138
scaffold_1	1007764	1009279	1008505	100	-4156.74345
scaffold_1	1009281	1010849	1010073	100	-3478.31090
scaffold_1	1010863	1012776	1012014	100	-4441.51280
scaffold_1	1012778	1013987	1013301	100	-3265.90032
scaffold_1	1014009	1015231	1014689	100	-3088.59391
scaffold_1	1015246	1018005	1016561	100	-3700.24670
scaffold_1	1018011	1020267	1019222	100	-3842.87986
scaffold_1	1020272	1021313	1020846	100	-2285.79223
scaffold_1	1021321	1022492	1021808	100	-2527.88491
scaffold_1	1022494	1024638	1023689	100	-3228.39424
scaffold_1	1024734	1026253	1025566	100	-3025.60511
scaffold_1	1026256	1027583	1026800	100	-3285.41409
scaffold_1	1027587	1029057	1028361	100	-4600.59304
scaffold_1	1029096	1030526	1029697	100	-2989.96589
scaffold_1	1030579	1032628	1031801	100	-4819.96965
scaffold_1	1032658	1035325	1033669	100	-3337.19519
scaffold_1	1035327	1038205	1037292	100	-3556.54910
scaffold_1	1038208	1039441	1038815	100	-3943.67297
scaffold_1	1039447	1042431	1041237	100	-4283.03853
scaffold_1	1042450	1044166	1043187	100	-2519.58456
scaffold_1	1044167	1045863	1044849	100	-3444.04354
scaffold_1	1045881	1046940	1046373	100	-3050.09352
scaffold_1	1046964	1048389	1047602	100	-2172.83855
scaffold_1	1048394	1050417	1049483	100	-3139.63968
scaffold_1	1050447	1052858	1051775	100	-3391.24113
scaffold_1	1053015	1055307	1054207	100	-3908.32330
scaffold_1	1055311	1057375	1056434	100	-2993.94706
scaffold_1	1057376	1059220	1058250	100	-3029.56960
scaffold_1	1059227	1060987	1060067	100	-3053.92237
scaffold_1	1060989	1063470	1062276	100	-2550.42584
scaffold_1	1063491	1065821	1064720	100	-3616.57332
scaffold_1	1065854	1067524	1066676	100	-2954.82774
scaffold_1	1067527	1070007	1068857	100	-3946.15995
scaffold_1	1070008	1072071	1071037	100	-5556.77415
scaffold_1	1072079	1073597	1072668	100	-3973.45904
scaffold_1	1073626	1079162	1076541	100	-3455.77336
scaffold_1	1079175	1080246	1079622	100	-3606.90264
scaffold_1	1080276	1082614	1081622	100	-3689.67308
scaffold_1	1082617	1084449	1083557	100	-3672.77190
scaffold_1	1084461	1086029	1085347	100	-2588.06497
scaffold_1	1086050	1087235	1086650	100	-3394.16031
scaffold_1	1087240	1091186	1090057	100	NA
scaffold_1	1091202	1093033	1091984	100	-3735.52556
scaffold_1	1093055	1094328	1093643	100	-3168.96412
scaffold_1	1094332	1101799	1096401	100	NA
scaffold_1	1101802	1102792	1102272	100	-3213.70777
scaffold_1	1102795	1104010	1103359	100	-3074.06156
scaffold_1	1104401	1125473	1110570	100	-3637.61848
scaffold_1	1125551	1127797	1126590	100	-3757.16082
scaffold_1	1127803	1130481	1129076	100	-3814.82339
scaffold_1	1130496	1133186	1132231	100	-3445.90565
scaffold_1	1133189	1134874	1133874	100	-2590.60078
scaffold_1	1134901	1137295	1136304	100	-2707.62245
scaffold_1	1137296	1139063	1138087	100	-3145.73638
scaffold_1	1139106	1141206	1139807	100	-3105.99889
scaffold_1	1141275	1147698	1145163	100	-4204.28494
scaffold_1	1147723	1148865	1148214	100	-4081.38200
scaffold_1	1148872	1150243	1149681	100	-3294.36419
scaffold_1	1150247	1151359	1150678	100	-4028.02482
scaffold_1	1151363	1154377	1153231	100	-3054.64845
scaffold_1	1154379	1155332	1154857	100	NA
scaffold_1	1155353	1156607	1156073	100	-2750.78887
scaffold_1	1156612	1158315	1157523	100	-2658.19322
scaffold_1	1158322	1159787	1159110	100	-3020.18188
scaffold_1	1159801	1160697	1160279	100	-3055.75021
scaffold_1	1160700	1162525	1161453	100	-3151.93299
scaffold_1	1162552	1165147	1163841	100	-3308.57569
scaffold_1	1165152	1169010	1166534	100	-2912.29280
scaffold_1	1169015	1171020	1169882	100	-3293.20467
scaffold_1	1171029	1172842	1171779	100	-3523.80512
scaffold_1	1172895	1174970	1173790	100	-3824.48692
scaffold_1	1174972	1176188	1175593	100	-2896.25384
scaffold_1	1176193	1177334	1176783	100	-3437.52696
scaffold_1	1177337	1178708	1178035	100	-3281.40263
scaffold_1	1178709	1180074	1179477	100	-3496.86020
scaffold_1	1180101	1189918	1186493	100	NA
scaffold_1	1189954	1192111	1191081	100	-2902.14322
scaffold_1	1192119	1195818	1193924	100	-3004.23190
scaffold_1	1195819	1197188	1196498	100	-3050.74636
scaffold_1	1197189	1205958	1204453	100	-2563.85708
scaffold_1	1205977	1207360	1206671	100	-3015.38206
scaffold_1	1207366	1208447	1207847	100	NA
scaffold_1	1208467	1209713	1209078	100	-2826.31241
scaffold_1	1209715	1211170	1210553	100	-3616.55387
scaffold_1	1211171	1212555	1211887	100	-3691.10439
scaffold_1	1212559	1213814	1213114	100	-4293.47092
scaffold_1	1213816	1217174	1215824	100	-3569.48329
scaffold_1	1217179	1222779	1219616	100	-3032.74317
scaffold_1	1222788	1224517	1223489	100	-3365.06985
scaffold_1	1224518	1226227	1225491	100	-2886.67194
scaffold_1	1226243	1228251	1227475	100	-3609.00461
scaffold_1	1228258	1230347	1229258	100	-3986.37665
scaffold_1	1230360	1232198	1231134	100	-3625.65492
scaffold_1	1232211	1233422	1232725	100	-4163.47783
scaffold_1	1233424	1236001	1235003	100	-3298.08277
scaffold_1	1236007	1240381	1238460	100	-3022.85651
scaffold_1	1240387	1242959	1241979	100	-4292.09340
scaffold_1	1242961	1246388	1244744	100	-3712.87287
scaffold_1	1246392	1250125	1248915	100	-3614.21723
scaffold_1	1250127	1251899	1250927	100	-2998.22919
scaffold_1	1251914	1253354	1252648	100	-3544.11990
scaffold_1	1253356	1254897	1254030	100	-3173.35913
scaffold_1	1254898	1256255	1255522	100	-3229.15002
scaffold_1	1256270	1257049	1256650	100	-2261.77536
scaffold_1	1257061	1258075	1257576	100	-3204.34209
scaffold_1	1258087	1259152	1258727	100	-3348.95455
scaffold_1	1259154	1260134	1259568	100	-2747.44977
scaffold_1	1260141	1261239	1260625	100	NA
scaffold_1	1261247	1264257	1262060	100	-2162.16327
scaffold_1	1264268	1266970	1265807	100	-2946.85725
scaffold_1	1266972	1268090	1267533	100	-3564.55042
scaffold_1	1268094	1270034	1269117	100	-3037.64938
scaffold_1	1270037	1271661	1270805	100	-3618.94862
scaffold_1	1271663	1273859	1272782	100	-2776.13524
scaffold_1	1273881	1275697	1274726	100	-3391.00645
scaffold_1	1275704	1277762	1276928	100	-2922.45736
scaffold_1	1277765	1279972	1279002	100	-3967.09939
scaffold_1	1280534	1281634	1280955	100	-3817.23588
scaffold_1	1281638	1284795	1283159	100	-2998.75678
scaffold_1	1284803	1287563	1286422	100	-2540.18687
scaffold_1	1287566	1289983	1288738	100	-4000.44972
scaffold_1	1289984	1292440	1290942	100	-3054.67869
scaffold_1	1292452	1294299	1293368	100	-2305.96355
scaffold_1	1294309	1299697	1296394	100	-3114.83093
scaffold_1	1299766	1302367	1301182	100	-3451.48852
scaffold_1	1302369	1304224	1303468	100	-3772.30448
scaffold_1	1304228	1307021	1305161	100	-2685.60549
scaffold_1	1307025	1310928	1308516	100	-2083.69064
scaffold_1	1310957	1314396	1312108	100	-3305.34178
scaffold_1	1314407	1316106	1315322	100	-2972.90907
scaffold_1	1316116	1318549	1317420	100	-3390.84498
scaffold_1	1318554	1322646	1320356	100	-3639.45892
scaffold_1	1322649	1325735	1324713	100	-2438.23605
scaffold_1	1325737	1328429	1326930	100	-3354.03072
scaffold_1	1328430	1330617	1329355	100	-3308.70370
scaffold_1	1330664	1333281	1332185	100	-2807.56403
scaffold_1	1333294	1335163	1334259	100	-2583.37811
scaffold_1	1335167	1337733	1336570	100	-3034.59296
scaffold_1	1337753	1338976	1338479	100	-3406.47588
scaffold_1	1339067	1340776	1339851	100	-3551.90688
scaffold_1	1340785	1342472	1341678	100	-2716.01040
scaffold_1	1342482	1345280	1343973	100	-3326.62095
scaffold_1	1345283	1348777	1347606	100	-2927.77669
scaffold_1	1348797	1351684	1350226	100	-2804.92194
scaffold_1	1351778	1354114	1352986	100	-2491.77704
scaffold_1	1354123	1356320	1355235	100	-2651.59749
scaffold_1	1356330	1358474	1357617	100	-2846.80312
scaffold_1	1358545	1361733	1360188	100	-2504.51917
scaffold_1	1361741	1365062	1363461	100	-3656.90165
scaffold_1	1365068	1367587	1366381	100	-3026.65798
scaffold_1	1367589	1369028	1368332	100	-2767.06111
scaffold_1	1369031	1370515	1369791	100	-3113.17201
scaffold_1	1370619	1372192	1371405	100	NA
scaffold_1	1372203	1373965	1373185	100	-3424.00005
scaffold_1	1373970	1375556	1374554	100	-2841.65897
scaffold_1	1375558	1378104	1376949	100	-3932.88480
scaffold_1	1378113	1379982	1379315	100	-3798.73370
scaffold_1	1379983	1381534	1380586	100	-3449.93115
scaffold_1	1381539	1382954	1382318	100	-2716.50252
scaffold_1	1382955	1387430	1384858	100	-2590.76913
scaffold_1	1387431	1392847	1390400	100	-3350.32384
scaffold_1	1392868	1395669	1394078	100	-2594.34626
scaffold_1	1395674	1399107	1397754	100	-3256.51553
scaffold_1	1399347	1401463	1400477	100	-2975.39483
scaffold_1	1401464	1402819	1402235	100	-3998.71882
scaffold_1	1402820	1405507	1404080	100	-3075.41568
scaffold_1	1405519	1407867	1406567	100	-2624.04337
scaffold_1	1407884	1409158	1408557	100	-2484.52818
scaffold_1	1409206	1410492	1409900	100	-2811.91207
scaffold_1	1410495	1412503	1411560	100	-3001.93821
scaffold_1	1412530	1414027	1413321	100	-2621.42967
scaffold_1	1414035	1416284	1415167	100	-2776.96924
scaffold_1	1416303	1417598	1416939	100	-2726.69351
scaffold_1	1417602	1420193	1418891	100	NA
scaffold_1	1420194	1423201	1421480	100	-3791.16978
scaffold_1	1423217	1424322	1423750	100	-3303.05075
scaffold_1	1424323	1425427	1424870	100	-2723.08773
scaffold_1	1425451	1427103	1426124	100	-4118.10447
scaffold_1	1427109	1428800	1427965	100	-2993.41351
scaffold_1	1428806	1430061	1429426	100	-3284.77663
scaffold_1	1430067	1434700	1433453	100	-2547.53085
scaffold_1	1434709	1436490	1435775	100	-3202.51474
scaffold_1	1436493	1438095	1437277	100	-2334.24791
scaffold_1	1438116	1439571	1438941	100	-3517.01278
scaffold_1	1439589	1441988	1440776	100	-3297.63414
scaffold_1	1442025	1443063	1442576	100	-2797.63992
scaffold_1	1443079	1449784	1447756	100	-3760.42665
scaffold_1	1449787	1451334	1450566	100	-3282.97843
scaffold_1	1451369	1452580	1451962	100	-3303.18833
scaffold_1	1452588	1455412	1454340	100	-2979.36662
scaffold_1	1455417	1456579	1455958	100	-2634.29538
scaffold_1	1456582	1458458	1457467	100	-2789.07457
scaffold_1	1458480	1459794	1459103	100	-2728.49168
scaffold_1	1459796	1462872	1461158	100	-2653.32429
scaffold_1	1462896	1465015	1463729	100	-2845.01684
scaffold_1	1465019	1466571	1465911	100	-2337.77732
scaffold_1	1466589	1468081	1467363	100	-3225.35526
scaffold_1	1468102	1469906	1469036	100	-3357.58152
scaffold_1	1469909	1474320	1472267	100	-2932.55269
scaffold_1	1474331	1475792	1475141	100	-2841.61569
scaffold_1	1475795	1478863	1477318	100	-3067.08222
scaffold_1	1478871	1481049	1480025	100	-3110.25212
scaffold_1	1481050	1482694	1481785	100	-2734.79985
scaffold_1	1482706	1485871	1484247	100	-2745.69696
scaffold_1	1485876	1487932	1487270	100	-2836.68339
scaffold_1	1487939	1489210	1488676	100	-2436.25075
scaffold_1	1489212	1491202	1490288	100	-3619.08829
scaffold_1	1491215	1493301	1492274	100	-3196.46113
scaffold_1	1493305	1494107	1493658	100	-2944.05625
scaffold_1	1494113	1502792	1501046	100	NA
scaffold_1	1502797	1505614	1504310	100	-3175.37689
scaffold_1	1505635	1506897	1506267	100	-3238.27250
scaffold_1	1506898	1510060	1509041	100	-3244.36963
scaffold_1	1510067	1513008	1511862	100	-3591.38673
scaffold_1	1513071	1518691	1516701	100	-3540.92776
scaffold_1	1518717	1520575	1519534	100	-3732.12802
scaffold_1	1520580	1523884	1522585	100	-3506.22720
scaffold_1	1523909	1525211	1524517	100	-3009.84730
scaffold_1	1525228	1527293	1526280	100	-3633.76195
scaffold_1	1527298	1528394	1527864	100	-4271.48520
scaffold_1	1528397	1529833	1529120	100	-4100.85579
scaffold_1	1529836	1532624	1530860	100	-3225.84320
scaffold_1	1532749	1536507	1534832	100	-2162.91845
scaffold_1	1536524	1539288	1538123	100	-2653.04850
scaffold_1	1539293	1541111	1540130	100	-2513.86167
scaffold_1	1541136	1543021	1541826	100	-2260.49925
scaffold_1	1543075	1545076	1544144	100	-2216.62336
scaffold_1	1545100	1548233	1547099	100	-3142.73596
scaffold_1	1548248	1550996	1549487	100	-3445.57124
scaffold_1	1551003	1553073	1552152	100	-2456.18884
scaffold_1	1553092	1554495	1553772	100	-3307.91149
scaffold_1	1554500	1556089	1555364	100	-3533.91225
scaffold_1	1556098	1557216	1556710	100	-4320.78705
scaffold_1	1557217	1559860	1558563	100	-3749.36929
scaffold_1	1559862	1562158	1560939	100	-3665.53334
scaffold_1	1562254	1564905	1563647	100	-2417.06892
scaffold_1	1565044	1567023	1565985	100	-3979.75372
scaffold_1	1567049	1574758	1572437	100	-3104.12594
scaffold_1	1574806	1577808	1576318	100	-3625.92593
scaffold_1	1577812	1578989	1578351	100	-3321.55748
scaffold_1	1579001	1580451	1579783	100	-2940.94030
scaffold_1	1580461	1582186	1581331	100	-2607.15671
scaffold_1	1582228	1584138	1583383	100	-2568.68383
scaffold_1	1584139	1586431	1585603	100	-2208.39591
scaffold_1	1586436	1587931	1587266	100	-2187.17646
scaffold_1	1587955	1589523	1588598	100	-2767.01132
scaffold_1	1589544	1591391	1590465	100	-4017.27040
scaffold_1	1591410	1593172	1592025	100	-3006.79790
scaffold_1	1593307	1597196	1595814	100	-2551.59851
scaffold_1	1597197	1599745	1598221	100	-2087.33223
scaffold_1	1599759	1600990	1600420	100	-3300.63232
scaffold_1	1600991	1603018	1601981	100	-1933.91843
scaffold_1	1603023	1607274	1604464	100	-2371.18893
scaffold_1	1607275	1609806	1608675	100	-3127.09366
scaffold_1	1609809	1611772	1610625	100	-2535.25040
scaffold_1	1611784	1613348	1612481	100	-2770.90656
scaffold_1	1613351	1614829	1614018	100	-2644.32119
scaffold_1	1614841	1617717	1616142	100	-2706.55340
scaffold_1	1617726	1619061	1618486	100	-2365.66725
scaffold_1	1619064	1622607	1620882	100	-2869.18694
scaffold_1	1622608	1627796	1625296	100	-2761.56041
scaffold_1	1627802	1630855	1628766	100	-3153.49512
scaffold_1	1630866	1632543	1631629	100	-2091.39584
scaffold_1	1632557	1634518	1633408	100	-2305.49144
scaffold_1	1634522	1637168	1635610	100	-2243.74474
scaffold_1	1637177	1640620	1638841	100	-1935.63605
scaffold_1	1640694	1645304	1642276	100	-2018.05004
scaffold_1	1645307	1647371	1646581	100	-2549.79986
scaffold_1	1647418	1649038	1648189	100	-2415.54885
scaffold_1	1649095	1650662	1650083	100	-2628.06354
scaffold_1	1650669	1654280	1652161	100	-2929.57393
scaffold_1	1654291	1656494	1655666	100	-3461.56673
scaffold_1	1656501	1658053	1657169	100	-2892.48034
scaffold_1	1658072	1659502	1658804	100	-2953.99310
scaffold_1	1659517	1661934	1660877	100	-2312.03322
scaffold_1	1661940	1664762	1663302	100	-3487.02430
scaffold_1	1664763	1666377	1665621	100	-2361.63570
scaffold_1	1666380	1668204	1667423	100	-2899.70052
scaffold_1	1668219	1670452	1669629	100	-4453.06544
scaffold_1	1670469	1673101	1671918	100	-3360.74063
scaffold_1	1673108	1676337	1674574	100	-3252.61154
scaffold_1	1676348	1678579	1677485	100	-3624.52302
scaffold_1	1678580	1680831	1679668	100	-2187.22638
scaffold_1	1680859	1682761	1681711	100	-3635.57186
scaffold_1	1682812	1685565	1684479	100	-3075.89498
scaffold_1	1685566	1686770	1686087	100	-3118.14585
scaffold_1	1686772	1690014	1688115	100	-4046.22731
scaffold_1	1690029	1694263	1692299	100	-2838.34700
scaffold_1	1694283	1697208	1695976	100	-3662.19200
scaffold_1	1697219	1701032	1698838	100	-3881.94919
scaffold_1	1701040	1702023	1701602	100	-3015.63028
scaffold_1	1702030	1704694	1703072	100	-3531.31639
scaffold_1	1704703	1707081	1705691	100	-2873.46605
scaffold_1	1707082	1709933	1708180	100	-3607.30270
scaffold_1	1709944	1712588	1711354	100	-4284.17670
scaffold_1	1712603	1715235	1713741	100	-3694.15254
scaffold_1	1715282	1717601	1716785	100	-3529.40486
scaffold_1	1717624	1719939	1718819	100	-3029.72083
scaffold_1	1719945	1722125	1721108	100	-3586.44428
scaffold_1	1722144	1724146	1723270	100	-3047.96347
scaffold_1	1724155	1725871	1724975	100	-3914.95938
scaffold_1	1725877	1727342	1726645	100	-4579.38464
scaffold_1	1727348	1729270	1728311	100	-3746.06684
scaffold_1	1729272	1731181	1730191	100	-3077.73094
scaffold_1	1731184	1732655	1731988	100	-2462.25199
scaffold_1	1732662	1734768	1733662	100	-1817.85463
scaffold_1	1734775	1739228	1735379	100	-2969.56024
scaffold_1	1739260	1741694	1740578	100	-3178.52447
scaffold_1	1741829	1743220	1742617	100	-3970.36297
scaffold_1	1743222	1744059	1743616	100	-2799.30579
scaffold_1	1744062	1745586	1745039	100	-3892.86536
scaffold_1	1745593	1746676	1746154	100	-3587.99217
scaffold_1	1746689	1748677	1747485	100	-3607.33431
scaffold_1	1748678	1750389	1749576	100	-2851.35654
scaffold_1	1750390	1752680	1751667	100	-3238.20245
scaffold_1	1752696	1759271	1757341	100	-3830.98516
scaffold_1	1759274	1760907	1760077	100	-3431.74587
scaffold_1	1760910	1764651	1762507	100	-3130.78281
scaffold_1	1764653	1766589	1765511	100	-3220.65479
scaffold_1	1766627	1767510	1767095	100	-3402.24898
scaffold_1	1767531	1769459	1768314	100	-3367.35625
scaffold_1	1769485	1772568	1771043	100	-2290.95806
scaffold_1	1772583	1775542	1774026	100	-3291.10486
scaffold_1	1775549	1777155	1776375	100	-3154.37525
scaffold_1	1777157	1778452	1777839	100	-3266.95487
scaffold_1	1778468	1780210	1779417	100	-3999.86154
scaffold_1	1780217	1782081	1781249	100	-3592.28754
scaffold_1	1782087	1784263	1783037	100	-4512.48890
scaffold_1	1784272	1787813	1786483	100	-3688.83888
scaffold_1	1787817	1789703	1788781	100	-4881.53794
scaffold_1	1789732	1791462	1790584	100	-3942.58749
scaffold_1	1791469	1793129	1792367	100	-2545.02263
scaffold_1	1793151	1795465	1794215	100	-3063.76225
scaffold_1	1795466	1798439	1796885	100	-3315.23723
scaffold_1	1798529	1800623	1799629	100	-4519.52308
scaffold_1	1800626	1803002	1802086	100	-3248.93126
scaffold_1	1803006	1804993	1804238	100	-3722.17039
scaffold_1	1805265	1807207	1806114	100	-3500.19607
scaffold_1	1807303	1808756	1808079	100	-3634.24248
scaffold_1	1808757	1809776	1809253	100	-3155.63899
scaffold_1	1809777	1811616	1810570	100	-3815.16293
scaffold_1	1811627	1813350	1812480	100	-3582.23474
scaffold_1	1813365	1815696	1814449	100	-3819.65027
scaffold_1	1815698	1820413	1817604	100	-3150.36008
scaffold_1	1820416	1829574	1826797	100	-3681.16000
scaffold_1	1829577	1836414	1834393	100	-2892.10454
scaffold_1	1836491	1837827	1837172	100	-3760.69257
scaffold_1	1837832	1840310	1839052	100	-3123.42806
scaffold_1	1840380	1841717	1841100	100	-2833.59543
scaffold_1	1841740	1843638	1842542	100	-3278.67839
scaffold_1	1843644	1845273	1844428	100	-2659.67902
scaffold_1	1845276	1846561	1845880	100	-3107.59878
scaffold_1	1846571	1848566	1847474	100	-3481.81260
scaffold_1	1848576	1849992	1849232	100	-3581.22713
scaffold_1	1849995	1851471	1850795	100	-3392.85484
scaffold_1	1851472	1852177	1851779	100	NA
scaffold_1	1852183	1853177	1852646	100	NA
scaffold_1	1853189	1855099	1854391	100	NA
scaffold_1	1855100	1856414	1855751	100	NA
scaffold_1	1856415	1857504	1856981	100	NA
scaffold_1	1857505	1858745	1858047	100	NA
scaffold_1	1858748	1860261	1859459	100	-3196.34625
scaffold_1	1860265	1862137	1861137	100	-4507.58298
scaffold_1	1862139	1863406	1862772	100	-3747.87929
scaffold_1	1863412	1865230	1864373	100	-3607.74366
scaffold_1	1865231	1867075	1866355	100	-4168.99908
scaffold_1	1867076	1869265	1868219	100	-3605.87181
scaffold_1	1869266	1870496	1869853	100	-3256.56958
scaffold_1	1870501	1873451	1872295	100	-4157.94272
scaffold_1	1873452	1874828	1874117	100	-4608.78660
scaffold_1	1874830	1876417	1875437	100	-3547.45298
scaffold_1	1876427	1879261	1878097	100	-3847.53014
scaffold_1	1879306	1881240	1880358	100	-3423.92722
scaffold_1	1881242	1883645	1882392	100	-2383.04506
scaffold_1	1883649	1885700	1884576	100	-3781.00267
scaffold_1	1885746	1887525	1886780	100	-3668.38687
scaffold_1	1887529	1890336	1888419	100	-3258.52413
scaffold_1	1890340	1892480	1891581	100	-3411.42541
scaffold_1	1892481	1894152	1893231	100	-3011.28676
scaffold_1	1894165	1896977	1895371	100	-2514.12785
scaffold_1	1897102	1899734	1898447	100	-3245.24362
scaffold_1	1899750	1901569	1900594	100	-3912.43809
scaffold_1	1901574	1903050	1902444	100	-2590.36928
scaffold_1	1903074	1904177	1903637	100	-3318.06180
scaffold_1	1904179	1905703	1904758	100	-3119.46352
scaffold_1	1905721	1907277	1906600	100	-3716.25538
scaffold_1	1907287	1910664	1909314	100	-2703.06144
scaffold_1	1910686	1912544	1911439	100	-1935.99525
scaffold_1	1912546	1914283	1913438	100	-3128.85895
scaffold_1	1914286	1921043	1915905	100	-4560.20960
scaffold_1	1921048	1923338	1922337	100	-3565.86722
scaffold_1	1923348	1924353	1923794	100	-2482.84719
scaffold_1	1924371	1927571	1926272	100	-3443.14092
scaffold_1	1927573	1928874	1928295	100	-2508.73862
scaffold_1	1928886	1936225	1934471	100	-3187.11297
scaffold_1	1936241	1938439	1937170	100	-3736.90951
scaffold_1	1938470	1940719	1939581	100	-3512.31334
scaffold_1	1940721	1943312	1942128	100	-2659.13877
scaffold_1	1943319	1945022	1944087	100	-2529.99281
scaffold_1	1945041	1947742	1946109	100	-2624.62041
scaffold_1	1947748	1950829	1949256	100	-3038.02530
scaffold_1	1950832	1952279	1951608	100	-3393.29081
scaffold_1	1952284	1953897	1953212	100	-3730.57197
scaffold_1	1953902	1956991	1955754	100	-2496.00673
scaffold_1	1957008	1958843	1958068	100	-3463.27459
scaffold_1	1958844	1960697	1959970	100	-2979.38901
scaffold_1	1960700	1962772	1962090	100	-3608.76790
scaffold_1	1962829	1965824	1964551	100	-3393.03744
scaffold_1	1965826	1966949	1966424	100	-3263.14748
scaffold_1	1966969	1968647	1967712	100	-3880.98212
scaffold_1	1968671	1970031	1969422	100	-3211.75562
scaffold_1	1970032	1972268	1970903	100	-3215.73739
scaffold_1	1972269	1973434	1972803	100	-3171.14680
scaffold_1	1973444	1975056	1974378	100	-3032.51803
scaffold_1	1975063	1977040	1975969	100	-3007.21520
scaffold_1	1977064	1979714	1978216	100	-2725.25796
scaffold_1	1979891	1984185	1982526	100	-2502.14535
scaffold_1	1984212	1987649	1985822	100	-2702.48654
scaffold_1	1987671	1989729	1988698	100	-4237.05151
scaffold_1	1989730	1991609	1990723	100	-3226.89005
scaffold_1	1991613	1993627	1992704	100	-3280.04540
scaffold_1	1993658	1995736	1994516	100	-4177.39999
scaffold_1	1995753	1997462	1996679	100	-2730.32912
scaffold_1	1997480	2001195	1999401	100	-2729.65732
scaffold_1	2001216	2003334	2002314	100	-3694.90417
scaffold_1	2003338	2004604	2004161	100	-3019.82836
scaffold_1	2004623	2007313	2005723	100	-3547.92186
scaffold_1	2007317	2009901	2008517	100	-2908.01852
scaffold_1	2009917	2011342	2010687	100	-3120.03054
scaffold_1	2011344	2013429	2012562	100	-3610.11051
scaffold_1	2013430	2014783	2014149	100	-3566.10592
scaffold_1	2014792	2018120	2016322	100	-2892.19839
scaffold_1	2018414	2020796	2019720	100	-2802.28748
scaffold_1	2020811	2022567	2021578	100	-3191.27196
scaffold_1	2022570	2024651	2023516	100	-2654.38017
scaffold_1	2024652	2027461	2026644	100	-3177.16717
scaffold_1	2027466	2028550	2028088	100	-3193.13007
scaffold_1	2028563	2030342	2029578	100	NA
scaffold_1	2030348	2031570	2030698	100	-3186.29935
scaffold_1	2031572	2036361	2032824	100	-3325.87777
scaffold_1	2036364	2037978	2037199	100	-3703.62080
scaffold_1	2037981	2040304	2039230	100	-3341.88056
scaffold_1	2040305	2043189	2041541	100	-3327.01512
scaffold_1	2043220	2044947	2044270	100	-2596.06478
scaffold_1	2044955	2046102	2045506	100	-3489.86787
scaffold_1	2046106	2047591	2046793	100	-3490.44567
scaffold_1	2047598	2049722	2048618	100	-4531.66875
scaffold_1	2049723	2051866	2050734	100	-3101.35477
scaffold_1	2051874	2053618	2052719	100	-2555.30094
scaffold_1	2053619	2055003	2054262	100	-4520.86654
scaffold_1	2055004	2057009	2055911	100	-4184.43466
scaffold_1	2057012	2059932	2058562	100	-3142.25331
scaffold_1	2059935	2061638	2060751	100	-2025.59906
scaffold_1	2061646	2063107	2062331	100	-2712.44033
scaffold_1	2063153	2064585	2064013	100	-3536.03757
scaffold_1	2064620	2065881	2065274	100	-3926.70463
scaffold_1	2065897	2068641	2067120	100	-4345.26813
scaffold_1	2068650	2073274	2070623	100	-2824.22270
scaffold_1	2073279	2077019	2074996	100	-2932.69689
scaffold_1	2077021	2078456	2077741	100	-2571.31563
scaffold_1	2078469	2080548	2079649	100	-2471.67558
scaffold_1	2080552	2084234	2082756	100	-3426.64775
scaffold_1	2084249	2086883	2085864	100	-3214.27607
scaffold_1	2086891	2088691	2087652	100	-3252.09079
scaffold_1	2088692	2090481	2089617	100	-3099.43613
scaffold_1	2090483	2093168	2091670	100	-3346.06515
scaffold_1	2093172	2095677	2094819	100	-2514.21702
scaffold_1	2095686	2099563	2097051	100	-2256.12480
scaffold_1	2099591	2102760	2101335	100	-3068.27623
scaffold_1	2102762	2104172	2103467	100	-2044.17928
scaffold_1	2104201	2106579	2105700	100	-3226.97350
scaffold_1	2106580	2107860	2107231	100	-3477.60217
scaffold_1	2107862	2109496	2108834	100	-2988.63509
scaffold_1	2109513	2110688	2110007	100	-3115.33824
scaffold_1	2110718	2112696	2111759	100	-3494.45591
scaffold_1	2112709	2113877	2113310	100	-4187.70046
scaffold_1	2113905	2115374	2114705	100	-3534.52945
scaffold_1	2115409	2116847	2116250	100	-3000.92645
scaffold_1	2116849	2118767	2117633	100	-3453.37033
scaffold_1	2118770	2120342	2119624	100	-3963.81676
scaffold_1	2120411	2123792	2121516	100	-3265.69452
scaffold_1	2123795	2131278	2127207	100	-3131.00806
scaffold_1	2131281	2133980	2132449	100	-3325.12843
scaffold_1	2134010	2138291	2136049	100	-2304.29732
scaffold_1	2138329	2140411	2139370	100	-2575.47614
scaffold_1	2140442	2142415	2141561	100	-2388.07556
scaffold_1	2142418	2143290	2142886	100	-3123.30626
scaffold_1	2143310	2144433	2143913	100	-3399.51459
scaffold_1	2144445	2148001	2145902	100	-2584.54329
scaffold_1	2148006	2150220	2148964	100	-4077.22905
scaffold_1	2150230	2152803	2151409	100	-3017.86174
scaffold_1	2153033	2155902	2154190	100	-2442.43896
scaffold_1	2155945	2158070	2157207	100	-3413.94643
scaffold_1	2158513	2159749	2159230	100	NA
scaffold_1	2159751	2161352	2160726	100	-3029.30091
scaffold_1	2161372	2162428	2161923	100	-3348.46369
scaffold_1	2162439	2163941	2163158	100	-3422.84271
scaffold_1	2163951	2165761	2164824	100	-3059.74744
scaffold_1	2165763	2167245	2166492	100	-3652.03784
scaffold_1	2167247	2168623	2168100	100	-2903.66675
scaffold_1	2168626	2169782	2169181	100	-3448.26887
scaffold_1	2169783	2171206	2170702	100	-3231.09178
scaffold_1	2171211	2172507	2171827	100	-3328.43309
scaffold_1	2172513	2175020	2173706	100	-2880.53676
scaffold_1	2175272	2178263	2176742	100	-3528.51347
scaffold_1	2178268	2181196	2179454	100	-2270.69996
scaffold_1	2181234	2183338	2182298	100	-3037.76127
scaffold_1	2183344	2184945	2184029	100	-2629.40455
scaffold_1	2184965	2186343	2185603	100	-2686.70512
scaffold_1	2186349	2187978	2187073	100	-3057.60353
scaffold_1	2187996	2190004	2189109	100	-2842.52316
scaffold_1	2190011	2192114	2191085	100	-3388.44413
scaffold_1	2192117	2193979	2193004	100	-2282.41231
scaffold_1	2193981	2198356	2197083	100	-2839.20470
scaffold_1	2198386	2199982	2199069	100	-2494.69770
scaffold_1	2199983	2203521	2201744	100	-3455.91173
scaffold_1	2203522	2205580	2204488	100	-3559.85942
scaffold_1	2205588	2207590	2206536	100	-2406.14016
scaffold_1	2207646	2209103	2208394	100	-2756.96575
scaffold_1	2209108	2212233	2210636	100	-3283.55444
scaffold_1	2212238	2214444	2212990	100	-2425.62177
scaffold_1	2214451	2217032	2216026	100	-2537.36338
scaffold_1	2217039	2218613	2217814	100	-2891.94472
scaffold_1	2219409	2220870	2220125	100	-3019.06500
scaffold_1	2220883	2222578	2221692	100	-2487.28746
scaffold_1	2222590	2224900	2223972	100	-2461.53735
scaffold_1	2224927	2228646	2225792	100	-3179.88247
scaffold_1	2228664	2232068	2230614	100	-2735.81479
scaffold_1	2232074	2233676	2232916	100	-3495.25053
scaffold_1	2233690	2235125	2234408	100	-3834.80308
scaffold_1	2235129	2237267	2236076	100	-2795.21434
scaffold_1	2237279	2243887	2243110	100	-2736.36970
scaffold_1	2243896	2244767	2244344	100	-2566.44543
scaffold_1	2244773	2246659	2245832	100	-3368.76823
scaffold_1	2246756	2248095	2247439	100	-3099.80100
scaffold_1	2248098	2249390	2248745	100	-3339.88536
scaffold_1	2249391	2251347	2250467	100	-3701.68451
scaffold_1	2251359	2253548	2252291	100	-3614.62121
scaffold_1	2253557	2256383	2255024	100	-2878.37952
scaffold_1	2256386	2260002	2258217	100	-2331.10220
scaffold_1	2260007	2262094	2261134	100	-3309.03140
scaffold_1	2262098	2264074	2263121	100	-2744.56752
scaffold_1	2264077	2266194	2265330	100	-2550.55845
scaffold_1	2266201	2267478	2266883	100	-3530.20390
scaffold_1	2267491	2269492	2268345	100	-3722.22783
scaffold_1	2269510	2270997	2270295	100	-3415.16879
scaffold_1	2271004	2272485	2271552	100	-3632.74203
scaffold_1	2272494	2274261	2273401	100	-3370.87335
scaffold_1	2274269	2276768	2275321	100	-3719.35748
scaffold_1	2276774	2278409	2277382	100	-3200.11303
scaffold_1	2278429	2279604	2279088	100	-2297.44336
scaffold_1	2279607	2284228	2282059	100	-3004.39546
scaffold_1	2284242	2287721	2285753	100	-2743.91219
scaffold_1	2287739	2290496	2288360	100	-2582.03698
scaffold_1	2290633	2292035	2291447	100	-3460.98362
scaffold_1	2292041	2293133	2292565	100	NA
scaffold_1	2293144	2294493	2293627	100	-3482.56876
scaffold_1	2294500	2296364	2295235	100	-4003.21579
scaffold_1	2296377	2299208	2297547	100	-3574.17556
scaffold_1	2299214	2301313	2300206	100	-2811.30912
scaffold_1	2301321	2303347	2302403	100	-3508.07284
scaffold_1	2303354	2305072	2304121	100	-2453.25743
scaffold_1	2305136	2308015	2306917	100	-2625.87662
scaffold_1	2308022	2309118	2308600	100	-2443.04039
scaffold_1	2309120	2310243	2309632	100	-3218.99430
scaffold_1	2310244	2311642	2310950	100	-3221.30174
scaffold_1	2311643	2312889	2312295	100	-3055.55613
scaffold_1	2312910	2314739	2313609	100	-2473.89108
scaffold_1	2314767	2317199	2316031	100	-2739.91350
scaffold_1	2317200	2318765	2317757	100	-3614.79230
scaffold_1	2318771	2320143	2319561	100	-2686.22401
scaffold_1	2320145	2322966	2321094	100	-3050.29684
scaffold_1	2323087	2325427	2324697	100	-3354.96348
scaffold_1	2325433	2327650	2326541	100	-2972.06450
scaffold_1	2327655	2330140	2328959	100	-3603.40228
scaffold_1	2330304	2332005	2331073	100	-3263.17352
scaffold_1	2332017	2334278	2333275	100	-3366.50415
scaffold_1	2334280	2335489	2334882	100	-3291.73026
scaffold_1	2335498	2337043	2336126	100	-3196.79840
scaffold_1	2337044	2340103	2338742	100	-3034.48802
scaffold_1	2340104	2346100	2342973	100	-2629.96139
scaffold_1	2346116	2347254	2346692	100	-2773.90061
scaffold_1	2347260	2351323	2348645	100	-2746.03464
scaffold_1	2351342	2357217	2354726	100	-2477.24926
scaffold_1	2357224	2359544	2358664	100	-2751.23264
scaffold_1	2359578	2361176	2360254	100	-3253.54652
scaffold_1	2361177	2363979	2362215	100	-4164.87456
scaffold_1	2363989	2365724	2364799	100	-2664.92718
scaffold_1	2365756	2368853	2367231	100	-2715.79183
scaffold_1	2368871	2371123	2370339	100	-3072.79226
scaffold_1	2371124	2372636	2371937	100	-3205.06054
scaffold_1	2372641	2374019	2373216	100	-3236.06947
scaffold_1	2374050	2375915	2374837	100	-2853.55740
scaffold_1	2375918	2378187	2377328	100	-3347.35154
scaffold_1	2378217	2381672	2379748	100	-3551.61358
scaffold_1	2381731	2383677	2382880	100	-4179.09377
scaffold_1	2383680	2384918	2384319	100	-3860.49386
scaffold_1	2384935	2385854	2385394	100	NA
scaffold_1	2385855	2386886	2386329	100	NA
scaffold_1	2386916	2390181	2388108	100	-2380.71260
scaffold_1	2390193	2393245	2391686	100	-2352.13263
scaffold_1	2393246	2395584	2394573	100	-3373.72663
scaffold_1	2395589	2397883	2397109	100	-3268.19719
scaffold_1	2397888	2401693	2400165	100	NA
scaffold_1	2401713	2403444	2402387	100	-3841.07313
scaffold_1	2403450	2404329	2403844	100	NA
scaffold_1	2404333	2405157	2404739	100	NA
scaffold_1	2405160	2406427	2405733	100	-3096.88353
scaffold_1	2406430	2408936	2407844	100	-2855.04097
scaffold_1	2408938	2410268	2409651	100	-3908.91653
scaffold_1	2410274	2411205	2410762	100	NA
scaffold_1	2411248	2412612	2411923	100	NA
scaffold_1	2412716	2414282	2413401	100	NA
scaffold_1	2414285	2415686	2415057	100	NA
scaffold_1	2415694	2416851	2416312	100	-3022.26414
scaffold_1	2416919	2419245	2418032	100	-3385.45317
scaffold_1	2419246	2420625	2420092	100	-3279.34442
scaffold_1	2420628	2423572	2421944	100	-3422.99908
scaffold_1	2423577	2425957	2424659	100	-2638.20220
scaffold_1	2425963	2428697	2427113	100	-2938.63341
scaffold_1	2428818	2433153	2431532	100	-3197.46413
scaffold_1	2433157	2437693	2435753	100	-3122.10153
scaffold_1	2437695	2440727	2438930	100	-3959.23489
scaffold_1	2440744	2443763	2441967	100	-2767.06444
scaffold_1	2443828	2446306	2444911	100	-3072.28091
scaffold_1	2446308	2448234	2447235	100	-3418.95406
scaffold_1	2448364	2450950	2449625	100	-2953.78100
scaffold_1	2451108	2452798	2451959	100	-2893.52214
scaffold_1	2452818	2454687	2453618	100	-3722.62444
scaffold_1	2454710	2458105	2456478	100	-3060.55012
scaffold_1	2458122	2459873	2459020	100	-3670.38089
scaffold_1	2459874	2461341	2460555	100	-2890.47900
scaffold_1	2461386	2462948	2462089	100	-3498.20401
scaffold_1	2462954	2465742	2464352	100	-2823.74741
scaffold_1	2465744	2469944	2467933	100	-3420.36652
scaffold_1	2469961	2472801	2471495	100	-2390.65472
scaffold_1	2472823	2476469	2475075	100	-3396.54097
scaffold_1	2476487	2479202	2477677	100	-3269.03514
scaffold_1	2479203	2481255	2480133	100	-3777.11990
scaffold_1	2481334	2482717	2482069	100	-3162.37850
scaffold_1	2482722	2484137	2483361	100	-3622.27781
scaffold_1	2484139	2486054	2485120	100	-2994.81731
scaffold_1	2486057	2489375	2487911	100	-3982.71373
scaffold_1	2489376	2491864	2490397	100	-3324.40355
scaffold_1	2491885	2494291	2493204	100	-2466.92456
scaffold_1	2494296	2496897	2495694	100	-4176.62968
scaffold_1	2496919	2498783	2497928	100	-4633.55903
scaffold_1	2498800	2501005	2500113	100	-3802.06555
scaffold_1	2501006	2504228	2502884	100	-3438.34906
scaffold_1	2504242	2510414	2506697	100	-3498.73824
scaffold_1	2510428	2512497	2511697	100	-2957.19622
scaffold_1	2512504	2517526	2515464	100	-2692.48393
scaffold_1	2517542	2519272	2518302	100	-4560.93344
scaffold_1	2519275	2522029	2520788	100	-3602.50548
scaffold_1	2522032	2523797	2523005	100	-3571.53939
scaffold_1	2523809	2525179	2524517	100	-2921.82853
scaffold_1	2525181	2532483	2528199	100	-3219.68812
scaffold_1	2532493	2542590	2540605	100	-3443.75840
scaffold_1	2542636	2544153	2543429	100	-3485.16902
scaffold_1	2544154	2545763	2544930	100	-4189.14125
scaffold_1	2545789	2547858	2546814	100	-4183.09430
scaffold_1	2547860	2553312	2551825	100	-4102.32362
scaffold_1	2553319	2554622	2554033	100	-3864.05266
scaffold_1	2554627	2556573	2555591	100	-4090.53729
scaffold_1	2556626	2559345	2557522	100	-4204.43312
scaffold_1	2559353	2572682	2570970	100	-3745.98806
scaffold_1	2572684	2574632	2573700	100	-4336.80583
scaffold_1	2574644	2576357	2575624	100	-4159.93685
scaffold_1	2576362	2578974	2577591	100	-3727.35459
scaffold_1	2578979	2580771	2579554	100	-2378.86213
scaffold_1	2580774	2582993	2582071	100	-3227.45766
scaffold_1	2582995	2584499	2583727	100	-2780.27068
scaffold_1	2584502	2585601	2584937	100	-2548.74461
scaffold_1	2585608	2587676	2586517	100	-2562.74679
scaffold_1	2587685	2589505	2588711	100	-3629.52768
scaffold_1	2589534	2590995	2590314	100	-2437.92267
scaffold_1	2590996	2592572	2591841	100	-3008.71545
scaffold_1	2592578	2595243	2593415	100	-2992.47773
scaffold_1	2595245	2598491	2596798	100	-3047.76218
scaffold_1	2598604	2600647	2599672	100	-3012.05940
scaffold_1	2600648	2602407	2601788	100	-2982.27014
scaffold_1	2602411	2604309	2603674	100	-2989.13966
scaffold_1	2604373	2606059	2605301	100	-2312.21050
scaffold_1	2606062	2607651	2606948	100	-2578.29034
scaffold_1	2607665	2609252	2608567	100	-3495.38040
scaffold_1	2609255	2610136	2609723	100	-2824.40449
scaffold_1	2610139	2610928	2610536	100	-2832.68232
scaffold_1	2610934	2612566	2611716	100	-2373.81682
scaffold_1	2612567	2615010	2613412	100	-2444.17278
scaffold_1	2615014	2616218	2615782	100	-3206.97939
scaffold_1	2616221	2618743	2617018	100	-3758.67439
scaffold_1	2618783	2624083	2621030	100	-2601.90361
scaffold_1	2624114	2626860	2625435	100	-3135.53556
scaffold_1	2626862	2636407	2631372	100	-2530.90942
scaffold_1	2636424	2637784	2636997	100	-2817.39080
scaffold_1	2637791	2639826	2638806	100	-3587.01357
scaffold_1	2639830	2642092	2641079	100	-2479.04712
scaffold_1	2642095	2643921	2643031	100	-3159.25746
scaffold_1	2643948	2646060	2645108	100	-2609.39517
scaffold_1	2646069	2647536	2646847	100	-2750.25935
scaffold_1	2647563	2650574	2649246	100	-2718.69538
scaffold_1	2650577	2652057	2651315	100	-3338.50537
scaffold_1	2652094	2654114	2653269	100	-3847.63929
scaffold_1	2654126	2655750	2655026	100	-2917.46710
scaffold_1	2655769	2656454	2656111	100	-2560.11888
scaffold_1	2656457	2658044	2657266	100	-3934.87853
scaffold_1	2658053	2659009	2658544	100	-3483.61748
scaffold_1	2659013	2659875	2659499	100	-3245.60545
scaffold_1	2659881	2660667	2660226	100	-3158.16952
scaffold_1	2660670	2662161	2661488	100	-2703.63023
scaffold_1	2662165	2664048	2663259	100	-2734.02317
scaffold_1	2664056	2665011	2664631	100	-3403.61907
scaffold_1	2665013	2666075	2665554	100	-2871.82612
scaffold_1	2666093	2668610	2667571	100	-2735.24033
scaffold_1	2668622	2669957	2669446	100	-2641.68206
scaffold_1	2669970	2671235	2670616	100	-3410.79770
scaffold_1	2671238	2672995	2671963	100	-2559.28589
scaffold_1	2673046	2676019	2674541	100	-3680.28385
scaffold_1	2676041	2677536	2676739	100	-3141.51305
scaffold_1	2677541	2678752	2678188	100	-3548.24502
scaffold_1	2678763	2680392	2679446	100	-2338.97900
scaffold_1	2680403	2681598	2681060	100	-3645.43524
scaffold_1	2681626	2682696	2682172	100	-4596.55481
scaffold_1	2682699	2684990	2683890	100	-3347.29381
scaffold_1	2685033	2687686	2686606	100	-2708.48210
scaffold_1	2687689	2690103	2688863	100	-3197.76417
scaffold_1	2690112	2691640	2690905	100	-2691.27657
scaffold_1	2691644	2693332	2692647	100	-3788.57782
scaffold_1	2693341	2694988	2694000	100	-2528.03605
scaffold_1	2694996	2696062	2695499	100	-3749.07525
scaffold_1	2696069	2697794	2696813	100	-4416.89855
scaffold_1	2697798	2700383	2698884	100	-2587.38277
scaffold_1	2700384	2704727	2701614	100	-3265.52207
scaffold_1	2704732	2708187	2706177	100	NA
scaffold_1	2708204	2709255	2708754	100	NA
scaffold_1	2709262	2710197	2709771	100	NA
scaffold_1	2710204	2711251	2710759	100	NA
scaffold_1	2711258	2712713	2711975	100	NA
scaffold_1	2712725	2713771	2713216	100	NA
scaffold_1	2713772	2716228	2714938	100	-4402.25295
scaffold_1	2716234	2718201	2717374	100	-3946.80485
scaffold_1	2718203	2720653	2719480	100	-3072.14170
scaffold_1	2720656	2722702	2721886	100	-2941.01141
scaffold_1	2722705	2723947	2723286	100	-3089.66626
scaffold_1	2723960	2726024	2724673	100	-3082.30790
scaffold_1	2726031	2727589	2727039	100	-3206.96942
scaffold_1	2727671	2728781	2728291	100	-3036.93023
scaffold_1	2728782	2732887	2730879	100	-4233.85016
scaffold_1	2732915	2734802	2733889	100	-4201.77507
scaffold_1	2734812	2736111	2735492	100	-3843.89605
scaffold_1	2736218	2738353	2737476	100	-2933.63045
scaffold_1	2738359	2740427	2739248	100	-2644.83401
scaffold_1	2740447	2742262	2741667	100	-4002.52065
scaffold_1	2742263	2744464	2742918	100	-2523.39019
scaffold_1	2744468	2748613	2746422	100	-2880.82041
scaffold_1	2748769	2750277	2749536	100	-4281.71569
scaffold_1	2750289	2751213	2750767	100	-3189.26169
scaffold_1	2751222	2753518	2752186	100	-3083.11947
scaffold_1	2753519	2754924	2754169	100	-2610.90055
scaffold_1	2754953	2757514	2756295	100	-3449.25998
scaffold_1	2757527	2759141	2758311	100	-3153.66012
scaffold_1	2759146	2761265	2760300	100	-3022.97473
scaffold_1	2761269	2762800	2761901	100	-3588.07819
scaffold_1	2762838	2765002	2764158	100	-3360.34395
scaffold_1	2765003	2767710	2766359	100	-3137.33582
scaffold_1	2767712	2770307	2768957	100	-3758.24018
scaffold_1	2770313	2772425	2771450	100	-3517.46995
scaffold_1	2772438	2774146	2773161	100	-3400.30110
scaffold_1	2774184	2776030	2774860	100	-3664.23162
scaffold_1	2776034	2778373	2776835	100	-4460.27320
scaffold_1	2778385	2780354	2779312	100	-3140.29668
scaffold_1	2780356	2781942	2781225	100	-3340.94308
scaffold_1	2782006	2784116	2782893	100	-2946.48484
scaffold_1	2784128	2785694	2785003	100	-3266.10322
scaffold_1	2785781	2787220	2786483	100	-3098.20139
scaffold_1	2787235	2788690	2788060	100	-3121.35077
scaffold_1	2788694	2790553	2789571	100	-3522.34553
scaffold_1	2790556	2792328	2791521	100	-3630.09088
scaffold_1	2792330	2794428	2793612	100	-3023.81704
scaffold_1	2794443	2795816	2794994	100	-3104.86745
scaffold_1	2795818	2797110	2796511	100	-3328.89621
scaffold_1	2797138	2799989	2798656	100	-3756.77578
scaffold_1	2799992	2803167	2801758	100	-3293.50505
scaffold_1	2803168	2805105	2804222	100	-2583.07085
scaffold_1	2805115	2806862	2805954	100	-2351.44532
scaffold_1	2806866	2808742	2807818	100	-3471.07122
scaffold_1	2808747	2810960	2810169	100	-3397.96388
scaffold_1	2811003	2814315	2812775	100	-3692.10179
scaffold_1	2814322	2816476	2815371	100	-3367.99625
scaffold_1	2816499	2818529	2817663	100	-4951.69530
scaffold_1	2818532	2820091	2819318	100	-2932.44712
scaffold_1	2820103	2821942	2821037	100	-4930.55382
scaffold_1	2821943	2823237	2822647	100	-3312.05924
scaffold_1	2823240	2836592	2834415	100	-4235.31749
scaffold_1	2836604	2838024	2837246	100	-3238.10763
scaffold_1	2838025	2843425	2839645	100	-3201.78467
scaffold_1	2843432	2847643	2845318	100	-3030.85380
scaffold_1	2847658	2850503	2849527	100	-2432.07857
scaffold_1	2850510	2852099	2851371	100	-3077.16047
scaffold_1	2852101	2853375	2852641	100	-2824.82853
scaffold_1	2853398	2855516	2854471	100	-3189.28202
scaffold_1	2855565	2860541	2857315	100	-2728.53655
scaffold_1	2860553	2862002	2861332	100	-2931.55443
scaffold_1	2862019	2863525	2862770	100	-3373.84004
scaffold_1	2863527	2865453	2864246	100	-3002.98483
scaffold_1	2865455	2867455	2866405	100	-3019.44558
scaffold_1	2867456	2871418	2868388	100	-3576.01456
scaffold_1	2871429	2872396	2871881	100	-3601.68405
scaffold_1	2872473	2873822	2873095	100	-4351.90560
scaffold_1	2873843	2876658	2875539	100	NA
scaffold_1	2876663	2878881	2877890	100	-4506.06811
scaffold_1	2878885	2880333	2879514	100	-4196.84951
scaffold_1	2880341	2882012	2881194	100	-4489.01582
scaffold_1	2882051	2883166	2882807	100	-3752.53619
scaffold_1	2883169	2884483	2883854	100	-3206.85099
scaffold_1	2884491	2886532	2885341	100	-3900.32666
scaffold_1	2886565	2888559	2887505	100	-3453.87298
scaffold_1	2888563	2890886	2889407	100	NA
scaffold_1	2890898	2893106	2891597	100	-3007.89164
scaffold_1	2893120	2895753	2894229	100	-3397.69530
scaffold_1	2895764	2897161	2896533	100	-3320.94420
scaffold_1	2897173	2898970	2897983	100	-3179.21386
scaffold_1	2898974	2902856	2900896	100	-3046.36370
scaffold_1	2902879	2905981	2903790	100	-3204.91139
scaffold_1	2905984	2908495	2907195	100	-3761.94607
scaffold_1	2908503	2909763	2909253	100	-2472.36090
scaffold_1	2909768	2911866	2910770	100	-2781.49961
scaffold_1	2911867	2913967	2912830	100	-2342.49512
scaffold_1	2913970	2916032	2915149	100	-2647.31716
scaffold_1	2916039	2917749	2916971	100	-3105.67049
scaffold_1	2917764	2922515	2919867	100	-3987.64383
scaffold_1	2922541	2924116	2923402	100	NA
scaffold_1	2924120	2925392	2924803	100	-2020.86603
scaffold_1	2925421	2927561	2926787	100	NA
scaffold_1	2927574	2929974	2928461	100	NA
scaffold_1	2929978	2933426	2932140	100	-3967.46145
scaffold_1	2933427	2934628	2934137	100	-2669.18051
scaffold_1	2934638	2937101	2935590	100	NA
scaffold_1	2937106	2941423	2939901	100	-3907.23360
scaffold_1	2941426	2942758	2942122	100	-2703.74610
scaffold_1	2942774	2951046	2948276	100	-2366.45866
scaffold_1	2951047	2953268	2952188	100	-3125.30702
scaffold_1	2953271	2955161	2954351	100	-2451.93331
scaffold_1	2955200	2956778	2956066	100	-2159.99379
scaffold_1	2956779	2958464	2957675	100	-2961.10527
scaffold_1	2958506	2959680	2959115	100	-2610.47589
scaffold_1	2959684	2961161	2960396	100	-2788.09499
scaffold_1	2961178	2963717	2962096	100	-3442.41339
scaffold_1	2963725	2967485	2965706	100	-2492.58698
scaffold_1	2967574	2969338	2968639	100	-2612.13968
scaffold_1	2969354	2970212	2969803	100	NA
scaffold_1	2970215	2971878	2971090	100	-3222.63894
scaffold_1	2971887	2973757	2972661	100	-3317.04935
scaffold_1	2973762	2975711	2974593	100	-3022.15426
scaffold_1	2975713	2978305	2977191	100	-3097.49043
scaffold_1	2978317	2979623	2978967	100	-2036.88617
scaffold_1	2979627	2982341	2980476	100	-3153.23579
scaffold_1	2982450	2984567	2983570	100	-2895.49951
scaffold_1	2984568	2986030	2985311	100	-2744.72829
scaffold_1	2986045	2987975	2987029	100	-2672.45214
scaffold_1	2988008	2989844	2989139	100	-3120.74253
scaffold_1	2989880	2992639	2991167	100	-2946.54261
scaffold_1	2992683	2996704	2994846	100	-2490.91372
scaffold_1	2996712	2999808	2998800	100	-3151.25348
scaffold_1	2999810	3001487	3000654	100	-3341.97331
scaffold_1	3001491	3003613	3002568	100	-3643.66261
scaffold_1	3003623	3005952	3005083	100	-4780.25037
scaffold_1	3005966	3007505	3006831	100	-2468.21569
scaffold_1	3007634	3010431	3008793	100	-3882.54931
scaffold_1	3010432	3015649	3014073	100	-2894.20354
scaffold_1	3015651	3017014	3016478	100	-3346.63378
scaffold_1	3017029	3018169	3017544	100	-4116.32735
scaffold_1	3018180	3026459	3024682	100	-4459.55751
scaffold_1	3026472	3030672	3028182	100	-3195.78031
scaffold_1	3031790	3034328	3033074	100	-3233.36866
scaffold_1	3034342	3035490	3034951	100	-3824.22883
scaffold_1	3035493	3038172	3036927	100	-3012.59900
scaffold_1	3038176	3039788	3039045	100	-2857.37253
scaffold_1	3039794	3040940	3040427	100	-3044.87335
scaffold_1	3040944	3043798	3042160	100	-2630.64892
scaffold_1	3043801	3046681	3044968	100	-2670.06133
scaffold_1	3046777	3059756	3056202	100	-3108.42588
scaffold_1	3059761	3062552	3061018	100	-3314.05985
scaffold_1	3062559	3065912	3064286	100	-4236.25507
scaffold_1	3065978	3068384	3067479	100	-3609.04186
scaffold_1	3068390	3070189	3069078	100	-3161.71290
scaffold_1	3070203	3072271	3071112	100	-3537.05883
scaffold_1	3072275	3074171	3073218	100	-3385.33616
scaffold_1	3074182	3078560	3076227	100	-2502.59870
scaffold_1	3078575	3081002	3079539	100	-3112.51727
scaffold_1	3081009	3083399	3082244	100	-4124.76607
scaffold_1	3083400	3085205	3084357	100	-3321.50229
scaffold_1	3085207	3086766	3086076	100	-4000.44940
scaffold_1	3086774	3088442	3087789	100	-3898.56175
scaffold_1	3088455	3090717	3089277	100	-3918.16515
scaffold_1	3090725	3092407	3091477	100	-3982.64889
scaffold_1	3092411	3094499	3093498	100	-3480.76452
scaffold_1	3094508	3097353	3095387	100	-4018.41028
scaffold_1	3097393	3101132	3099473	100	-3350.62700
scaffold_1	3101134	3103915	3102206	100	-2163.95600
scaffold_1	3103954	3106695	3105357	100	-2588.49344
scaffold_1	3106707	3109750	3107878	100	-2917.39932
scaffold_1	3109774	3112052	3111330	100	-4057.97969
scaffold_1	3112063	3112962	3112557	100	-3708.52780
scaffold_1	3112963	3114305	3113695	100	-3450.56949
scaffold_1	3114358	3117053	3115790	100	-3191.77159
scaffold_1	3117055	3118758	3117932	100	-3112.20529
scaffold_1	3118780	3121997	3119810	100	-3125.59560
scaffold_1	3122002	3123647	3122890	100	-3566.32276
scaffold_1	3123648	3124557	3124031	100	-2726.56374
scaffold_1	3124565	3126820	3125597	100	-3816.37580
scaffold_1	3126824	3128289	3127638	100	-3151.69439
scaffold_1	3128291	3130996	3129209	100	-3672.00080
scaffold_1	3130997	3132921	3131952	100	-3718.91064
scaffold_1	3132933	3135591	3134285	100	-3438.43796
scaffold_1	3135592	3137516	3136545	100	-3561.92537
scaffold_1	3137530	3139030	3138233	100	-2849.93498
scaffold_1	3139046	3140778	3139913	100	-4247.29819
scaffold_1	3140781	3142336	3141728	100	-2972.00817
scaffold_1	3142345	3144639	3143818	100	-3832.07714
scaffold_1	3144651	3146965	3145782	100	-4012.43239
scaffold_1	3146969	3148852	3147961	100	-3449.44452
scaffold_1	3148858	3150080	3149392	100	-2446.90161
scaffold_1	3150219	3151742	3151109	100	-4080.73184
scaffold_1	3151745	3154380	3152802	100	-3422.76225
scaffold_1	3154536	3156939	3155586	100	-3990.43342
scaffold_1	3156947	3159899	3158567	100	-3500.84190
scaffold_1	3159963	3161917	3160810	100	-3245.35929
scaffold_1	3161918	3164865	3163176	100	-2935.34884
scaffold_1	3164868	3167712	3166726	100	-3464.61152
scaffold_1	3167727	3169809	3168871	100	-3719.85869
scaffold_1	3169816	3171867	3170853	100	-3343.02090
scaffold_1	3171882	3174011	3172844	100	-3520.62636
scaffold_1	3174037	3175910	3175201	100	-3414.43538
scaffold_1	3175945	3180935	3179983	100	-3590.35187
scaffold_1	3180943	3183127	3182036	100	-2715.53802
scaffold_1	3183139	3185297	3184312	100	-2853.76230
scaffold_1	3185314	3190925	3187622	100	-3366.67893
scaffold_1	3190934	3192239	3191533	100	-3378.78259
scaffold_1	3192243	3193484	3192874	100	-2981.38929
scaffold_1	3193489	3195583	3194661	100	-2948.14126
scaffold_1	3195592	3197988	3196910	100	-3962.92264
scaffold_1	3197994	3200181	3199125	100	-2725.74468
scaffold_1	3200188	3202083	3201296	100	-3511.95507
scaffold_1	3202084	3203977	3203065	100	-4287.93923
scaffold_1	3204013	3205586	3204893	100	-3957.62471
scaffold_1	3205587	3207698	3206551	100	-3590.17165
scaffold_1	3207699	3209315	3208381	100	-3428.45925
scaffold_1	3209321	3210878	3210057	100	-3039.32898
scaffold_1	3210921	3212500	3211818	100	-2417.72507
scaffold_1	3212509	3215215	3213683	100	-3332.06493
scaffold_1	3215224	3217129	3216118	100	-3384.03417
scaffold_1	3217186	3218829	3218155	100	-2799.77489
scaffold_1	3218856	3220623	3219715	100	-3223.91524
scaffold_1	3220624	3221888	3221199	100	-4211.90161
scaffold_1	3221895	3224086	3223038	100	-3937.72871
scaffold_1	3224131	3226185	3225026	100	-3878.07812
scaffold_1	3226208	3228948	3227428	100	-3093.51847
scaffold_1	3228962	3231081	3230158	100	-3366.56207
scaffold_1	3231148	3233390	3232239	100	-4607.45156
scaffold_1	3233396	3234566	3234034	100	-2683.23258
scaffold_1	3234574	3235966	3235350	100	-3023.24915
scaffold_1	3236008	3236744	3236441	100	NA
scaffold_1	3236749	3238150	3237320	100	-3413.79018
scaffold_1	3238247	3240553	3239270	100	-2481.07962
scaffold_1	3240563	3242090	3241353	100	-3442.36777
scaffold_1	3242172	3242988	3242667	100	NA
scaffold_1	3242993	3243664	3243336	100	NA
scaffold_1	3243680	3244332	3244019	100	NA
scaffold_1	3244347	3244982	3244643	100	NA
scaffold_1	3244999	3248519	3246519	100	-3386.07542
scaffold_1	3248522	3250833	3249538	100	-2877.29621
scaffold_1	3250839	3254546	3252489	100	-2275.60987
scaffold_1	3254576	3257075	3255809	100	-2784.24268
scaffold_1	3257084	3259516	3258166	100	-3151.77271
scaffold_1	3259529	3264150	3261813	100	-2250.81070
scaffold_1	3264156	3267224	3265843	100	-2633.52258
scaffold_1	3267236	3269021	3268181	100	-3573.10321
scaffold_1	3269023	3271164	3269909	100	-3391.32631
scaffold_1	3271168	3273315	3272570	100	-3498.94910
scaffold_1	3273348	3274395	3273791	100	-2776.95524
scaffold_1	3274483	3276086	3275351	100	-3637.02549
scaffold_1	3276092	3277856	3277073	100	-3636.41959
scaffold_1	3277877	3279628	3278624	100	-2551.40315
scaffold_1	3279720	3280903	3280309	100	-2552.79448
scaffold_1	3280910	3282346	3281633	100	-3090.74202
scaffold_1	3282369	3288890	3287539	100	-2896.24832
scaffold_1	3289040	3291734	3290166	100	-3072.37644
scaffold_1	3291740	3293136	3292534	100	-2408.89990
scaffold_1	3293137	3297156	3294921	100	-2993.99046
scaffold_1	3297179	3298888	3298029	100	-3532.63010
scaffold_1	3298891	3300365	3299614	100	-3089.10076
scaffold_1	3300388	3301441	3300912	100	NA
scaffold_1	3301446	3303131	3302071	100	-3335.30280
scaffold_1	3303146	3306276	3305066	100	-1831.32166
scaffold_1	3306278	3308113	3307091	100	-3313.93520
scaffold_1	3308264	3312145	3310288	100	-2563.09291
scaffold_1	3312148	3315365	3313604	100	-2607.09214
scaffold_1	3315369	3316677	3316143	100	-3272.92534
scaffold_1	3316700	3318981	3317726	100	-3723.45288
scaffold_1	3319014	3322184	3320555	100	-3510.86836
scaffold_1	3322375	3324874	3323793	100	-3075.77037
scaffold_1	3324876	3325881	3325322	100	-3338.58293
scaffold_1	3325901	3330842	3328157	100	-3741.76120
scaffold_1	3330844	3332447	3331627	100	-3269.30633
scaffold_1	3332498	3334638	3333669	100	-2666.59746
scaffold_1	3334644	3335895	3335148	100	-2736.54357
scaffold_1	3335896	3337858	3336905	100	-3425.21903
scaffold_1	3337862	3341125	3339081	100	-3029.07212
scaffold_1	3341167	3343642	3342164	100	-3421.28074
scaffold_1	3343710	3345134	3344400	100	-2823.66958
scaffold_1	3345138	3346244	3345586	100	-3508.46949
scaffold_1	3346245	3347613	3346812	100	-3185.63137
scaffold_1	3347614	3349139	3348416	100	-3354.11904
scaffold_1	3349166	3350258	3349726	100	-2782.00205
scaffold_1	3350262	3354075	3351829	100	-2527.33919
scaffold_1	3354076	3358696	3356422	100	-2065.55022
scaffold_1	3358706	3360470	3359617	100	-2946.03329
scaffold_1	3360483	3361573	3361056	100	-3943.95858
scaffold_1	3361575	3364069	3362903	100	-3846.21662
scaffold_1	3364149	3366058	3365020	100	-2868.55350
scaffold_1	3366075	3367629	3366781	100	-2890.98954
scaffold_1	3367630	3368717	3368177	100	-3157.10216
scaffold_1	3368718	3370041	3369470	100	-4088.20447
scaffold_1	3370048	3371994	3371076	100	-3462.69495
scaffold_1	3372009	3373776	3372792	100	-2994.48455
scaffold_1	3373778	3375825	3374850	100	-3744.87528
scaffold_1	3375876	3377890	3377069	100	-4086.47784
scaffold_1	3377902	3379779	3378900	100	-2989.41741
scaffold_1	3379795	3382151	3380941	100	-3260.76574
scaffold_1	3382195	3385060	3383651	100	-2327.14287
scaffold_1	3385061	3386486	3385712	100	-2297.51212
scaffold_1	3386546	3387726	3387138	100	-3436.74446
scaffold_1	3387821	3389283	3388615	100	-2928.36774
scaffold_1	3389284	3390735	3389750	100	-3024.94216
scaffold_1	3390760	3392756	3391729	100	-2959.46990
scaffold_1	3392763	3395112	3393770	100	-4259.30881
scaffold_1	3395140	3396800	3396066	100	-3474.91462
scaffold_1	3396882	3398163	3397485	100	-3002.96570
scaffold_1	3398182	3399626	3398862	100	-3212.02217
scaffold_1	3399628	3400772	3400269	100	-3450.82928
scaffold_1	3400777	3401967	3401377	100	-3175.28267
scaffold_1	3401994	3403218	3402637	100	-4648.94901
scaffold_1	3403222	3406398	3404167	100	-3549.02013
scaffold_1	3406401	3407919	3407147	100	-3669.19129
scaffold_1	3407926	3410518	3409309	100	-3571.19853
scaffold_1	3410520	3412248	3411445	100	-3389.42233
scaffold_1	3412265	3416122	3413924	100	-3194.44838
scaffold_1	3416123	3417658	3416897	100	-3715.69475
scaffold_1	3417726	3420275	3418761	100	-4198.97968
scaffold_1	3420280	3422242	3421493	100	-2856.24129
scaffold_1	3422245	3423369	3422678	100	-3246.86287
scaffold_1	3423377	3426572	3424585	100	-2959.23389
scaffold_1	3426638	3428645	3427616	100	-3106.48686
scaffold_1	3428651	3429573	3429031	100	-2933.48194
scaffold_1	3429589	3432196	3430626	100	-3221.00733
scaffold_1	3432345	3434707	3433642	100	-3381.95334
scaffold_1	3434717	3435778	3435316	100	NA
scaffold_1	3435785	3437801	3436680	100	-2953.28997
scaffold_1	3437833	3439521	3438866	100	-2979.57643
scaffold_1	3439523	3442497	3440927	100	-3441.60676
scaffold_1	3442519	3443723	3443101	100	-3739.00242
scaffold_1	3443746	3445246	3444445	100	-2800.46322
scaffold_1	3445255	3446532	3445886	100	-2857.31543
scaffold_1	3446541	3449386	3448048	100	-3044.01569
scaffold_1	3449418	3451149	3450228	100	-3622.06332
scaffold_1	3451153	3452605	3451843	100	-2786.20221
scaffold_1	3452617	3453575	3453089	100	-2073.34680
scaffold_1	3453593	3456734	3455335	100	-1843.08698
scaffold_1	3456737	3458577	3457665	100	-3045.80600
scaffold_1	3458583	3459767	3459283	100	-3344.73310
scaffold_1	3459768	3460907	3460444	100	NA
scaffold_1	3460909	3462321	3461599	100	NA
scaffold_1	3462328	3463671	3463131	100	-3541.81314
scaffold_1	3463683	3464945	3464265	100	-3600.33199
scaffold_1	3464950	3472438	3467082	100	-3409.43345
scaffold_1	3472476	3476048	3473266	100	-3222.84479
scaffold_1	3476088	3477905	3477068	100	-2975.34940
scaffold_1	3477908	3479849	3478840	100	-3585.58044
scaffold_1	3479852	3481566	3480855	100	-2227.65770
scaffold_1	3481570	3483421	3482583	100	-2799.83567
scaffold_1	3483422	3485221	3484414	100	-3328.35824
scaffold_1	3485222	3486668	3485810	100	-3235.52920
scaffold_1	3486669	3488071	3487502	100	-2082.91313
scaffold_1	3488145	3489444	3488842	100	-3934.75976
scaffold_1	3489445	3490237	3489830	100	-3211.22827
scaffold_1	3490244	3491876	3491192	100	-3125.76999
scaffold_1	3491879	3493102	3492426	100	-3370.14822
scaffold_1	3493123	3494623	3493813	100	-3331.22948
scaffold_1	3494628	3495694	3495161	100	-2712.71892
scaffold_1	3495696	3497937	3496581	100	-3174.12231
scaffold_1	3497948	3501873	3499421	100	-4899.93213
scaffold_1	3501876	3503835	3502942	100	-3226.68464
scaffold_1	3503844	3505626	3504781	100	-4368.78729
scaffold_1	3505627	3507206	3506379	100	-3523.62222
scaffold_1	3507212	3508513	3507850	100	-2918.12837
scaffold_1	3508608	3509923	3509229	100	-2837.51474
scaffold_1	3509932	3511429	3510604	100	-3360.92414
scaffold_1	3511430	3512650	3512033	100	-3138.70906
scaffold_1	3512660	3514512	3513251	100	-2751.80385
scaffold_1	3514513	3516769	3515792	100	-3624.98401
scaffold_1	3516778	3518669	3517732	100	-3387.19728
scaffold_1	3518670	3519851	3519349	100	-2696.09263
scaffold_1	3520016	3521550	3520713	100	-3589.20924
scaffold_1	3521552	3522864	3522138	100	-3558.68553
scaffold_1	3522871	3524827	3523891	100	-2421.88227
scaffold_1	3524839	3526356	3525625	100	-2474.22507
scaffold_1	3526399	3528179	3527526	100	-3476.57646
scaffold_1	3528190	3530272	3528911	100	-3696.23485
scaffold_1	3530295	3531235	3530748	100	-3289.88559
scaffold_1	3531240	3532739	3532086	100	-3568.13495
scaffold_1	3532743	3534115	3533352	100	-3108.28295
scaffold_1	3534124	3536948	3535283	100	-3893.41068
scaffold_1	3536949	3538458	3537823	100	-3413.03602
scaffold_1	3538482	3540572	3539555	100	-3138.58085
scaffold_1	3540579	3542275	3541392	100	-2817.30662
scaffold_1	3542288	3544582	3543692	100	-3200.68869
scaffold_1	3544587	3546253	3545343	100	-3174.12420
scaffold_1	3546350	3549971	3548179	100	-2909.63234
scaffold_1	3550071	3552391	3551151	100	-2686.95090
scaffold_1	3552442	3554196	3553321	100	-3955.77808
scaffold_1	3554206	3555650	3554942	100	-3620.50181
scaffold_1	3555664	3558545	3556854	100	-3222.94098
scaffold_1	3558555	3560819	3559845	100	-2654.62302
scaffold_1	3560894	3563396	3562270	100	-2911.75370
scaffold_1	3563397	3565764	3564364	100	-3130.69310
scaffold_1	3565803	3568102	3566801	100	-3789.79890
scaffold_1	3568138	3570429	3569328	100	-3526.55214
scaffold_1	3570443	3573321	3572114	100	-3413.79557
scaffold_1	3573325	3575901	3574577	100	-3078.37702
scaffold_1	3575909	3578167	3576847	100	-3217.89517
scaffold_1	3578168	3580895	3579946	100	-3207.05529
scaffold_1	3580910	3582188	3581513	100	-3346.37517
scaffold_1	3582193	3584355	3583388	100	-3339.58097
scaffold_1	3584366	3586295	3585210	100	-3320.63548
scaffold_1	3586298	3589509	3588202	100	-2920.71138
scaffold_1	3589515	3591048	3590405	100	-3450.43236
scaffold_1	3591051	3592049	3591582	100	-3226.17769
scaffold_1	3592052	3593111	3592679	100	-3301.36042
scaffold_1	3593112	3593868	3593486	100	-2583.66402
scaffold_1	3593886	3594734	3594290	100	-3221.23655
scaffold_1	3594743	3597048	3595959	100	-2980.87735
scaffold_1	3597049	3598214	3597809	100	NA
scaffold_1	3598215	3599234	3598644	100	-2748.69390
scaffold_1	3599238	3600469	3599890	100	-2920.69771
scaffold_1	3600471	3602301	3601251	100	-2690.60629
scaffold_1	3602317	3605256	3603724	100	-3897.66121
scaffold_1	3605257	3606655	3606064	100	-4140.44965
scaffold_1	3606685	3609071	3607536	100	-3163.75239
scaffold_1	3609076	3612732	3610879	100	-3630.01755
scaffold_1	3612962	3615368	3614634	100	-3202.04911
scaffold_1	3615370	3616443	3615930	100	-3787.43581
scaffold_1	3616453	3617361	3616807	100	-3514.85916
scaffold_1	3617373	3618690	3618014	100	-3689.19799
scaffold_1	3618691	3620374	3619664	100	-3510.50242
scaffold_1	3620382	3621900	3620917	100	-3799.78062
scaffold_1	3621919	3623641	3622865	100	NA
scaffold_1	3623643	3625207	3624393	100	-3632.96120
scaffold_1	3625228	3626449	3625895	100	-3602.32181
scaffold_1	3626474	3627939	3627229	100	-2817.27122
scaffold_1	3627957	3629370	3628602	100	-3069.23640
scaffold_1	3629385	3630688	3629984	100	-3125.40267
scaffold_1	3630701	3632268	3631614	100	-3068.03567
scaffold_1	3632270	3633253	3632741	100	-2838.72191
scaffold_1	3633260	3634351	3633790	100	-3202.08716
scaffold_1	3634402	3635473	3634887	100	-3051.29817
scaffold_1	3635486	3638101	3636784	100	-3218.35726
scaffold_1	3638122	3639584	3638911	100	-2350.11685
scaffold_1	3639587	3641167	3640282	100	-2989.44380
scaffold_1	3641236	3643595	3642421	100	-4227.31368
scaffold_1	3643596	3645470	3644483	100	-3346.32253
scaffold_1	3645473	3648928	3647314	100	-2702.29553
scaffold_1	3648933	3650861	3649962	100	-2113.11035
scaffold_1	3650864	3652943	3652052	100	-3916.78899
scaffold_1	3652952	3654953	3654113	100	-3395.46029
scaffold_1	3654970	3656443	3655724	100	-3394.70638
scaffold_1	3656484	3657895	3657273	100	-3631.74891
scaffold_1	3658101	3659543	3658718	100	-3218.34058
scaffold_1	3659547	3661921	3660790	100	-3513.03716
scaffold_1	3661925	3663179	3662713	100	-3412.25275
scaffold_1	3663186	3667361	3665525	100	-3046.55427
scaffold_1	3667362	3669000	3668236	100	-4132.48863
scaffold_1	3669008	3671497	3670215	100	-4562.59995
scaffold_1	3671508	3673872	3672852	100	-3477.47735
scaffold_1	3673874	3676340	3674983	100	-5097.78012
scaffold_1	3676341	3676968	3676648	100	-4457.59509
scaffold_1	3677004	3678980	3677808	100	-3498.28062
scaffold_1	3679007	3681638	3680493	100	-4064.34319
scaffold_1	3681642	3687240	3684290	100	-4638.48241
scaffold_1	3687243	3688286	3687777	100	-2797.38981
scaffold_1	3688290	3689912	3688922	100	-3782.14772
scaffold_1	3689917	3691463	3690687	100	-3951.70648
scaffold_1	3691464	3693820	3692280	100	-3487.90237
scaffold_1	3693823	3695682	3694661	100	-2328.71155
scaffold_1	3695855	3698697	3697178	100	-3228.89088
scaffold_1	3698704	3701852	3700127	100	-2416.75550
scaffold_1	3702089	3705368	3704135	100	-3117.66464
scaffold_1	3705370	3708112	3706543	100	-3554.52106
scaffold_1	3708150	3709537	3708983	100	-3046.33646
scaffold_1	3709566	3712438	3711092	100	-3250.71997
scaffold_1	3712440	3715526	3713670	100	-3954.64983
scaffold_1	3715685	3718971	3717231	100	-3314.99625
scaffold_1	3718981	3720433	3719740	100	-2552.56678
scaffold_1	3720435	3722493	3721490	100	-2098.97247
scaffold_1	3722543	3724512	3723631	100	-3234.34568
scaffold_1	3724520	3726276	3725389	100	-3796.16902
scaffold_1	3726293	3728300	3727715	100	-3307.27660
scaffold_1	3728320	3730326	3729473	100	-2737.16528
scaffold_1	3730329	3732158	3731240	100	-2788.72616
scaffold_1	3732161	3734567	3733493	100	-3500.17588
scaffold_1	3734635	3736285	3735556	100	-3558.50333
scaffold_1	3736287	3738752	3737459	100	-3942.39462
scaffold_1	3738777	3740774	3739716	100	-3017.28175
scaffold_1	3740779	3743102	3742139	100	-3804.76561
scaffold_1	3743110	3744444	3743787	100	-3297.54502
scaffold_1	3744446	3746675	3745818	100	-2602.71346
scaffold_1	3746706	3748156	3747425	100	-2180.25343
scaffold_1	3748158	3750535	3749410	100	-2940.29258
scaffold_1	3750536	3753201	3751671	100	-2901.69899
scaffold_1	3753203	3754662	3754044	100	-3686.19439
scaffold_1	3754667	3757226	3755837	100	-3163.05005
scaffold_1	3757261	3759624	3758452	100	-2175.10126
scaffold_1	3759648	3762637	3760727	100	-2859.24595
scaffold_1	3762639	3765815	3763568	100	-2705.40743
scaffold_1	3765823	3767236	3766688	100	-2527.60972
scaffold_1	3767252	3768812	3768138	100	-2925.76502
scaffold_1	3768838	3770799	3769936	100	-3727.81438
scaffold_1	3770811	3772107	3771473	100	-3204.33428
scaffold_1	3772108	3773580	3772621	100	-3113.76209
scaffold_1	3773626	3777857	3776054	100	-3056.74244
scaffold_1	3777860	3779583	3778898	100	-2772.70299
scaffold_1	3779587	3781129	3780406	100	-2992.64350
scaffold_1	3781142	3783375	3782031	100	-3514.71972
scaffold_1	3783396	3785660	3784714	100	-3222.39301
scaffold_1	3785666	3787019	3786261	100	-3144.10432
scaffold_1	3787022	3788937	3787860	100	-3273.51626
scaffold_1	3788975	3790538	3789688	100	-2280.05372
scaffold_1	3790539	3795884	3792247	100	-2394.45057
scaffold_1	3795886	3797070	3796450	100	NA
scaffold_1	3797094	3799284	3798299	100	-2470.01065
scaffold_1	3799294	3801328	3800434	100	-3066.57443
scaffold_1	3801357	3802646	3801985	100	-3321.22871
scaffold_1	3802650	3805460	3803752	100	-3118.08515
scaffold_1	3805514	3807261	3806392	100	-4161.73561
scaffold_1	3807268	3809425	3808425	100	-3762.10073
scaffold_1	3809438	3811342	3810164	100	-2686.59802
scaffold_1	3811364	3813934	3812831	100	-3451.55960
scaffold_1	3813959	3815183	3814573	100	-3429.62626
scaffold_1	3815221	3849181	3826474	100	-3749.83925
scaffold_1	3849188	3852522	3850641	100	-2458.66941
scaffold_1	3852611	3854808	3853829	100	-2995.76191
scaffold_1	3854810	3856236	3855533	100	-3104.85525
scaffold_1	3856237	3857755	3857006	100	-2920.34453
scaffold_1	3857765	3859051	3858442	100	-2647.80853
scaffold_1	3859064	3860747	3859810	100	-4262.63188
scaffold_1	3860771	3863225	3861992	100	-3028.76539
scaffold_1	3863237	3865290	3864108	100	-3510.72289
scaffold_1	3865421	3867197	3866166	100	-3844.07810
scaffold_1	3867201	3870450	3869048	100	-3480.47661
scaffold_1	3870461	3872744	3871401	100	-5214.22489
scaffold_1	3872756	3874896	3873714	100	-2708.96885
scaffold_1	3874905	3877587	3876137	100	-2784.37658
scaffold_1	3877593	3879585	3878632	100	-3375.51137
scaffold_1	3879586	3882115	3880421	100	-3465.87843
scaffold_1	3882137	3885270	3883726	100	-3057.69283
scaffold_1	3885677	3888778	3887214	100	-3183.61100
scaffold_1	3888824	3891600	3890034	100	-3047.81933
scaffold_1	3891637	3892763	3892130	100	-2978.80085
scaffold_1	3892769	3898355	3894401	100	-2717.99638
scaffold_1	3898362	3900846	3899502	100	-4170.96115
scaffold_1	3900852	3903086	3902072	100	-3167.56135
scaffold_1	3903091	3904582	3903719	100	-2791.01768
scaffold_1	3904627	3906631	3905593	100	-3556.71827
scaffold_1	3906632	3909439	3908081	100	-2900.22385
scaffold_1	3909446	3912975	3911187	100	-2634.72497
scaffold_1	3912985	3914836	3913918	100	-2431.12803
scaffold_1	3914847	3919227	3916916	100	-2901.67335
scaffold_1	3919228	3920792	3920113	100	-3498.18732
scaffold_1	3920798	3922011	3921484	100	-3568.65530
scaffold_1	3922039	3924215	3923169	100	-3821.56234
scaffold_1	3924222	3926796	3925678	100	-3298.63754
scaffold_1	3926807	3929276	3928162	100	-1934.21392
scaffold_1	3929277	3930693	3929939	100	-3410.65341
scaffold_1	3930699	3933388	3931895	100	-3002.86454
scaffold_1	3933392	3934466	3933914	100	-4032.39763
scaffold_1	3934472	3936004	3935320	100	-3259.94761
scaffold_1	3936029	3937052	3936537	100	NA
scaffold_1	3937063	3938929	3937559	100	NA
scaffold_1	3938932	3941619	3940668	100	-4656.13279
scaffold_1	3941675	3946131	3945435	100	NA
scaffold_1	3946139	3949248	3948451	100	-2570.29698
scaffold_1	3949249	3950314	3949719	100	-2665.98513
scaffold_1	3950317	3951687	3951091	100	-3532.26492
scaffold_1	3951688	3954531	3953173	100	-3378.15306
scaffold_1	3954543	3955053	3954794	100	NA
scaffold_1	3955059	3963646	3959844	100	-3163.45370
scaffold_1	3963650	3964710	3964181	100	-3633.82953
scaffold_1	3964712	3965902	3965284	100	-3913.09368
scaffold_1	3965922	3967407	3966635	100	-3403.90914
scaffold_1	3967413	3969381	3968232	100	-5854.51100
scaffold_1	3969386	3971714	3970514	100	-3538.72691
scaffold_1	3971723	3974858	3973517	100	-3081.48940
scaffold_1	3974860	3979914	3978421	100	-2314.97856
scaffold_1	3980027	3981737	3981054	100	-3518.21300
scaffold_1	3981740	3983439	3982829	100	-2274.55213
scaffold_1	3983444	3986167	3984663	100	-3220.16696
scaffold_1	3986174	3987280	3986706	100	-2411.92415
scaffold_1	3987293	3988888	3987984	100	-4384.76631
scaffold_1	3988894	3991895	3990164	100	-2527.86686
scaffold_1	3991908	3994752	3993459	100	-3042.95791
scaffold_1	3994756	3997737	3996523	100	-3878.49729
scaffold_1	3997739	4000552	3999006	100	-4256.33765
scaffold_1	4000561	4003628	4002045	100	-4030.37310
scaffold_1	4003659	4005276	4004372	100	-2802.43259
scaffold_1	4005457	4007684	4006872	100	-3235.01550
scaffold_1	4007717	4009732	4008677	100	-4297.95622
scaffold_1	4009739	4010587	4010187	100	NA
scaffold_1	4010590	4011426	4011051	100	-2835.71926
scaffold_1	4011428	4011917	4011655	100	-1996.05208
scaffold_1	4011924	4013199	4012531	100	-2358.58782
scaffold_1	4013200	4014765	4013995	100	-4345.31534
scaffold_1	4014767	4016389	4015677	100	-3431.80717
scaffold_1	4016394	4018707	4017476	100	-3956.84904
scaffold_1	4018715	4022339	4021438	100	-2319.06275
scaffold_1	4022345	4023770	4023136	100	-3381.69807
scaffold_1	4023773	4025185	4024532	100	NA
scaffold_1	4025216	4027370	4026194	100	-4070.09748
scaffold_1	4027371	4032033	4029422	100	-2820.37747
scaffold_1	4032045	4034746	4033296	100	-2087.80921
scaffold_1	4034747	4037246	4036004	100	-3402.51451
scaffold_1	4037274	4038917	4038096	100	-3861.72953
scaffold_1	4038923	4040639	4039635	100	-3312.57300
scaffold_1	4040853	4042768	4041806	100	-3806.58799
scaffold_1	4042777	4044460	4043694	100	-2808.60309
scaffold_1	4044465	4046093	4045237	100	-2844.24577
scaffold_1	4046114	4047629	4046762	100	-2780.76710
scaffold_1	4047634	4050329	4048971	100	-3483.43598
scaffold_1	4050357	4051683	4051225	100	-2538.00499
scaffold_1	4051684	4052448	4051993	100	-2161.61223
scaffold_1	4052534	4059979	4057881	100	-3969.35049
scaffold_1	4059990	4062923	4061829	100	-2760.54878
scaffold_1	4062930	4066933	4065222	100	-2400.99476
scaffold_1	4067026	4069006	4068210	100	-2576.68232
scaffold_1	4069027	4072478	4071736	100	-2995.99864
scaffold_1	4072482	4073960	4073036	100	-2559.41746
scaffold_1	4073963	4074947	4074488	100	-2825.52339
scaffold_1	4074950	4076700	4075824	100	-2868.58559
scaffold_1	4076834	4078634	4077811	100	-2440.81567
scaffold_1	4078640	4082114	4080289	100	-2193.07753
scaffold_1	4082177	4085231	4084164	100	-2931.00784
scaffold_1	4085236	4086924	4086054	100	-2231.07516
scaffold_1	4086966	4088919	4087932	100	-3045.02669
scaffold_1	4088924	4090939	4089738	100	-2991.78954
scaffold_1	4090975	4093721	4092124	100	-2884.41731
scaffold_1	4093744	4097336	4095301	100	-2390.90968
scaffold_1	4097379	4099704	4098859	100	-3131.82827
scaffold_1	4099708	4101361	4100301	100	-2916.70609
scaffold_1	4101418	4102981	4102307	100	-2942.93350
scaffold_1	4103005	4104500	4103688	100	-3755.53991
scaffold_1	4104506	4105928	4105208	100	-3754.96681
scaffold_1	4105939	4107310	4106623	100	NA
scaffold_1	4107311	4108358	4107860	100	-2147.88779
scaffold_1	4108374	4109586	4108987	100	-3600.02681
scaffold_1	4109634	4111289	4110445	100	-3096.20310
scaffold_1	4111294	4113354	4112329	100	-3085.59049
scaffold_1	4113359	4114883	4114257	100	-2946.10358
scaffold_1	4114884	4117496	4116268	100	-3906.93068
scaffold_1	4117504	4119258	4118382	100	-3576.04175
scaffold_1	4119259	4120621	4119905	100	-2675.09722
scaffold_1	4120625	4122281	4121527	100	-3005.84541
scaffold_1	4122285	4123684	4123095	100	-2604.96799
scaffold_1	4123719	4125655	4124659	100	-3257.18205
scaffold_1	4125659	4126585	4126039	100	-3309.14470
scaffold_1	4126590	4127565	4127033	100	-2938.39087
scaffold_1	4127591	4128563	4128067	100	-2925.64397
scaffold_1	4128567	4129956	4129291	100	-3102.13419
scaffold_1	4129966	4132320	4131249	100	-3429.75094
scaffold_1	4132335	4134465	4133375	100	-4111.83169
scaffold_1	4134471	4136308	4135453	100	-3384.63616
scaffold_1	4136317	4138380	4137364	100	-3312.90909
scaffold_1	4138403	4140427	4139606	100	-3837.66253
scaffold_1	4140491	4142904	4142157	100	-2464.11197
scaffold_1	4142923	4146963	4145813	100	-3884.59065
scaffold_1	4146969	4148471	4147785	100	-3489.07385
scaffold_1	4148479	4151198	4150005	100	-3660.70707
scaffold_1	4151200	4154336	4152760	100	-4020.25068
scaffold_1	4154353	4155799	4155222	100	-2823.03169
scaffold_1	4155806	4157739	4156578	100	-2874.64472
scaffold_1	4157747	4160227	4159110	100	-2615.66835
scaffold_1	4160228	4163311	4162051	100	-2564.36854
scaffold_1	4163412	4167659	4165093	100	-2377.77127
scaffold_1	4167660	4168884	4168253	100	-3041.20716
scaffold_1	4168946	4170758	4169895	100	-3194.15282
scaffold_1	4170759	4174686	4173235	100	-2595.43413
scaffold_1	4174689	4176709	4175805	100	-2940.36282
scaffold_1	4176715	4178852	4177532	100	-2490.34740
scaffold_1	4178867	4180197	4179572	100	-2683.85794
scaffold_1	4180207	4182980	4181623	100	-3204.62804
scaffold_1	4183022	4186172	4184810	100	-3006.35732
scaffold_1	4186193	4187577	4186828	100	-3035.18433
scaffold_1	4187592	4188988	4188251	100	-3209.12198
scaffold_1	4188995	4190116	4189531	100	-3007.18706
scaffold_1	4190130	4192305	4191422	100	-3941.15954
scaffold_1	4192317	4193656	4192897	100	-4507.96862
scaffold_1	4193674	4194959	4194297	100	-3119.32727
scaffold_1	4194968	4197116	4196050	100	-3542.30500
scaffold_1	4197132	4198806	4197979	100	-3000.07031
scaffold_1	4198819	4201112	4200245	100	-2805.22668
scaffold_1	4201150	4202326	4201789	100	-3083.39465
scaffold_1	4202329	4204274	4203024	100	-3248.44579
scaffold_1	4204299	4205259	4204786	100	-4199.34349
scaffold_1	4205274	4207230	4206546	100	-3274.74444
scaffold_1	4207240	4209524	4208057	100	-2767.32727
scaffold_1	4209526	4210784	4210215	100	-4294.20058
scaffold_1	4210826	4212452	4211822	100	-3427.32833
scaffold_1	4212465	4213448	4213003	100	NA
scaffold_1	4213468	4214710	4214060	100	-2646.19198
scaffold_1	4214712	4216468	4215474	100	-4593.71807
scaffold_1	4216476	4227685	4222720	100	-2582.15345
scaffold_1	4227686	4243081	4233695	100	-3261.26142
scaffold_1	4243084	4244882	4243862	100	-2815.35990
scaffold_1	4244883	4246926	4246057	100	-3476.43607
scaffold_1	4246927	4248282	4247642	100	-3721.53712
scaffold_1	4248287	4250309	4249074	100	-4988.12912
scaffold_1	4250310	4252209	4251376	100	-3676.60276
scaffold_1	4252219	4255817	4254901	100	-3178.55367
scaffold_1	4255822	4258237	4256764	100	-3442.71930
scaffold_1	4258260	4260219	4259241	100	-4268.32170
scaffold_1	4260220	4261832	4261078	100	-2827.53487
scaffold_1	4261944	4263494	4262777	100	-3285.75730
scaffold_1	4263500	4264981	4264262	100	-2670.89871
scaffold_1	4264986	4266997	4266044	100	-2927.12367
scaffold_1	4267009	4269749	4268370	100	-1779.42778
scaffold_1	4269756	4272616	4271139	100	-2589.89255
scaffold_1	4272647	4275721	4274561	100	-2439.08558
scaffold_1	4275735	4277374	4276599	100	-3102.87579
scaffold_1	4277496	4280349	4279089	100	-3684.74757
scaffold_1	4280352	4281861	4281229	100	-2185.77365
scaffold_1	4281872	4285142	4283307	100	-2960.57810
scaffold_1	4285172	4286124	4285692	100	NA
scaffold_1	4286125	4287096	4286658	100	NA
scaffold_1	4287106	4290377	4288643	100	-2212.14652
scaffold_1	4290391	4292536	4291439	100	-4037.34739
scaffold_1	4292546	4294323	4293647	100	-2739.72509
scaffold_1	4294331	4296545	4295564	100	-2922.54354
scaffold_1	4296550	4299237	4297572	100	-3114.12408
scaffold_1	4299412	4301187	4300338	100	-3069.43537
scaffold_1	4301215	4302751	4302150	100	-3641.14474
scaffold_1	4302762	4305032	4303849	100	-2937.91578
scaffold_1	4305033	4306278	4305668	100	-2764.23589
scaffold_1	4306279	4306986	4306657	100	-2352.55663
scaffold_1	4306988	4310313	4308141	100	-2266.63221
scaffold_1	4310318	4314477	4312741	100	-2061.24484
scaffold_1	4314558	4321045	4317308	100	-3029.38451
scaffold_1	4321060	4322435	4321701	100	-3029.99957
scaffold_1	4322436	4324535	4323202	100	-4297.46859
scaffold_1	4324579	4326358	4325454	100	-3377.04587
scaffold_1	4326377	4334475	4332049	100	-4179.91459
scaffold_1	4334497	4337396	4335889	100	-4117.49470
scaffold_1	4337401	4339434	4338601	100	-3839.10387
scaffold_1	4339435	4340753	4340101	100	-3653.51438
scaffold_1	4340781	4342036	4341269	100	-4108.29679
scaffold_1	4342039	4345147	4343551	100	-1941.31977
scaffold_1	4345201	4346053	4345653	100	-2699.19505
scaffold_1	4346086	4347157	4346634	100	-3173.05883
scaffold_1	4347165	4348209	4347699	100	-2968.48624
scaffold_1	4348234	4350706	4349033	100	-3041.13203
scaffold_1	4350713	4355073	4352799	100	-1996.19673
scaffold_1	4355131	4358821	4356392	100	-2929.91415
scaffold_1	4358822	4361477	4360433	100	-3533.86307
scaffold_1	4361487	4363448	4362315	100	-3196.64501
scaffold_1	4363526	4366887	4365416	100	-2289.53332
scaffold_1	4366908	4368234	4367475	100	-3246.91999
scaffold_1	4368284	4370157	4369225	100	-4500.44261
scaffold_1	4370175	4371993	4371143	100	-3876.65772
scaffold_1	4371998	4373596	4372574	100	-3531.37367
scaffold_1	4373601	4376623	4375295	100	-4850.13318
scaffold_1	4376704	4378248	4377580	100	-3424.78859
scaffold_1	4378363	4380923	4379712	100	-2922.98310
scaffold_1	4380929	4384193	4381817	100	-3477.05660
scaffold_1	4384198	4389826	4386135	100	-3624.39819
scaffold_1	4389885	4393458	4391727	100	-1648.56003
scaffold_1	4393803	4396094	4394954	100	-2288.37709
scaffold_1	4396096	4397633	4396977	100	-3043.66246
scaffold_1	4397643	4400851	4399413	100	-2622.25703
scaffold_1	4400875	4403641	4402211	100	-3256.17497
scaffold_1	4403654	4405810	4405020	100	-3131.59655
scaffold_1	4405813	4408331	4406803	100	-2534.41767
scaffold_1	4408344	4410825	4409533	100	-2721.86698
scaffold_1	4410969	4412361	4411708	100	-3209.06424
scaffold_1	4412364	4416786	4414355	100	-2852.19236
scaffold_1	4416909	4418907	4417918	100	-2728.51561
scaffold_1	4418953	4421579	4420179	100	-4071.56325
scaffold_1	4421581	4424843	4423042	100	-3714.38657
scaffold_1	4424844	4426641	4425683	100	-3133.77785
scaffold_1	4426718	4429029	4428095	100	-2738.41209
scaffold_1	4429039	4430498	4429930	100	-3025.88663
scaffold_1	4430504	4431876	4431178	100	-3252.37857
scaffold_1	4432166	4434440	4433261	100	-3905.34948
scaffold_1	4434445	4438084	4436296	100	-3444.41490
scaffold_1	4438085	4439613	4438959	100	-3590.51326
scaffold_1	4439631	4440857	4440073	100	-3771.27820
scaffold_1	4440862	4442229	4441656	100	-3071.44411
scaffold_1	4442237	4443092	4442660	100	NA
scaffold_1	4443093	4443887	4443429	100	NA
scaffold_1	4443910	4446002	4445156	100	-3291.16576
scaffold_1	4446050	4447560	4446708	100	-4006.14424
scaffold_1	4447563	4448883	4448194	100	-3302.29091
scaffold_1	4448887	4450394	4449659	100	-3442.13081
scaffold_1	4450412	4451820	4451087	100	-2347.24423
scaffold_1	4451826	4454575	4453462	100	-2319.67801
scaffold_1	4454698	4457629	4455809	100	-3305.94389
scaffold_1	4457635	4459442	4458507	100	-4387.06608
scaffold_1	4459465	4461867	4460523	100	-2997.72627
scaffold_1	4461947	4463915	4463014	100	-3698.47246
scaffold_1	4463945	4465672	4464817	100	-3809.01603
scaffold_1	4465681	4467407	4466552	100	-3842.69793
scaffold_1	4467415	4470729	4469611	100	-3087.59646
scaffold_1	4470731	4473193	4471859	100	-4252.79191
scaffold_1	4473196	4475146	4474249	100	-3375.37086
scaffold_1	4475147	4476519	4475905	100	-2862.19760
scaffold_1	4476521	4478015	4477244	100	-3140.08231
scaffold_1	4478023	4479228	4478603	100	-2853.73090
scaffold_1	4479229	4482225	4480811	100	-3631.56879
scaffold_1	4482235	4485405	4482756	100	-3418.56621
scaffold_1	4485407	4486712	4486096	100	-3268.86985
scaffold_1	4486721	4488745	4487584	100	-3961.57414
scaffold_1	4488748	4490352	4489673	100	-2733.66606
scaffold_1	4490353	4491693	4490912	100	-3764.12833
scaffold_1	4491755	4494777	4492750	100	-3801.97705
scaffold_1	4494853	4496221	4495562	100	-2724.11918
scaffold_1	4496246	4497525	4496924	100	-2976.23845
scaffold_1	4497529	4498933	4498129	100	-2285.65059
scaffold_1	4498938	4499484	4499248	100	NA
scaffold_1	4499488	4501193	4500154	100	-3407.61068
scaffold_1	4501197	4502802	4502135	100	-3849.59322
scaffold_1	4502814	4503980	4503428	100	-2412.89805
scaffold_1	4503986	4507912	4505158	100	-3528.48449
scaffold_1	4508014	4509015	4508579	100	NA
scaffold_1	4509043	4509998	4509499	100	NA
scaffold_1	4510004	4512185	4510616	100	NA
scaffold_1	4512186	4514463	4513158	100	-3364.27353
scaffold_1	4514474	4519080	4516761	100	NA
scaffold_1	4519081	4520958	4520477	100	-2454.16313
scaffold_1	4520965	4522263	4521669	100	NA
scaffold_1	4522265	4522976	4522640	100	NA
scaffold_1	4522991	4524449	4523619	100	-3482.08343
scaffold_1	4524560	4525979	4525285	100	NA
scaffold_1	4525983	4528409	4526754	100	-1973.95448
scaffold_1	4528410	4530667	4529626	100	-2533.86261
scaffold_1	4530709	4532608	4531700	100	-3747.02396
scaffold_1	4532612	4535954	4533971	100	-2919.94793
scaffold_1	4535957	4541259	4537403	100	-3399.36992
scaffold_1	4541757	4544080	4542943	100	-2350.59887
scaffold_1	4544105	4545800	4544818	100	-2676.29072
scaffold_1	4545801	4547954	4546964	100	-3014.35723
scaffold_1	4547966	4549968	4549132	100	-2986.88558
scaffold_1	4549981	4551083	4550663	100	-2853.39211
scaffold_1	4551087	4552042	4551601	100	NA
scaffold_1	4552043	4552808	4552381	100	NA
scaffold_1	4552813	4553745	4553285	100	NA
[truncated: 62,184 more rows]
